# Supplementary material for: Identification and Analysis of Small Interfering RNAs Associated With Heat Stress in Flowering Chinese Cabbage Using High-Throughput Sequencing
Source: Front Genet. 2021 Nov 1;12:746816. doi: 10.3389/fgene.2021.746816 (PMC8592252; doi:10.3389/fgene.2021.746816)
Supplement: Supplementary file 1 [file DataSheet1.xlsx]

## Sheet: Table S1
	Table S1. Analysis of small RNA sequences from the libraries of flowering Chinese cabbage
	Type	Count 0h	Percentage (%)	Count 1 h	Percentage (%)	Count 6 h	Percentage (%)	Count 12 h	Percentage (%)
	total	25939459	100	28119719	100	25039056	100	25882948	100
	intergenic	10832619	41.76	8312914	29.56	8858151	35.38	13039285	50.38
	mature	3691382	14.23	4332720	15.41	2774311	11.08	4444731	17.17
	Rfam other sncRNA	5568	0.02	10784	0.04	11040	0.04	9018	0.03
	snRNA	4109	0.02	10090	0.04	9779	0.04	25518	0.1
	unmap	10106226	38.96	14055784	49.99	11929826	47.64	6000113	23.18
	intron	581752	2.24	537181	1.91	537936	2.15	697465	2.69
	rRNA	65739	0.25	77327	0.27	87572	0.35	172657	0.67
	snoRNA	4665	0.02	3524	0.01	3954	0.02	7120	0.03
	precursor	101008	0.39	109731	0.39	93538	0.37	257620	1
	exon	495376	1.91	642956	2.29	714695	2.85	1208412	4.67
	tRNA	51015	0.2	26708	0.09	18254	0.07	21009	0.08

## Sheet: Table s2
Table S2. Expression profiles of heat-responsive siRNAs in flowering Chinese cabbage at 1 h, 6 h and 12 h under heat treatment
siRNA id	Type	Description	Count 1 h	UMI	Count 6 h	UMI	Count 12 h	UMI
novel_sir15201	siRNA	siRNA	20565	19309	18218	17193	20720	19645
novel_sir3323	siRNA	siRNA	20344	17766	34653	28108	12939	11851
novel_sir5492	siRNA	siRNA	19038	18094	31240	29363	47818	44207
novel_sir8169	siRNA	siRNA	18659	16420	11323	10397	14098	12762
novel_sir13493	siRNA	siRNA	17394	16828	43817	41277	20709	20085
novel_sir19688	siRNA	siRNA	14402	13569	10852	10164	11947	11361
novel_sir20760	siRNA	siRNA	12960	12005	9973	9273	8103	7682
novel_sir15982	siRNA	siRNA	11754	11203	5017	4832	3094	3027
novel_sir13226	siRNA	siRNA	8159	7815	4410	4241	524	508
novel_sir7906	siRNA	siRNA	7284	6899	5993	5728	5072	4880
novel_sir4127	siRNA	siRNA	7249	6959	4708	4560	4701	4568
novel_sir7545	siRNA	siRNA	7238	6828	7103	6479	6700	6337
novel_sir10320	siRNA	siRNA	6710	6332	6386	6017	5722	5475
novel_sir5972	siRNA	siRNA	6704	6406	4891	4694	778	753
novel_sir8063	siRNA	siRNA	5999	5734	7423	7102	11096	10694
novel_sir14120	siRNA	siRNA	5939	5652	2499	2339	5790	4634
novel_sir7034	siRNA	siRNA	5842	5605	5032	4843	3138	2681
novel_sir8058	siRNA	siRNA	5811	5586	5235	4612	4930	4783
novel_sir10413	siRNA	siRNA	5289	5005	6185	5850	10319	9706
novel_sir2978	siRNA	siRNA	5277	5065	2691	2611	2431	2371
novel_sir11514	siRNA	siRNA	5190	5026	5718	5525	6250	6086
novel_sir16667	siRNA	siRNA	5094	4934	830	813	6752	6527
novel_sir8495	siRNA	siRNA	5029	4859	4119	3992	16477	15604
novel_sir10409	siRNA	siRNA	4746	4530	5055	4872	8723	8280
novel_sir1261	siRNA	siRNA	4479	4353	2474	2402	3289	3208
novel_sir15607	siRNA	siRNA	4308	4083	2379	2271	4535	4353
novel_sir11340	siRNA	siRNA	3852	3674	568	558	1608	1564
novel_sir7062	siRNA	siRNA	3722	3569	1416	1357	849	834
novel_sir7352	siRNA	siRNA	3699	3588	4268	4103	2618	2559
novel_sir3194	siRNA	siRNA	3600	3428	6276	5843	12315	11197

## Sheet: Table s3
Table S3. Differentially expressed heat-responsive siRNAs at 1 h, 6h and 12 h of heat stress in flowering Chinese cabbage genotypes
At 1 h of heat stress									At 6 h of heat stress									At 12 h of heat stress
siRNA id	Count 0 h	Count 1 h	TPM (0 h)	TPM (1 h)	log2 Ratio (1 h/0 h)	Up-Down-Regulation (1 h/0 h)	P-value	FDR	siRNA id	Count (0 h)	Count (6 h)	TPM (0 h)	TPM(6 h)	log2 Ratio (6 h/0 h)	Up-Down-Regulation(6 h/0 h)	P-value	FDR	siRNA id	Count (0 h )	Count (12 h)	TPM (0 h )	TPM (12 h)	log2 Ratio(12 h/0 h)	Up-Down-Regulation(12 h/0 h)	P-value	FDR
novel_sir10071	1185	557	1148	538	-1.09344	Down	5.70704e-38	1.62182e-36	novel_sir10037	155	59	148	57	-1.37656	Down	8.67556e-08	3.03467e-07	novel_sir10016	30	187	30	186	2.63227	Up	8.3481e-22	6.16753e-21
novel_sir10153	177	66	169	62	-1.44668	Down	1.88869e-10	1.02439e-09	novel_sir10048	592	246	579	239	-1.27655	Down	1.53768e-21	1.94294e-20	novel_sir10048	592	292	579	284	-1.02767	Down	3.42994e-42	5.47273e-41
novel_sir10167	347	141	336	137	-1.29429	Down	1.83636e-16	1.70222e-15	novel_sir10087	281	80	272	78	-1.80206	Down	3.89966e-20	4.50728e-19	novel_sir10102	44	640	44	631	3.84206	Up	9.11296e-109	4.77255e-107
novel_sir1024	136	54	129	54	-1.25634	Down	1.43971e-07	5.19341e-07	novel_sir10103	214	86	207	82	-1.33593	Down	2.79892e-09	1.20005e-08	novel_sir10159	970	1969	946	1935	1.03242	Up	2.42438e-35	3.02187e-34
novel_sir10247	31	98	31	98	1.66051	Up	2.95344e-11	1.73396e-10	novel_sir10142	543	202	516	198	-1.38187	Down	8.27016e-25	1.22087e-23	novel_sir10171	141	31	137	31	-2.14384	Down	2.66696e-24	2.19231e-23
novel_sir10272	515	1036	501	1013	1.01575	Up	1.28315e-54	5.6282e-53	novel_sir10167	347	149	336	147	-1.19265	Down	2.4389e-12	1.47223e-11	novel_sir10172	537	172	515	168	-1.61611	Down	2.76016e-65	7.37633e-64
novel_sir10335	184	56	182	54	-1.75291	Down	2.8498e-14	2.2757e-13	novel_sir10172	537	219	515	212	-1.28051	Down	1.73346e-20	2.05534e-19	novel_sir10190	299	1138	284	1087	1.93639	Up	2.51924e-77	8.2626e-76
novel_sir10365	109	328	104	322	1.63048	Up	1.84068e-32	4.28524e-31	novel_sir10290	101	38	98	36	-1.44478	Down	1.29319e-05	3.29739e-05	novel_sir1024	136	57	129	56	-1.20387	Down	1.94241e-13	8.71133e-13
novel_sir10414	373	178	361	173	-1.06123	Down	1.48083e-12	9.77474e-12	novel_sir10335	184	47	182	47	-1.95321	Down	1.79655e-15	1.47788e-14	novel_sir10350	400	1981	386	1934	2.32492	Up	4.94348e-178	4.45874e-176
novel_sir10415	574	1556	553	1519	1.45777	Up	6.97968e-130	7.8237e-128	novel_sir10360	129	40	126	39	-1.69188	Down	5.19598e-09	2.152e-08	novel_sir10373	1006	2759	979	2616	1.41798	Up	5.20694e-109	2.74909e-107
novel_sir10434	604	1382	585	1347	1.20324	Up	1.43617e-90	1.10039e-88	novel_sir10395	176	62	168	58	-1.53434	Down	7.85776e-10	3.6049e-09	novel_sir10400	517	2524	506	2486	2.29662	Up	3.17056e-223	3.67672e-221
novel_sir10438	35	81	35	79	1.1745	Up	8.94608e-07	2.90976e-06	novel_sir10400	517	1322	506	1304	1.36573	Up	1.67488e-116	1.53677e-114	novel_sir10401	100	644	97	637	2.71524	Up	4.42552e-73	1.35563e-71
novel_sir10471	550	168	533	166	-1.68295	Down	1.80798e-39	5.36455e-38	novel_sir10415	574	1553	553	1508	1.44729	Up	2.0288e-146	2.41995e-144	novel_sir10409	4029	8723	3816	8280	1.11757	Up	4.84284e-187	4.55788e-185
novel_sir10478	1218	423	1184	408	-1.53703	Down	7.09556e-71	4.16985e-69	novel_sir10434	604	1969	585	1926	1.7191	Up	1.49215e-226	2.54262e-224	novel_sir10413	4878	10319	4599	9706	1.07756	Up	6.29216e-205	6.38458e-203
novel_sir10515	44	97	44	92	1.06413	Up	2.37288e-07	8.29754e-07	novel_sir10436	311	979	300	953	1.66751	Up	9.0053e-110	7.45939e-108	novel_sir10414	373	1188	361	1171	1.69767	Up	1.40128e-62	3.51348e-61
novel_sir10516	117	51	112	50	-1.1635	Down	9.98186e-06	2.81679e-05	novel_sir10471	550	172	533	166	-1.68295	Down	2.38158e-33	5.20284e-32	novel_sir10427	131	44	130	42	-1.63005	Down	2.11058e-16	1.16351e-15
novel_sir10522	292	106	278	103	-1.43244	Down	4.98072e-17	4.80068e-16	novel_sir10510	685	339	672	327	-1.03917	Down	9.61364e-16	8.03022e-15	novel_sir10515	44	119	44	116	1.39855	Up	6.44066e-06	1.40072e-05
novel_sir10538	215	799	205	778	1.92415	Up	7.97716e-95	6.35339e-93	novel_sir10516	117	46	112	45	-1.3155	Down	7.165e-06	1.88829e-05	novel_sir10534	116	278	114	272	1.25457	Up	1.86803e-09	5.99356e-09
novel_sir10701	202	87	195	82	-1.24978	Down	3.72074e-09	1.66951e-08	novel_sir10522	292	119	278	113	-1.29876	Down	7.95954e-12	4.57769e-11	novel_sir10538	215	430	205	425	1.05184	Up	1.80883e-08	5.1884e-08
novel_sir10719	280	123	271	116	-1.22417	Down	1.09681e-11	6.70603e-11	novel_sir10538	215	698	205	685	1.74048	Up	3.21592e-81	1.7925e-79	novel_sir10555	37	121	37	120	1.69744	Up	6.24582e-08	1.70064e-07
novel_sir10743	48	220	47	216	2.2003	Up	3.76026e-32	8.68735e-31	novel_sir10580	127	55	125	52	-1.26534	Down	2.93168e-05	7.03603e-05	novel_sir10599	129	285	123	280	1.18677	Up	5.76682e-08	1.57352e-07
novel_sir10941	261	125	249	124	-1.00581	Down	3.9372e-09	1.76011e-08	novel_sir10593	262	119	256	117	-1.12964	Down	1.60747e-08	6.26599e-08	novel_sir10640	69	36	68	33	-1.04307	Down	9.88838e-06	2.08018e-05
novel_sir10961	123	1091	120	1065	3.14975	Up	3.08804e-219	7.78829e-217	novel_sir10599	129	288	123	281	1.19191	Up	2.46588e-22	3.26811e-21	novel_sir10642	1704	754	1647	740	-1.15424	Down	4.30212e-139	2.97212e-137
novel_sir10964	59	158	58	156	1.42742	Up	2.0146e-14	1.63683e-13	novel_sir10652	134	43	129	42	-1.61891	Down	6.70542e-09	2.73724e-08	novel_sir10701	202	90	195	85	-1.19794	Down	8.41806e-18	5.06175e-17
novel_sir1104	120	53	117	52	-1.16993	Down	1.04779e-05	2.95127e-05	novel_sir10706	207	100	201	95	-1.0812	Down	4.6534e-06	1.26725e-05	novel_sir10718	354	138	342	136	-1.33039	Down	1.64657e-35	2.06425e-34
novel_sir11108	231	107	223	103	-1.1144	Down	7.29686e-09	3.15485e-08	novel_sir10718	354	109	342	108	-1.66297	Down	1.65607e-22	2.2245e-21	novel_sir10719	280	137	271	131	-1.04873	Down	4.51704e-21	3.20937e-20
novel_sir1112	178	85	172	80	-1.10434	Down	1.08479e-06	3.49827e-06	novel_sir10719	280	48	271	46	-2.55859	Down	1.44366e-32	3.04239e-31	novel_sir10720	84	45	82	41	-1	Down	1.90874e-06	4.4143e-06
novel_sir11195	1301	625	1262	605	-1.0607	Down	2.80928e-39	8.29491e-38	novel_sir10726	89	33	83	31	-1.42084	Down	3.32926e-05	7.873e-05	novel_sir10726	89	213	83	206	1.31146	Up	1.55749e-07	4.09486e-07
novel_sir11209	173	58	166	58	-1.51706	Down	6.14478e-12	3.86234e-11	novel_sir10743	48	189	47	189	2.00765	Up	2.99138e-27	5.05399e-26	novel_sir10743	48	263	47	257	2.45104	Up	2.73612e-27	2.57513e-26
novel_sir11214	259	53	245	51	-2.26421	Down	4.58724e-29	9.5091e-28	novel_sir10750	247	96	240	91	-1.3991	Down	3.5117e-11	1.88513e-10	novel_sir10750	247	69	240	68	-1.81943	Down	7.93602e-35	9.72387e-34
novel_sir11221	69	187	69	182	1.39927	Up	4.8236e-17	4.6641e-16	novel_sir10751	289	108	278	108	-1.36405	Down	8.59334e-14	6.13781e-13	novel_sir10751	289	130	278	125	-1.15316	Down	1.76702e-24	1.46365e-23
novel_sir11247	191	55	185	55	-1.75002	Down	9.38482e-16	8.35387e-15	novel_sir10784	161	35	157	34	-2.20716	Down	4.9671e-16	4.26242e-15	novel_sir10761	1338	4784	1285	4611	1.84331	Up	2.49128e-293	3.85199e-291
novel_sir11263	299	52	290	51	-2.50748	Down	1.17604e-37	3.28046e-36	novel_sir10846	179	69	172	67	-1.36018	Down	1.33796e-08	5.295e-08	novel_sir10838	544	187	534	183	-1.545	Down	1.21286e-61	2.93892e-60
novel_sir11316	988	437	956	428	-1.1594	Down	7.7948e-37	2.12531e-35	novel_sir10888	195	80	188	74	-1.34514	Down	3.02848e-08	1.1317e-07	novel_sir10848	188	82	182	80	-1.18587	Down	3.89156e-17	2.23446e-16
novel_sir11436	498	231	480	227	-1.08034	Down	2.08796e-17	2.1241e-16	novel_sir1090	262	122	253	118	-1.10035	Down	4.96566e-08	1.79595e-07	novel_sir10888	195	73	188	70	-1.42531	Down	3.34948e-21	2.39554e-20
novel_sir11463	185	59	175	58	-1.59323	Down	1.56876e-13	1.16798e-12	novel_sir10917	329	120	318	115	-1.46739	Down	3.54808e-16	3.08017e-15	novel_sir10961	123	279	120	274	1.19114	Up	2.3713e-08	6.73632e-08
novel_sir11566	146	55	139	51	-1.44652	Down	1.01321e-08	4.2679e-08	novel_sir10941	261	110	249	107	-1.21853	Down	5.1706e-10	2.42433e-09	novel_sir10968	190	57	186	56	-1.7318	Down	1.3308e-25	1.16472e-24
novel_sir11576	276	120	262	119	-1.13861	Down	8.8315e-12	5.43263e-11	novel_sir1095	144	50	141	50	-1.4957	Down	1.82002e-08	7.0393e-08	novel_sir10980	154	815	148	796	2.42717	Up	7.10894e-79	2.39199e-77
novel_sir11578	230	82	224	80	-1.48543	Down	4.2185e-14	3.30759e-13	novel_sir10956	428	162	410	147	-1.47981	Down	2.93004e-19	3.20051e-18	novel_sir11	66	32	64	32	-1	Down	4.26942e-06	9.57376e-06
novel_sir11634	319	123	303	120	-1.33628	Down	9.86374e-17	9.32894e-16	novel_sir10961	123	588	120	565	2.23522	Up	1.65787e-93	1.17709e-91	novel_sir11009	283	129	272	122	-1.15673	Down	1.42819e-23	1.13244e-22
novel_sir11693	217	556	210	539	1.3599	Up	3.4278e-44	1.15269e-42	novel_sir10968	190	76	186	73	-1.34933	Down	1.83845e-08	7.10597e-08	novel_sir11099	132	33	124	33	-1.9098	Down	5.52012e-21	3.90497e-20
novel_sir11714	33	145	31	144	2.21573	Up	4.48392e-21	5.84939e-20	novel_sir11078	97	36	92	34	-1.4361	Down	1.48419e-05	3.71451e-05	novel_sir11118	2305	6207	2238	6062	1.43758	Up	9.33858e-234	1.21289e-231
novel_sir11741	409	203	388	193	-1.00746	Down	2.2835e-12	1.48464e-11	novel_sir11108	231	86	223	85	-1.39151	Down	2.2137e-11	1.22019e-10	novel_sir1112	178	76	172	75	-1.19745	Down	9.54226e-17	5.34663e-16
novel_sir11833	72	152	67	148	1.14336	Up	4.61818e-10	2.33143e-09	novel_sir1112	178	52	172	52	-1.72583	Down	7.192e-13	4.60721e-12	novel_sir11134	545	267	524	253	-1.05043	Down	2.1465e-39	3.13244e-38
novel_sir11851	470	179	444	171	-1.37656	Down	1.88752e-24	3.01455e-23	novel_sir11134	545	229	524	224	-1.22607	Down	1.80018e-19	1.98819e-18	novel_sir1120	208	568	205	560	1.4498	Up	1.39701e-23	1.10907e-22
novel_sir11986	166	82	157	77	-1.02783	Down	7.08666e-06	2.032e-05	novel_sir11140	263	126	254	123	-1.04617	Down	1.65982e-07	5.53956e-07	novel_sir11221	69	533	69	518	2.90828	Up	2.43178e-68	7.01866e-67
novel_sir12025	261	122	249	118	-1.07736	Down	1.2115e-09	5.85251e-09	novel_sir11158	141	54	138	53	-1.3806	Down	3.96022e-07	1.25765e-06	novel_sir11232	275	105	266	104	-1.35484	Down	1.28348e-28	1.27836e-27
novel_sir12034	144	58	138	56	-1.30117	Down	9.4114e-08	3.51432e-07	novel_sir1118	128	34	125	34	-1.87832	Down	9.92524e-11	5.12503e-10	novel_sir11233	1240	470	1198	465	-1.36533	Down	5.09368e-124	3.03471e-122
novel_sir12035	214	77	210	72	-1.54432	Down	4.86322e-13	3.37194e-12	novel_sir1120	208	68	205	63	-1.7022	Down	1.00294e-12	6.28315e-12	novel_sir11247	191	63	185	63	-1.5541	Down	1.25531e-23	9.99018e-23
novel_sir12048	99	244	97	236	1.28273	Up	2.82984e-19	3.34551e-18	novel_sir11215	205	82	193	79	-1.28868	Down	5.03466e-09	2.08954e-08	novel_sir11295	89	38	88	38	-1.2115	Down	4.378e-09	1.3532e-08
novel_sir12066	224	95	219	92	-1.25123	Down	2.66368e-10	1.4008e-09	novel_sir11221	69	314	69	309	2.16294	Up	4.14218e-49	1.38011e-47	novel_sir11301	328	137	317	135	-1.23152	Down	2.20468e-30	2.3548e-29
novel_sir12069	164	934	155	908	2.55042	Up	3.0303e-151	3.98748e-149	novel_sir11232	275	106	266	104	-1.35484	Down	1.76713e-12	1.07762e-11	novel_sir11305	93	45	89	44	-1.0163	Down	4.47692e-08	1.23715e-07
novel_sir12093	382	186	359	176	-1.02841	Down	3.23838e-12	2.08088e-11	novel_sir11247	191	60	185	60	-1.62449	Down	1.79544e-12	1.09377e-11	novel_sir11337	34	113	34	110	1.6939	Up	1.19758e-07	3.17303e-07
novel_sir12235	263	113	250	110	-1.18442	Down	1.47448e-11	8.96085e-11	novel_sir11301	328	151	317	147	-1.10867	Down	5.4463e-10	2.54759e-09	novel_sir11391	92	34	88	34	-1.37197	Down	6.5376e-11	2.41223e-10
novel_sir12240	511	204	488	196	-1.31603	Down	2.58354e-24	4.10451e-23	novel_sir11312	150	47	145	46	-1.65635	Down	4.02178e-10	1.90971e-09	novel_sir11416	100	960	86	886	3.3649	Up	6.01826e-137	4.11396e-135
novel_sir12261	1851	440	1789	428	-2.06347	Down	5.19996e-172	9.25746e-170	novel_sir11340	2178	568	2102	558	-1.91343	Down	4.60598e-162	5.72293e-160	novel_sir11436	498	227	480	221	-1.11899	Down	3.10176e-40	4.66269e-39
novel_sir12285	164	616	156	598	1.9386	Up	3.22058e-74	1.9892e-72	novel_sir11355	350	145	337	138	-1.28808	Down	1.9886e-13	1.36636e-12	novel_sir11451	34	98	34	96	1.4975	Up	1.31542e-05	2.74321e-05
novel_sir12296	55	126	54	123	1.18763	Up	1.15539e-09	5.59038e-09	novel_sir11416	100	33	86	33	-1.38187	Down	1.01807e-06	3.02378e-06	novel_sir11506	169	46	164	44	-1.89812	Down	7.96046e-25	6.67897e-24
novel_sir12306	369	163	357	162	-1.13993	Down	9.033e-15	7.52087e-14	novel_sir11436	498	121	480	119	-2.01207	Down	1.51919e-41	4.23385e-40	novel_sir11520	274	114	273	111	-1.29834	Down	9.02138e-26	7.9491e-25
novel_sir12321	97	195	93	189	1.02308	Up	1.58159e-11	9.56378e-11	novel_sir11463	185	55	175	53	-1.72329	Down	4.95544e-13	3.21242e-12	novel_sir11560	66	31	62	29	-1.09622	Down	2.43152e-06	5.58948e-06
novel_sir12324	887	1913	862	1844	1.09708	Up	7.2862e-113	7.35056e-111	novel_sir11520	274	113	273	113	-1.27258	Down	6.41132e-11	3.33949e-10	novel_sir11566	146	61	139	57	-1.28605	Down	2.25924e-14	1.08517e-13
novel_sir12329	445	136	435	135	-1.68806	Down	3.19658e-32	7.41337e-31	novel_sir11578	230	81	224	79	-1.50357	Down	1.97429e-12	1.19905e-11	novel_sir11595	34	255	34	252	2.88982	Up	6.3282e-33	7.35158e-32
novel_sir12346	52	117	52	116	1.15754	Up	7.5915e-09	3.27522e-08	novel_sir11634	319	92	303	87	-1.80023	Down	2.7461e-22	3.62339e-21	novel_sir11644	134	61	131	59	-1.15078	Down	5.69738e-12	2.29949e-11
novel_sir12350	117	256	115	247	1.10288	Up	6.47732e-17	6.19387e-16	novel_sir11644	134	45	131	44	-1.57399	Down	2.31748e-08	8.88268e-08	novel_sir11671	224	1040	221	1006	2.18651	Up	1.30055e-88	5.05735e-87
novel_sir12355	163	332	157	325	1.04968	Up	4.95932e-19	5.78396e-18	novel_sir11689	321	129	305	123	-1.31015	Down	3.1781e-13	2.11542e-12	novel_sir11693	217	538	210	525	1.32193	Up	2.40232e-18	1.49003e-17
novel_sir12424	649	1355	617	1320	1.0972	Up	5.56446e-76	3.58316e-74	novel_sir11714	33	105	31	105	1.76005	Up	2.68246e-13	1.8016e-12	novel_sir11714	33	199	31	196	2.66051	Up	1.40912e-22	1.07278e-21
novel_sir12431	46	151	44	146	1.73039	Up	3.37754e-17	3.35152e-16	novel_sir11734	206	100	201	99	-1.0217	Down	5.79568e-06	1.56122e-05	novel_sir11734	206	102	201	99	-1.0217	Down	1.25082e-15	6.55067e-15
novel_sir12472	42	138	42	136	1.69515	Up	7.4095e-16	6.65426e-15	novel_sir11741	409	189	388	179	-1.1161	Down	5.37302e-12	3.12022e-11	novel_sir11741	409	180	388	173	-1.16528	Down	5.33542e-35	6.57461e-34
novel_sir12514	202	77	201	76	-1.40312	Down	2.49926e-11	1.47017e-10	novel_sir11770	841	363	817	354	-1.20659	Down	1.98973e-27	3.40999e-26	novel_sir11767	48	161	48	159	1.72792	Up	1.80553e-10	6.37582e-10
novel_sir12524	114	52	104	50	-1.05658	Down	3.60562e-05	9.12027e-05	novel_sir11776	121	39	118	38	-1.63472	Down	4.08078e-08	1.50698e-07	novel_sir11776	121	56	118	55	-1.10128	Down	1.02586e-10	3.7176e-10
novel_sir12555	49	103	48	98	1.02975	Up	3.30914e-07	1.14132e-06	novel_sir11786	359	135	344	129	-1.41504	Down	1.36385e-16	1.23056e-15	novel_sir11798	59	274	59	271	2.19951	Up	1.57188e-24	1.30702e-23
novel_sir12689	138	59	136	57	-1.25457	Down	9.25854e-07	3.00332e-06	novel_sir11895	244	83	232	79	-1.5542	Down	7.7808e-14	5.57749e-13	novel_sir11824	280	944	272	928	1.77052	Up	1.2535e-54	2.63438e-53
novel_sir12726	31	99	30	92	1.61667	Up	1.8186e-11	1.0824e-10	novel_sir11907	1079	471	1037	453	-1.19483	Down	8.60186e-34	1.93591e-32	novel_sir11833	72	232	67	229	1.77311	Up	1.10119e-13	5.04667e-13
novel_sir12741	236	490	230	479	1.05839	Up	2.7004e-28	5.39456e-27	novel_sir11964	123	33	115	33	-1.8011	Down	2.98326e-10	1.43139e-09	novel_sir11846	114	32	112	32	-1.80735	Down	7.83458e-17	4.42031e-16
novel_sir12797	39	93	37	91	1.29834	Up	6.92676e-08	2.61232e-07	novel_sir11976	116	49	113	47	-1.26559	Down	3.83542e-05	8.87294e-05	novel_sir11851	470	1505	444	1456	1.71338	Up	1.74785e-79	5.97398e-78
novel_sir12837	283	147	278	139	-1	Down	5.2357e-08	2.03805e-07	novel_sir11996	172	423	161	413	1.35908	Up	1.26133e-36	3.1344e-35	novel_sir11882	570	2062	547	2008	1.87615	Up	1.27715e-129	7.82435e-128
novel_sir12871	271	52	261	51	-2.35548	Down	6.48646e-32	1.48161e-30	novel_sir120	710	212	685	207	-1.72647	Down	1.78101e-45	5.5905e-44	novel_sir11888	54	194	53	192	1.85704	Up	1.74665e-13	7.85508e-13
novel_sir12889	314	877	311	859	1.46574	Up	7.46672e-77	4.91261e-75	novel_sir12025	261	128	249	124	-1.00581	Down	5.07242e-07	1.59557e-06	novel_sir1195	117	38	113	36	-1.65025	Down	2.8979e-15	1.47948e-14
novel_sir13016	48	99	46	94	1.03103	Up	8.81962e-07	2.87017e-06	novel_sir12066	224	64	219	63	-1.79751	Down	2.82158e-16	2.49302e-15	novel_sir11964	123	57	115	57	-1.0126	Down	7.5139e-11	2.75835e-10
novel_sir13043	193	91	187	90	-1.05504	Down	2.41078e-07	8.4252e-07	novel_sir12069	164	804	155	785	2.34042	Up	2.71794e-129	2.84382e-127	novel_sir11976	116	31	113	30	-1.91329	Down	9.46218e-18	5.64774e-17
novel_sir13059	70	140	66	133	1.01089	Up	1.35478e-08	5.65162e-08	novel_sir12093	382	166	359	156	-1.20244	Down	4.39916e-13	2.87367e-12	novel_sir11990	83	35	77	32	-1.26679	Down	1.09852e-08	3.24854e-08
novel_sir13098	229	111	217	106	-1.03363	Down	5.8728e-08	2.2758e-07	novel_sir12163	278	139	269	132	-1.02707	Down	5.13898e-07	1.61565e-06	novel_sir12034	144	591	138	580	2.07138	Up	8.059e-45	1.38453e-43
novel_sir13129	588	144	560	135	-2.05247	Down	3.12458e-54	1.34135e-52	novel_sir12201	230	75	220	73	-1.59154	Down	5.65866e-14	4.13581e-13	novel_sir12038	458	1696	451	1659	1.87911	Up	2.38666e-110	1.28091e-108
novel_sir13130	1023	268	985	259	-1.92717	Down	1.24636e-86	9.08943e-85	novel_sir12212	838	260	809	248	-1.7058	Down	1.56986e-50	5.38084e-49	novel_sir12066	224	63	219	61	-1.84405	Down	1.46545e-31	1.62123e-30
novel_sir13141	53	137	53	132	1.31647	Up	3.61074e-12	2.31278e-11	novel_sir12213	2005	982	1928	932	-1.0487	Down	1.85641e-44	5.73658e-43	novel_sir12089	114	230	110	229	1.05784	Up	2.9377e-05	5.8448e-05
novel_sir13205	106	469	104	460	2.14505	Up	5.3723e-65	2.75581e-63	novel_sir12223	788	223	761	214	-1.83029	Down	4.83266e-54	1.82418e-52	novel_sir12138	1101	3327	1060	3232	1.60836	Up	2.47478e-157	2.0089e-155
novel_sir13286	39	120	39	116	1.57258	Up	4.07594e-13	2.85222e-12	novel_sir12227	276	113	271	108	-1.32726	Down	3.76042e-11	2.0114e-10	novel_sir12224	86	37	85	37	-1.19994	Down	9.5233e-09	2.82781e-08
novel_sir13356	1209	585	1165	565	-1.04401	Down	6.1348e-36	1.64309e-34	novel_sir12235	263	64	250	62	-2.01159	Down	1.23339e-22	1.67561e-21	novel_sir12227	276	135	271	135	-1.00533	Down	8.38656e-21	5.85616e-20
novel_sir13462	228	108	226	106	-1.09226	Down	2.37976e-08	9.62237e-08	novel_sir12240	511	148	488	141	-1.79119	Down	1.42517e-34	3.30729e-33	novel_sir12239	71	31	71	31	-1.19555	Down	2.48386e-07	6.39072e-07
novel_sir13513	162	936	155	910	2.5536	Up	7.34672e-153	1.01067e-150	novel_sir12254	139	63	137	61	-1.16729	Down	3.83432e-05	8.87384e-05	novel_sir12240	511	163	488	158	-1.62696	Down	1.87224e-62	4.67629e-61
novel_sir13588	45	142	41	142	1.7922	Up	1.19303e-15	1.05577e-14	novel_sir12261	1851	624	1789	587	-1.60772	Down	4.63828e-96	3.3735e-94	novel_sir12254	139	34	137	34	-2.01057	Down	2.3502e-22	1.77261e-21
novel_sir13603	113	229	111	224	1.01294	Up	1.79031e-13	1.31834e-12	novel_sir12306	369	139	357	137	-1.38175	Down	5.85116e-17	5.44404e-16	novel_sir12261	1851	878	1789	855	-1.06516	Down	3.24232e-136	2.19329e-134
novel_sir13726	642	307	619	297	-1.05948	Down	1.96711e-20	2.48579e-19	novel_sir12329	445	175	435	169	-1.36399	Down	1.48669e-18	1.5474e-17	novel_sir12285	164	810	156	792	2.34395	Up	1.12857e-73	3.50667e-72
novel_sir13728	217	51	212	49	-2.11321	Down	7.85826e-22	1.08351e-20	novel_sir12337	172	68	162	63	-1.36257	Down	5.94804e-08	2.13571e-07	novel_sir12290	204	74	199	71	-1.48688	Down	7.31848e-23	5.65115e-22
novel_sir13768	128	61	124	60	-1.04731	Down	3.46666e-05	8.81297e-05	novel_sir12346	52	112	52	109	1.06774	Up	3.98634e-09	1.68137e-08	novel_sir12324	887	2603	862	2547	1.56304	Up	3.12886e-117	1.75162e-115
novel_sir13789	79	199	79	194	1.29613	Up	1.82827e-16	1.69732e-15	novel_sir12355	163	331	157	322	1.0363	Up	5.47768e-22	7.08653e-21	novel_sir12332	102	47	100	47	-1.08927	Down	2.6509e-09	8.41395e-09
novel_sir13833	96	196	93	192	1.0458	Up	6.87484e-12	4.29891e-11	novel_sir1242	177	75	172	75	-1.19745	Down	3.83028e-07	1.21704e-06	novel_sir12336	157	54	153	53	-1.52947	Down	6.32018e-19	4.05566e-18
novel_sir13960	761	334	740	328	-1.17383	Down	3.0559e-29	6.40047e-28	novel_sir12439	200	68	185	68	-1.44392	Down	1.33196e-11	7.48007e-11	novel_sir12346	52	285	52	279	2.42368	Up	1.87198e-29	1.92963e-28
novel_sir13963	122	1202	120	1185	3.30378	Up	2.63834e-251	7.98494e-249	novel_sir12472	42	148	42	140	1.73697	Up	7.50616e-20	8.49464e-19	novel_sir12350	117	481	115	473	2.04021	Up	7.53032e-37	9.95965e-36
novel_sir13997	76	244	71	230	1.69574	Up	2.84688e-26	4.96604e-25	novel_sir12599	41	91	39	89	1.19033	Up	5.64916e-08	2.03698e-07	novel_sir12424	649	1719	617	1685	1.44941	Up	7.29058e-64	1.87134e-62
novel_sir14017	274	90	260	87	-1.57942	Down	1.36427e-18	1.5208e-17	novel_sir12638	91	31	85	29	-1.55141	Down	5.71848e-06	1.54112e-05	novel_sir12472	42	207	42	204	2.28011	Up	6.11304e-20	4.10104e-19
novel_sir14058	32	114	30	109	1.86129	Up	2.40294e-14	1.94452e-13	novel_sir12658	111	38	108	38	-1.50696	Down	5.85438e-07	1.80535e-06	novel_sir12473	190	579	185	563	1.60561	Up	3.28958e-29	3.36418e-28
novel_sir14059	88	181	88	178	1.0163	Up	3.16734e-11	1.84523e-10	novel_sir12679	1011	407	964	385	-1.32417	Down	3.2239e-38	8.35971e-37	novel_sir12475	35	138	34	132	1.95693	Up	4.2475e-11	1.60275e-10
novel_sir14075	58	121	57	120	1.074	Up	3.8704e-08	1.5193e-07	novel_sir12685	123	31	117	31	-1.91617	Down	6.06116e-11	3.15986e-10	novel_sir1249	78	186	77	176	1.19265	Up	1.08227e-06	2.59058e-06
novel_sir14122	356	909	343	884	1.36584	Up	8.48612e-71	4.89205e-69	novel_sir12689	138	61	136	58	-1.22948	Down	2.19872e-05	5.33056e-05	novel_sir12498	74	33	71	33	-1.10535	Down	2.11332e-07	5.46334e-07
novel_sir14142	336	57	320	56	-2.51457	Down	7.51522e-43	2.41966e-41	novel_sir12722	277	62	266	62	-2.10109	Down	7.99688e-26	1.24202e-24	novel_sir12555	49	123	48	119	1.30986	Up	2.45162e-05	4.8942e-05
novel_sir14149	98	257	96	249	1.37504	Up	6.12646e-22	8.54458e-21	novel_sir12766	217	70	207	67	-1.6274	Down	1.80285e-13	1.24303e-12	novel_sir12599	41	156	39	153	1.97199	Up	6.89604e-12	2.77465e-11
novel_sir1428	72	146	66	141	1.09516	Up	4.12574e-09	1.84032e-08	novel_sir12810	525	184	507	172	-1.55958	Down	1.06875e-26	1.75593e-25	novel_sir12607	65	179	62	172	1.47207	Up	1.60105e-08	4.61689e-08
novel_sir14333	256	565	251	553	1.13959	Up	6.16866e-36	1.64489e-34	novel_sir12813	228	91	219	86	-1.34852	Down	6.31482e-10	2.93315e-09	novel_sir12644	75	34	71	33	-1.10535	Down	2.43974e-07	6.28219e-07
novel_sir14340	34	82	33	79	1.25939	Up	3.29366e-07	1.13663e-06	novel_sir12818	132	38	128	36	-1.83007	Down	4.55474e-10	2.1542e-09	novel_sir12698	280	82	274	82	-1.74048	Down	9.47556e-38	1.30924e-36
novel_sir14376	283	135	268	133	-1.01081	Down	7.10322e-10	3.53003e-09	novel_sir12837	283	100	278	96	-1.53398	Down	6.93054e-15	5.50383e-14	novel_sir12699	167	66	163	64	-1.34873	Down	2.58334e-17	1.50594e-16
novel_sir14397	228	61	220	58	-1.92338	Down	4.2294e-20	5.2246e-19	novel_sir12871	271	67	261	66	-1.98351	Down	6.78968e-23	9.28753e-22	novel_sir12727	139	303	134	296	1.14336	Up	4.24028e-08	1.17426e-07
novel_sir14469	264	678	258	654	1.34192	Up	1.11534e-53	4.72107e-52	novel_sir12887	484	198	466	190	-1.29433	Down	1.70482e-18	1.7652e-17	novel_sir12741	236	900	230	887	1.9473	Up	1.13226e-61	2.7539e-60
novel_sir14515	54	142	54	140	1.3744	Up	7.95304e-13	5.40896e-12	novel_sir12898	2212	1104	2101	1049	-1.00206	Down	5.17226e-46	1.63214e-44	novel_sir12766	217	95	207	91	-1.18569	Down	1.88399e-19	1.23458e-18
novel_sir14546	54	117	53	116	1.13006	Up	2.22964e-08	9.02743e-08	novel_sir12899	721	1511	697	1460	1.06674	Up	1.74807e-99	1.3366e-97	novel_sir12824	96	47	95	46	-1.04629	Down	3.66276e-08	1.01867e-07
novel_sir14590	122	266	119	259	1.12199	Up	2.0307e-17	2.06933e-16	novel_sir12907	396	147	386	141	-1.45291	Down	1.40424e-18	1.47186e-17	novel_sir12837	283	124	278	122	-1.1882	Down	7.2947e-25	6.13624e-24
novel_sir146	1536	633	1486	617	-1.26809	Down	1.66003e-65	8.73755e-64	novel_sir12973	288	72	237	66	-1.84435	Down	5.97756e-24	8.52875e-23	novel_sir12871	271	126	261	122	-1.09717	Down	5.05712e-22	3.76616e-21
novel_sir14696	612	247	597	239	-1.32072	Down	3.19524e-28	6.34124e-27	novel_sir12986	843	268	816	258	-1.6612	Down	5.123e-49	1.69742e-47	novel_sir12887	484	209	466	203	-1.19885	Down	3.59954e-42	5.72927e-41
novel_sir14697	711	222	686	220	-1.64071	Down	4.43878e-49	1.66882e-47	novel_sir13048	333	162	313	153	-1.03263	Down	8.81084e-09	3.52434e-08	novel_sir12898	2212	857	2101	824	-1.35036	Down	5.04102e-214	5.36662e-212
novel_sir14705	257	80	248	77	-1.68741	Down	8.11932e-19	9.20342e-18	novel_sir13059	70	176	66	172	1.38187	Up	1.35756e-16	1.22674e-15	novel_sir12899	721	3061	697	2976	2.09414	Up	1.16528e-233	1.48378e-231
novel_sir14706	3539	1726	3362	1669	-1.01034	Down	1.27915e-99	1.04631e-97	novel_sir13098	229	89	217	85	-1.35216	Down	1.81396e-10	9.04554e-10	novel_sir12902	87	411	84	394	2.22973	Up	1.24195e-36	1.62605e-35
novel_sir14707	1589	662	1526	640	-1.25361	Down	3.21068e-66	1.75083e-64	novel_sir13125	299	126	286	118	-1.27723	Down	2.8505e-11	1.55681e-10	novel_sir12932	47	195	47	193	2.03787	Up	5.59078e-16	2.98819e-15
novel_sir14713	1387	675	1343	659	-1.02711	Down	2.32308e-40	7.10182e-39	novel_sir13129	588	270	560	257	-1.12366	Down	6.97534e-17	6.4799e-16	novel_sir12933	128	332	122	328	1.42681	Up	4.82494e-13	2.11282e-12
novel_sir14741	201	67	191	65	-1.55506	Down	9.46006e-14	7.19369e-13	novel_sir13134	135	36	134	34	-1.97863	Down	3.39344e-11	1.82329e-10	novel_sir12942	105	371	99	359	1.85848	Up	6.23432e-24	5.01681e-23
novel_sir14749	59	192	56	187	1.73954	Up	2.77928e-21	3.68118e-20	novel_sir13140	140	58	132	54	-1.28951	Down	3.58298e-06	9.8293e-06	novel_sir12973	288	1299	237	1222	2.36629	Up	5.19412e-107	2.61478e-105
novel_sir14782	260	1066	253	1034	2.03103	Up	5.505e-137	6.66435e-135	novel_sir13205	106	616	104	605	2.54035	Up	4.7333e-110	4.03277e-108	novel_sir12974	115	380	109	368	1.75538	Up	2.68818e-22	2.02049e-21
novel_sir14786	90	241	87	238	1.45187	Up	3.25216e-21	4.27942e-20	novel_sir13212	39	80	38	78	1.03747	Up	1.83361e-06	5.24493e-06	novel_sir12975	230	769	221	740	1.74348	Up	2.85958e-44	4.78611e-43
novel_sir1482	152	53	140	49	-1.51457	Down	4.21236e-10	2.13011e-09	novel_sir13286	39	173	39	168	2.10692	Up	2.66856e-27	4.54723e-26	novel_sir12993	396	825	365	793	1.11942	Up	4.20382e-17	2.4095e-16
novel_sir14955	57	140	56	134	1.25873	Up	1.24937e-11	7.61576e-11	novel_sir13462	228	113	226	111	-1.02576	Down	3.97876e-06	1.0875e-05	novel_sir12994	234	839	218	814	1.9007	Up	3.70952e-53	7.52801e-52
novel_sir15012	210	71	198	70	-1.50007	Down	5.01466e-14	3.92167e-13	novel_sir13463	156	31	151	31	-2.28421	Down	8.30732e-17	7.63403e-16	novel_sir1301	35	104	35	102	1.54314	Up	3.83556e-06	8.63067e-06
novel_sir15015	89	1058	87	1022	3.55424	Up	5.2849e-236	1.39085e-233	novel_sir13492	1186	2920	1141	2836	1.31356	Up	1.74396e-242	3.58654e-240	novel_sir13028	107	543	105	531	2.33832	Up	3.43918e-51	6.70692e-50
novel_sir15016	200	1073	192	1045	2.44432	Up	3.0303e-167	5.24069e-165	novel_sir13513	162	1172	155	1146	2.88627	Up	7.08338e-232	1.28016e-229	novel_sir13059	70	369	66	362	2.45545	Up	1.75956e-36	2.28989e-35
novel_sir15028	211	83	207	82	-1.33593	Down	3.54466e-11	2.03953e-10	novel_sir13588	45	89	41	86	1.06871	Up	1.09888e-06	3.25408e-06	novel_sir13076	192	93	182	84	-1.11548	Down	3.7792e-15	1.92186e-14
novel_sir15037	241	487	231	477	1.0461	Up	8.64758e-27	1.5625e-25	novel_sir13627	282	124	276	119	-1.21371	Down	9.0973e-10	4.15121e-09	novel_sir13097	447	198	437	189	-1.20925	Down	9.22792e-38	1.27774e-36
novel_sir15051	172	49	161	48	-1.74595	Down	1.67684e-14	1.37347e-13	novel_sir13727	230	109	221	107	-1.04644	Down	6.53396e-07	1.99736e-06	novel_sir13104	107	33	102	30	-1.76553	Down	9.97992e-15	4.921e-14
novel_sir15074	190	93	184	86	-1.0973	Down	1.11652e-06	3.59484e-06	novel_sir13728	217	88	212	84	-1.3356	Down	3.14054e-09	1.3417e-08	novel_sir13130	1023	398	985	389	-1.34035	Down	1.54094e-99	6.85402e-98
novel_sir151	62	145	60	143	1.25298	Up	3.12612e-11	1.82297e-10	novel_sir13729	126	38	119	35	-1.76553	Down	3.81858e-09	1.61518e-08	novel_sir13134	135	46	134	43	-1.63982	Down	1.24647e-16	6.92437e-16
novel_sir15130	70	218	68	211	1.63364	Up	6.45312e-23	9.52701e-22	novel_sir13851	115	43	111	41	-1.43686	Down	2.7789e-06	7.83981e-06	novel_sir13139	163	708	155	694	2.16267	Up	7.9745e-57	1.74954e-55
novel_sir1519	529	58	509	57	-3.15863	Down	3.3756e-85	2.43244e-83	novel_sir13960	761	291	740	287	-1.36647	Down	2.22534e-32	4.64053e-31	novel_sir13140	140	63	132	61	-1.11366	Down	1.24889e-12	5.31823e-12
novel_sir15224	31	91	31	91	1.5536	Up	8.23082e-10	4.01783e-09	novel_sir13963	122	1302	120	1282	3.41729	Up	3.06626e-299	7.61966e-297	novel_sir13168	431	1203	418	1172	1.4874	Up	3.05428e-50	5.85088e-49
novel_sir15236	3307	1397	3163	1330	-1.24987	Down	7.00594e-132	8.00131e-130	novel_sir13997	76	201	71	195	1.45758	Up	6.85038e-20	7.78203e-19	novel_sir13188	198	406	195	401	1.04013	Up	1.01447e-08	3.00684e-08
novel_sir15246	957	308	933	303	-1.62256	Down	9.0099e-63	4.47024e-61	novel_sir14000	118	44	111	41	-1.43686	Down	1.92641e-06	5.50244e-06	novel_sir13205	106	219	104	217	1.06111	Up	2.07718e-05	4.23523e-05
novel_sir15274	33	70	33	68	1.04307	Up	2.2552e-05	5.92737e-05	novel_sir14017	274	98	260	93	-1.48321	Down	3.57568e-14	2.66234e-13	novel_sir13212	39	269	38	259	2.76888	Up	6.63508e-33	7.69432e-32
novel_sir1529	235	94	228	93	-1.29373	Down	6.11572e-12	3.84807e-11	novel_sir14059	88	241	88	230	1.38606	Up	1.6981e-24	2.47615e-23	novel_sir13227	98	427	96	411	2.09803	Up	4.94678e-35	6.1073e-34
novel_sir15295	193	449	188	432	1.2003	Up	2.20694e-31	5.00322e-30	novel_sir14078	122	32	114	31	-1.87869	Down	1.99018e-10	9.76103e-10	novel_sir1328	112	47	107	47	-1.18688	Down	2.65388e-11	1.00962e-10
novel_sir15296	107	288	105	277	1.3995	Up	3.293e-25	5.44605e-24	novel_sir14122	356	1171	343	1142	1.73528	Up	1.02138e-136	1.14934e-134	novel_sir13286	39	256	39	254	2.70328	Up	2.21148e-30	2.35819e-29
novel_sir15330	390	158	369	155	-1.25135	Down	2.0302e-18	2.22221e-17	novel_sir14149	98	277	96	267	1.47573	Up	6.51302e-29	1.18788e-27	novel_sir13334	239	1889	234	1828	2.96569	Up	4.57922e-241	6.1953e-239
novel_sir15420	76	168	72	162	1.16993	Up	8.7789e-12	5.40577e-11	novel_sir14190	741	305	713	297	-1.26344	Down	3.97504e-27	6.65931e-26	novel_sir13477	180	64	172	64	-1.42626	Down	8.9191e-21	6.22134e-20
novel_sir15422	896	1800	863	1742	1.01331	Up	2.65126e-93	2.08417e-91	novel_sir14226	301	92	288	89	-1.69419	Down	1.46873e-19	1.62816e-18	novel_sir13503	153	379	139	368	1.40462	Up	2.4705e-13	1.09886e-12
novel_sir15457	192	58	187	58	-1.68891	Down	5.7744e-15	4.86803e-14	novel_sir14252	108	32	106	31	-1.77372	Down	3.39828e-08	1.26198e-07	novel_sir13513	162	1131	155	1113	2.84411	Up	2.7687e-134	1.79799e-132
novel_sir15506	90	223	85	218	1.35879	Up	7.12792e-18	7.54288e-17	novel_sir1428	72	335	66	326	2.30433	Up	4.58106e-53	1.65584e-51	novel_sir13587	278	722	266	698	1.3918	Up	1.11349e-26	1.01417e-25
novel_sir15515	142	313	140	304	1.11864	Up	1.39271e-20	1.76361e-19	novel_sir14355	160	432	153	422	1.46371	Up	6.29394e-42	1.78748e-40	novel_sir13588	45	145	41	144	1.81237	Up	4.61362e-09	1.42129e-08
novel_sir15529	345	98	337	96	-1.81164	Down	1.06689e-27	2.03078e-26	novel_sir14358	35	71	34	69	1.02106	Up	8.59898e-06	2.24341e-05	novel_sir13631	52	336	51	331	2.69826	Up	5.54238e-39	7.98054e-38
novel_sir15579	132	61	128	60	-1.09311	Down	1.20371e-05	3.29984e-05	novel_sir14376	283	126	268	122	-1.13535	Down	1.58929e-09	7.01075e-09	novel_sir13654	90	296	89	286	1.68414	Up	1.4031e-17	8.29091e-17
novel_sir15671	387	78	367	75	-2.29082	Down	3.4237e-43	1.11418e-41	novel_sir14397	228	73	220	72	-1.61143	Down	3.12222e-14	2.33638e-13	novel_sir13704	191	94	186	91	-1.03136	Down	9.88102e-15	4.88708e-14
novel_sir15802	1600	425	1542	415	-1.89362	Down	2.20036e-132	2.5613e-130	novel_sir14434	202	78	192	75	-1.35614	Down	1.67043e-09	7.34695e-09	novel_sir13728	217	76	212	74	-1.51847	Down	4.12286e-25	3.52288e-24
novel_sir15819	49	112	48	110	1.1964	Up	1.02901e-08	4.33142e-08	novel_sir14457	219	71	209	66	-1.66297	Down	1.74379e-13	1.20649e-12	novel_sir13729	126	43	119	40	-1.57289	Down	1.34698e-15	7.03156e-15
novel_sir15820	39	85	38	83	1.12711	Up	1.68816e-06	5.28632e-06	novel_sir14459	344	168	332	164	-1.01749	Down	6.22734e-09	2.54732e-08	novel_sir13768	128	59	124	59	-1.07155	Down	2.58746e-11	9.85511e-11
novel_sir15908	156	61	148	56	-1.4021	Down	1.05923e-08	4.45553e-08	novel_sir14469	264	638	258	619	1.26257	Up	4.05416e-53	1.47433e-51	novel_sir13783	141	334	137	316	1.20575	Up	8.61602e-11	3.13635e-10
novel_sir15911	91	186	87	183	1.07276	Up	2.2372e-11	1.32244e-10	novel_sir14546	54	254	53	252	2.24936	Up	6.39022e-41	1.76441e-39	novel_sir13790	399	1091	384	1071	1.47978	Up	6.40722e-44	1.06963e-42
novel_sir15946	76	159	75	157	1.0658	Up	2.59834e-10	1.36882e-09	novel_sir1458	383	163	369	158	-1.2237	Down	9.72572e-14	6.90526e-13	novel_sir13791	87	266	85	261	1.61852	Up	2.6555e-14	1.26521e-13
novel_sir15991	88	199	81	194	1.26006	Up	3.61096e-14	2.85341e-13	novel_sir14612	234	96	225	89	-1.33805	Down	1.26177e-09	5.62e-09	novel_sir13870	160	386	152	377	1.31049	Up	8.85144e-13	3.79916e-12
novel_sir16016	282	584	277	566	1.03092	Up	2.96882e-33	7.04716e-32	novel_sir14628	148	41	144	38	-1.922	Down	1.22977e-11	6.92572e-11	novel_sir13935	101	582	97	573	2.56248	Up	6.1912e-61	1.47815e-59
novel_sir16028	238	106	234	105	-1.15612	Down	7.2442e-10	3.59714e-09	novel_sir14634	143	64	140	63	-1.152	Down	2.14242e-05	5.20252e-05	novel_sir13963	122	284	120	277	1.20685	Up	5.15078e-09	1.57112e-08
novel_sir16065	240	70	227	69	-1.71802	Down	3.91128e-19	4.5793e-18	novel_sir14696	612	289	597	283	-1.07693	Down	2.96214e-16	2.60948e-15	novel_sir13997	76	236	71	233	1.71444	Up	3.71018e-13	1.63459e-12
novel_sir16093	265	127	259	123	-1.07429	Down	3.0922e-09	1.40836e-08	novel_sir14697	711	297	686	279	-1.29794	Down	2.93312e-25	4.45118e-24	novel_sir14000	118	241	111	232	1.06357	Up	1.21231e-05	2.53796e-05
novel_sir16102	46	96	44	96	1.12553	Up	9.84642e-07	3.18378e-06	novel_sir14705	257	83	248	79	-1.65042	Down	1.15494e-15	9.56674e-15	novel_sir14017	274	126	260	124	-1.06817	Down	1.35245e-22	1.03327e-21
novel_sir16217	84	169	80	165	1.04439	Up	3.4218e-10	1.76274e-09	novel_sir14706	3539	1379	3362	1321	-1.34769	Down	1.06747e-138	1.2243e-136	novel_sir14035	56	318	55	316	2.52242	Up	1.25741e-33	1.49553e-32
novel_sir16226	195	78	185	72	-1.36146	Down	3.82152e-10	1.95865e-09	novel_sir14707	1589	660	1526	630	-1.27633	Down	4.07168e-55	1.56668e-53	novel_sir14058	32	99	30	96	1.67807	Up	3.02096e-06	6.84751e-06
novel_sir16240	658	276	629	269	-1.22545	Down	4.99556e-28	9.7858e-27	novel_sir14713	1387	520	1343	510	-1.39689	Down	6.66698e-60	2.72342e-58	novel_sir14059	88	526	88	512	2.54057	Up	8.19468e-57	1.79179e-55
novel_sir16269	145	67	131	64	-1.03342	Down	4.43542e-06	1.31541e-05	novel_sir14729	165	72	161	64	-1.33092	Down	2.32268e-06	6.6027e-06	novel_sir14061	266	984	255	948	1.89439	Up	1.0917e-64	2.87024e-63
novel_sir16291	376	179	362	174	-1.0569	Down	1.02055e-12	6.87903e-12	novel_sir14741	201	35	191	35	-2.44815	Down	1.57408e-23	2.18321e-22	novel_sir14122	356	987	343	960	1.48483	Up	5.44348e-41	8.27868e-40
novel_sir16343	1273	420	1230	405	-1.60266	Down	5.46902e-80	3.67822e-78	novel_sir14749	59	164	56	162	1.5325	Up	1.95592e-17	1.89676e-16	novel_sir14137	70	33	69	32	-1.10852	Down	1.28818e-06	3.06877e-06
novel_sir16351	341	101	335	98	-1.77331	Down	4.6539e-26	7.98019e-25	novel_sir14775	204	82	197	81	-1.2822	Down	6.62956e-09	2.70999e-08	novel_sir14142	336	1099	320	1082	1.75756	Up	1.72807e-60	4.08075e-59
novel_sir16352	503	155	490	150	-1.70782	Down	7.99204e-36	2.12175e-34	novel_sir14782	260	599	253	583	1.20436	Up	8.92296e-47	2.8458e-45	novel_sir1428	72	379	66	369	2.48308	Up	2.21118e-37	2.99779e-36
novel_sir1636	209	86	203	84	-1.27302	Down	2.9777e-10	1.56052e-09	novel_sir14786	90	184	87	183	1.07276	Up	4.99314e-13	3.23334e-12	novel_sir14333	256	797	251	779	1.63394	Up	5.07638e-41	7.775e-40
novel_sir164	54	135	52	131	1.33298	Up	1.59792e-11	9.65289e-11	novel_sir14847	120	48	116	45	-1.36613	Down	8.12466e-06	2.12338e-05	novel_sir14355	160	1110	153	1086	2.82742	Up	2.83786e-131	1.75515e-129
novel_sir16404	139	50	133	49	-1.44057	Down	5.92902e-09	2.58376e-08	novel_sir14901	247	102	234	97	-1.27045	Down	5.9322e-10	2.76188e-09	novel_sir14356	94	354	91	349	1.93929	Up	7.5267e-25	6.32321e-24
novel_sir16410	88	384	85	373	2.13364	Up	5.66754e-53	2.33372e-51	novel_sir14955	57	132	56	127	1.18133	Up	1.3994e-11	7.84399e-11	novel_sir14376	283	116	268	112	-1.25873	Down	4.66678e-27	4.35432e-26
novel_sir16450	147	67	141	64	-1.13955	Down	2.58432e-06	7.96887e-06	novel_sir14987	138	32	136	29	-2.22948	Down	3.81406e-13	2.51905e-12	novel_sir14397	228	39	220	39	-2.49596	Down	2.84018e-44	4.76592e-43
novel_sir16503	185	84	176	83	-1.08439	Down	1.13831e-07	4.2271e-07	novel_sir15012	210	41	198	41	-2.2718	Down	1.86226e-22	2.49025e-21	novel_sir14440	48	167	47	165	1.81173	Up	2.45698e-11	9.41891e-11
novel_sir16549	34	108	34	108	1.66742	Up	2.54856e-12	1.64812e-11	novel_sir15015	89	297	87	288	1.72698	Up	1.84496e-36	4.50958e-35	novel_sir14444	56	428	54	424	2.97303	Up	7.57174e-55	1.60166e-53
novel_sir16570	151	74	148	72	-1.03953	Down	1.48722e-05	4.03864e-05	novel_sir15016	200	428	192	415	1.11201	Up	2.07422e-30	4.01644e-29	novel_sir14500	294	125	285	120	-1.24793	Down	8.55382e-27	7.85693e-26
novel_sir16581	262	132	254	127	-1	Down	4.0492e-08	1.58434e-07	novel_sir15020	160	75	158	74	-1.09433	Down	2.52998e-05	6.10142e-05	novel_sir14513	109	34	107	32	-1.74147	Down	7.83742e-15	3.88521e-14
novel_sir16582	139	60	137	56	-1.29068	Down	1.10237e-06	3.55305e-06	novel_sir15061	138	42	131	41	-1.67587	Down	8.89826e-10	4.06973e-09	novel_sir14546	54	245	53	238	2.1669	Up	1.33969e-21	9.76425e-21
novel_sir16589	472	194	449	184	-1.28701	Down	2.2343e-21	2.9789e-20	novel_sir15062	444	150	432	147	-1.55522	Down	3.15878e-24	4.55047e-23	novel_sir14553	54	437	54	429	2.98995	Up	7.54524e-58	1.69546e-56
novel_sir16639	157	75	150	75	-1	Down	4.77006e-06	1.40845e-05	novel_sir15074	190	57	184	54	-1.76867	Down	3.42012e-13	2.2664e-12	novel_sir14581	132	452	131	433	1.7248	Up	1.32349e-27	1.26393e-26
novel_sir16648	118	52	114	50	-1.18903	Down	1.18005e-05	3.27202e-05	novel_sir151	62	228	60	223	1.89401	Up	7.79166e-31	1.53872e-29	novel_sir14590	122	580	119	569	2.25747	Up	2.39738e-51	4.7035e-50
novel_sir16695	55	127	52	125	1.26534	Up	7.757e-10	3.7988e-09	novel_sir1510	124	39	122	37	-1.72128	Down	1.484e-08	5.79986e-08	novel_sir14591	181	380	169	377	1.15754	Up	7.70486e-09	2.30153e-08
novel_sir16704	303	128	289	123	-1.23241	Down	1.53984e-13	1.14786e-12	novel_sir15130	70	183	68	181	1.41238	Up	5.27318e-18	5.33038e-17	novel_sir14601	331	146	322	145	-1.15101	Down	1.49153e-28	1.47653e-27
novel_sir16747	243	98	238	97	-1.2949	Down	4.01606e-12	2.56426e-11	novel_sir15167	626	225	600	219	-1.45403	Down	3.52452e-30	6.71573e-29	novel_sir14608	248	77	233	75	-1.63537	Down	5.97566e-32	6.67916e-31
novel_sir16809	422	192	408	188	-1.11784	Down	1.20694e-15	1.06651e-14	novel_sir1519	529	158	509	150	-1.7627	Down	2.74594e-34	6.27463e-33	novel_sir14615	126	579	122	570	2.22408	Up	1.41059e-49	2.67847e-48
novel_sir16819	132	59	123	59	-1.05987	Down	5.12436e-06	1.51011e-05	novel_sir15213	181	67	178	63	-1.49845	Down	2.65976e-09	1.14203e-08	novel_sir14634	143	293	140	284	1.02046	Up	1.20005e-06	2.86407e-06
novel_sir16884	145	67	140	66	-1.08489	Down	4.43542e-06	1.31477e-05	novel_sir15236	3307	865	3163	812	-1.96174	Down	3.60838e-244	7.68585e-242	novel_sir14692	333	113	323	110	-1.55403	Down	6.71238e-39	9.62256e-38
novel_sir16904	50	111	48	107	1.1565	Up	2.65044e-08	1.06457e-07	novel_sir15246	957	400	933	388	-1.26582	Down	2.14738e-33	4.72582e-32	novel_sir14697	711	323	686	315	-1.12286	Down	5.65508e-57	1.24912e-55
novel_sir16974	483	104	477	99	-2.26849	Down	1.3558e-50	5.26067e-49	novel_sir15274	33	100	33	98	1.57032	Up	3.54254e-12	2.09808e-11	novel_sir14741	201	41	191	39	-2.29203	Down	1.35769e-35	1.70869e-34
novel_sir17041	175	529	170	515	1.59904	Up	1.35544e-51	5.43343e-50	novel_sir1529	235	77	228	74	-1.62344	Down	3.795e-14	2.82212e-13	novel_sir14817	127	37	121	37	-1.70941	Down	4.81932e-18	2.92492e-17
novel_sir17073	32	73	31	71	1.19555	Up	4.0536e-06	1.20988e-05	novel_sir15294	267	89	250	87	-1.52284	Down	1.77756e-15	1.46427e-14	novel_sir14912	53	312	51	303	2.57075	Up	6.00294e-34	7.21909e-33
novel_sir17104	231	86	225	82	-1.45623	Down	3.02652e-13	2.16032e-12	novel_sir15295	193	383	188	378	1.00765	Up	3.05566e-24	4.41258e-23	novel_sir14928	115	912	95	833	3.13232	Up	1.49365e-117	8.43459e-116
novel_sir17120	69	172	65	170	1.38702	Up	3.09614e-14	2.46591e-13	novel_sir1531	35	422	35	407	3.5396	Up	6.40998e-102	4.96482e-100	novel_sir14952	72	289	68	284	2.06228	Up	3.71328e-22	2.78453e-21
novel_sir1722	134	63	126	63	-1	Down	1.60497e-05	4.3467e-05	novel_sir15320	339	154	324	151	-1.10145	Down	1.2851e-10	6.52285e-10	novel_sir14955	57	255	56	251	2.16419	Up	4.10938e-22	3.07801e-21
novel_sir17223	903	351	873	344	-1.34357	Down	7.69384e-44	2.55884e-42	novel_sir15331	38	84	36	80	1.152	Up	2.00368e-07	6.64624e-07	novel_sir14961	39	128	36	125	1.79586	Up	2.35344e-08	6.69144e-08
novel_sir17224	280	80	271	80	-1.76022	Down	1.28942e-22	1.87617e-21	novel_sir15343	197	60	183	59	-1.63306	Down	2.31666e-13	1.58447e-12	novel_sir14973	41	225	40	223	2.47897	Up	1.37545e-23	1.09329e-22
novel_sir17249	190	81	182	80	-1.18587	Down	7.36576e-09	3.18237e-08	novel_sir15366	205	63	198	62	-1.67516	Down	1.10441e-13	7.80413e-13	novel_sir14975	199	580	192	564	1.55459	Up	4.07386e-27	3.81755e-26
novel_sir17332	269	59	260	57	-2.18948	Down	2.01446e-28	4.06451e-27	novel_sir15411	380	133	367	127	-1.53095	Down	8.5602e-20	9.63265e-19	novel_sir14976	295	643	280	630	1.16993	Up	1.30296e-15	6.81274e-15
novel_sir17357	155	59	150	56	-1.42146	Down	4.97e-09	2.20715e-08	novel_sir15420	76	444	72	433	2.5883	Up	4.82806e-80	2.5941e-78	novel_sir14989	125	302	119	291	1.29006	Up	2.45128e-10	8.55379e-10
novel_sir17427	466	224	447	218	-1.03595	Down	4.69998e-15	3.99004e-14	novel_sir15447	360	115	349	111	-1.65267	Down	1.07545e-21	1.36759e-20	novel_sir15037	241	1150	231	1126	2.28524	Up	1.73116e-100	7.75323e-99
novel_sir17428	824	331	780	321	-1.2809	Down	9.0393e-38	2.5331e-36	novel_sir15451	573	241	535	236	-1.18075	Down	2.38678e-20	2.79661e-19	novel_sir15048	105	275	99	272	1.45811	Up	2.95292e-11	1.11945e-10
novel_sir17451	348	55	334	54	-2.62882	Down	1.92353e-46	6.73012e-45	novel_sir15453	344	93	330	90	-1.87447	Down	6.6747e-26	1.03937e-24	novel_sir15049	104	260	100	255	1.3505	Up	9.04696e-10	2.98531e-09
novel_sir17512	488	202	473	196	-1.27099	Down	9.46024e-22	1.29554e-20	novel_sir15457	192	34	187	33	-2.5025	Down	2.88526e-22	3.78191e-21	novel_sir15051	172	67	161	65	-1.30855	Down	4.43798e-18	2.696e-17
novel_sir17541	145	51	138	50	-1.46467	Down	1.39305e-09	6.70282e-09	novel_sir15495	182	45	178	44	-2.0163	Down	7.5168e-16	6.3409e-15	novel_sir151	62	273	60	269	2.16457	Up	3.39212e-23	2.65723e-22
novel_sir17621	191	94	184	92	-1	Down	1.2645e-06	4.03481e-06	novel_sir15498	387	136	376	131	-1.52117	Down	5.37642e-20	6.17822e-19	novel_sir1519	529	155	509	148	-1.78207	Down	8.92256e-70	2.59835e-68
novel_sir17629	40	102	40	100	1.32193	Up	2.91276e-09	1.33064e-08	novel_sir15529	345	84	337	80	-2.07468	Down	3.33572e-29	6.17833e-28	novel_sir15246	957	430	933	424	-1.13781	Down	2.8791e-77	9.39541e-76
novel_sir17656	150	51	142	51	-1.47732	Down	2.44854e-10	1.29554e-09	novel_sir15539	203	98	198	95	-1.0595	Down	5.62558e-06	1.51677e-05	novel_sir15272	63	315	59	312	2.40276	Up	5.83498e-30	6.10183e-29
novel_sir17668	195	66	185	65	-1.50901	Down	4.17214e-13	2.9128e-12	novel_sir15545	94	33	89	32	-1.47573	Down	7.08304e-06	1.86917e-05	novel_sir15274	33	110	33	107	1.69707	Up	1.65845e-07	4.30798e-07
novel_sir17673	330	107	319	107	-1.57595	Down	1.76337e-22	2.5293e-21	novel_sir1556	99	212	96	201	1.06609	Up	7.2594e-16	6.14987e-15	novel_sir15275	177	443	172	433	1.33196	Up	1.08701e-15	5.72972e-15
novel_sir17678	208	100	198	96	-1.04439	Down	1.74195e-07	6.23905e-07	novel_sir156	150	53	146	53	-1.4619	Down	1.54803e-08	6.03823e-08	novel_sir15294	267	116	250	113	-1.14561	Down	8.24334e-24	6.60077e-23
novel_sir17725	144	703	140	678	2.27586	Up	1.30529e-103	1.1287e-101	novel_sir15663	724	300	699	290	-1.26924	Down	3.7214e-26	5.90277e-25	novel_sir15295	193	442	188	428	1.18688	Up	9.93584e-13	4.25616e-12
novel_sir17726	148	404	144	393	1.44846	Up	2.49132e-35	6.47209e-34	novel_sir15671	387	106	367	103	-1.83314	Down	1.70543e-28	3.02713e-27	novel_sir15296	107	249	105	247	1.23412	Up	4.6105e-08	1.27298e-07
novel_sir17775	206	95	196	92	-1.09115	Down	3.99988e-08	1.56707e-07	novel_sir15723	393	173	380	169	-1.16898	Down	5.02068e-13	3.24765e-12	novel_sir1531	35	126	35	126	1.848	Up	2.9839e-09	9.33853e-09
novel_sir17850	195	55	188	53	-1.82667	Down	1.96075e-16	1.81474e-15	novel_sir1573	140	37	132	33	-2	Down	1.12951e-11	6.37313e-11	novel_sir15311	92	247	90	245	1.44478	Up	9.70224e-11	3.52384e-10
novel_sir17929	161	61	156	60	-1.37851	Down	2.14352e-09	1.00501e-08	novel_sir15802	1600	618	1542	596	-1.37142	Down	7.05642e-65	3.21256e-63	novel_sir15319	66	164	62	159	1.35869	Up	1.43237e-06	3.39979e-06
novel_sir17989	53	121	52	117	1.16993	Up	2.73184e-09	1.25177e-08	novel_sir15809	102	37	97	36	-1.42999	Down	5.57872e-06	1.50482e-05	novel_sir15326	90	43	86	42	-1.03395	Down	5.44826e-08	1.49035e-07
novel_sir18062	36	169	34	161	2.24345	Up	1.82228e-25	3.08109e-24	novel_sir15825	1571	573	1515	551	-1.45919	Down	3.07936e-71	1.51779e-69	novel_sir15331	38	122	36	120	1.73697	Up	8.58542e-08	2.30387e-07
novel_sir18080	51	335	49	327	2.73844	Up	7.59576e-60	3.64898e-58	novel_sir15894	245	95	231	94	-1.29716	Down	3.77622e-11	2.01804e-10	novel_sir15360	872	331	841	322	-1.38505	Down	1.25718e-87	4.74659e-86
novel_sir18081	103	506	102	489	2.26127	Up	2.1653e-75	1.35119e-73	novel_sir15908	156	72	148	70	-1.08017	Down	2.10146e-05	5.11347e-05	novel_sir15370	165	68	162	64	-1.33985	Down	2.5789e-16	1.4109e-15
novel_sir18132	32	84	32	84	1.39232	Up	3.95642e-08	1.55105e-07	novel_sir15917	256	136	250	123	-1.02327	Down	1.62001e-05	4.03582e-05	novel_sir15375	41	141	40	136	1.76553	Up	1.22533e-09	3.98062e-09
novel_sir18145	585	1739	558	1692	1.60039	Up	2.78896e-162	4.32861e-160	novel_sir15946	76	184	75	179	1.255	Up	1.71104e-16	1.53453e-15	novel_sir15420	76	605	72	596	3.04924	Up	1.00731e-78	3.37189e-77
novel_sir18149	176	87	171	84	-1.02554	Down	3.8246e-06	1.14549e-05	novel_sir15977	210	66	209	63	-1.73008	Down	1.45064e-13	1.0107e-12	novel_sir15421	236	649	227	636	1.48633	Up	4.37104e-27	4.08425e-26
novel_sir18288	59	154	59	148	1.32681	Up	1.15326e-13	8.69325e-13	novel_sir16013	99	33	90	31	-1.53766	Down	1.41499e-06	4.14084e-06	novel_sir1543	70	160	64	154	1.26679	Up	2.0005e-05	4.08658e-05
novel_sir18342	431	213	419	205	-1.03133	Down	4.24208e-13	2.95822e-12	novel_sir16028	238	118	234	116	-1.01238	Down	2.47388e-06	7.0158e-06	novel_sir15448	85	31	80	29	-1.46395	Down	2.55704e-10	8.90371e-10
novel_sir18383	42	164	41	160	1.96438	Up	1.30281e-21	1.76419e-20	novel_sir16065	240	73	227	72	-1.65662	Down	5.37602e-16	4.58692e-15	novel_sir15515	142	325	140	316	1.1745	Up	1.02389e-09	3.37007e-09
novel_sir18403	169	71	164	70	-1.22827	Down	3.04732e-08	1.21351e-07	novel_sir16066	342	125	325	113	-1.52412	Down	1.06924e-16	9.69139e-16	novel_sir15539	203	986	198	965	2.28503	Up	6.68208e-88	2.53763e-86
novel_sir18406	33	70	32	69	1.10852	Up	2.2552e-05	5.92479e-05	novel_sir16074	288	141	280	137	-1.03125	Down	1.20258e-07	4.15056e-07	novel_sir15544	105	42	97	42	-1.2076	Down	2.82232e-11	1.07182e-10
novel_sir18430	339	122	328	119	-1.46273	Down	8.50462e-20	1.02957e-18	novel_sir16128	193	55	186	53	-1.81124	Down	2.8928e-14	2.17288e-13	novel_sir1556	99	232	96	227	1.24159	Up	1.00844e-07	2.68285e-07
novel_sir18468	339	117	326	114	-1.51584	Down	4.28106e-21	5.59682e-20	novel_sir16229	69	340	68	327	2.26568	Up	7.25348e-56	2.82743e-54	novel_sir15560	52	129	52	127	1.28824	Up	2.03498e-05	4.1544e-05
novel_sir18511	1560	589	1497	559	-1.42115	Down	1.72556e-78	1.14778e-76	novel_sir16272	432	173	420	171	-1.29639	Down	2.05044e-17	1.9852e-16	novel_sir15606	73	421	68	410	2.59202	Up	1.48661e-44	2.51407e-43
novel_sir18517	179	84	171	79	-1.11407	Down	5.63418e-07	1.8894e-06	novel_sir16283	377	190	368	181	-1.02372	Down	7.8276e-09	3.13946e-08	novel_sir15633	76	206	71	200	1.49411	Up	2.42826e-09	7.72996e-09
novel_sir18593	174	50	170	47	-1.8548	Down	1.63611e-14	1.34192e-13	novel_sir16289	148	308	143	294	1.0398	Up	2.16548e-21	2.71893e-20	novel_sir15668	335	691	324	672	1.05247	Up	4.05324e-14	1.90737e-13
novel_sir18622	259	127	250	125	-1	Down	1.37731e-08	5.73376e-08	novel_sir16291	376	163	362	160	-1.17792	Down	5.70018e-13	3.67523e-12	novel_sir15671	387	104	367	101	-1.86142	Down	2.50614e-55	5.37125e-54
novel_sir18642	184	56	180	54	-1.73697	Down	2.8498e-14	2.27871e-13	novel_sir16302	188	88	183	85	-1.10631	Down	4.68318e-06	1.2742e-05	novel_sir15691	38	432	38	422	3.47317	Up	1.95749e-67	5.52692e-66
novel_sir18646	40	94	36	91	1.33787	Up	8.28684e-08	3.10975e-07	novel_sir16351	341	112	335	107	-1.64655	Down	8.47716e-20	9.55724e-19	novel_sir15723	393	191	380	189	-1.00761	Down	3.14206e-29	3.21838e-28
novel_sir18658	63	127	62	125	1.01159	Up	5.03076e-08	1.9608e-07	novel_sir16352	503	211	490	208	-1.2362	Down	3.73594e-18	3.81526e-17	novel_sir15751	65	168	63	167	1.40642	Up	3.20986e-07	8.18729e-07
novel_sir18776	231	94	223	88	-1.34147	Down	2.06654e-11	1.22635e-10	novel_sir1636	209	47	203	46	-2.14177	Down	9.27784e-20	1.04205e-18	novel_sir15787	195	455	190	449	1.24072	Up	1.11426e-13	5.10295e-13
novel_sir18777	47	176	47	172	1.87168	Up	2.6784e-22	3.78793e-21	novel_sir164	54	122	52	121	1.21842	Up	1.80367e-10	9.00177e-10	novel_sir15796	1606	476	1563	469	-1.73666	Down	6.68854e-206	6.8945e-204
novel_sir18866	335	144	325	143	-1.18442	Down	2.56814e-14	2.07543e-13	novel_sir16410	88	929	85	892	3.39151	Up	2.762e-213	4.45205e-211	novel_sir15809	102	46	97	45	-1.10806	Down	1.47233e-09	4.7616e-09
novel_sir18867	69	417	66	403	2.61024	Up	7.3334e-71	4.26818e-69	novel_sir16477	187	50	182	48	-1.92283	Down	6.19714e-15	4.94114e-14	novel_sir15811	91	37	89	36	-1.30581	Down	8.79126e-10	2.90241e-09
novel_sir18891	138	52	134	51	-1.39366	Down	2.59604e-08	1.0448e-07	novel_sir16478	291	129	288	126	-1.19265	Down	7.47262e-10	3.43085e-09	novel_sir15819	49	128	48	126	1.39232	Up	6.5427e-06	1.42244e-05
novel_sir18981	188	436	180	422	1.22925	Up	2.2361e-30	4.88632e-29	novel_sir16491	183	49	178	48	-1.89077	Down	1.27314e-14	9.86108e-14	novel_sir15825	1571	681	1515	660	-1.19878	Down	4.11618e-132	2.62063e-130
novel_sir19041	546	257	531	255	-1.05821	Down	2.70688e-18	2.9469e-17	novel_sir16503	185	67	176	66	-1.41504	Down	8.00304e-10	3.66873e-09	novel_sir15827	143	65	138	65	-1.08616	Down	1.05571e-12	4.51336e-12
novel_sir19153	168	766	159	740	2.2185	Up	2.08088e-107	1.93778e-105	novel_sir16549	34	129	34	125	1.87832	Up	1.4979e-18	1.55636e-17	novel_sir15908	156	76	148	73	-1.01963	Down	1.75947e-12	7.43879e-12
novel_sir19154	96	332	94	317	1.75375	Up	7.65662e-38	2.15561e-36	novel_sir16581	262	91	254	91	-1.48089	Down	2.81612e-14	2.12062e-13	novel_sir15911	91	231	87	217	1.31861	Up	4.17576e-09	1.29377e-08
novel_sir19202	160	69	149	68	-1.13171	Down	1.64149e-07	5.88622e-07	novel_sir16584	378	162	368	158	-1.21978	Down	2.26998e-13	1.55432e-12	novel_sir15946	76	220	75	211	1.49228	Up	4.55578e-11	1.70717e-10
novel_sir19289	68	226	66	224	1.76296	Up	2.69098e-25	4.48719e-24	novel_sir16636	269	64	258	57	-2.17834	Down	1.16643e-23	1.62537e-22	novel_sir15967	329	155	315	151	-1.0608	Down	6.73468e-26	5.96658e-25
novel_sir19319	557	268	528	254	-1.05571	Down	1.16725e-17	1.21398e-16	novel_sir16695	55	418	52	401	2.94702	Up	1.10184e-85	6.63776e-84	novel_sir16091	425	1496	405	1454	1.84403	Up	4.78474e-91	1.90626e-89
novel_sir1936	70	144	68	141	1.05209	Up	3.22242e-09	1.45129e-08	novel_sir16698	66	288	65	269	2.04909	Up	6.79848e-44	2.04778e-42	novel_sir16102	46	139	44	136	1.62803	Up	5.54896e-08	1.51726e-07
novel_sir1948	460	222	441	215	-1.03644	Down	9.81298e-15	8.14787e-14	novel_sir16704	303	107	289	102	-1.5025	Down	7.50064e-16	6.33623e-15	novel_sir16128	193	88	186	86	-1.11289	Down	1.46762e-16	8.132e-16
novel_sir19548	175	67	166	64	-1.37504	Down	6.26586e-10	3.13967e-09	novel_sir16716	145	64	139	60	-1.21205	Down	1.30342e-05	3.32064e-05	novel_sir16135	212	52	209	51	-2.03493	Down	3.19714e-33	3.76127e-32
novel_sir19551	207	88	203	82	-1.30778	Down	1.3986e-09	6.7135e-09	novel_sir16747	243	73	238	72	-1.72489	Down	1.90587e-16	1.69651e-15	novel_sir16217	84	199	80	195	1.2854	Up	5.68692e-07	1.41119e-06
novel_sir19656	56	213	56	204	1.86507	Up	5.0815e-27	9.26455e-26	novel_sir16769	140	40	135	39	-1.79141	Down	1.08217e-10	5.5352e-10	novel_sir16229	69	184	68	182	1.42033	Up	3.04084e-08	8.54858e-08
novel_sir19668	242	590	232	562	1.27645	Up	1.19377e-43	3.94857e-42	novel_sir16791	719	327	695	314	-1.14625	Down	8.10602e-21	9.86618e-20	novel_sir16247	204	769	200	757	1.92029	Up	3.55312e-52	7.05626e-51
novel_sir19748	307	135	295	133	-1.14929	Down	1.19453e-12	8.00719e-12	novel_sir16800	184	75	175	73	-1.26139	Down	5.95094e-08	2.13546e-07	novel_sir16248	905	2138	878	2074	1.24012	Up	2.12668e-60	5.00386e-59
novel_sir19749	398	177	385	168	-1.1964	Down	1.36601e-15	1.20356e-14	novel_sir16809	422	110	408	103	-1.98592	Down	8.45902e-33	1.80177e-31	novel_sir16272	432	205	420	199	-1.07762	Down	3.87532e-33	4.54266e-32
novel_sir19803	69	162	68	160	1.23447	Up	1.89229e-12	1.2356e-11	novel_sir16826	162	50	153	48	-1.67243	Down	4.84386e-11	2.56333e-10	novel_sir16283	377	82	368	81	-2.18371	Down	9.47938e-63	2.38601e-61
novel_sir19808	75	146	72	146	1.0199	Up	1.67151e-08	6.87342e-08	novel_sir16884	145	58	140	56	-1.32193	Down	9.1242e-07	2.75528e-06	novel_sir16319	92	40	91	38	-1.25987	Down	3.77564e-09	1.17316e-08
novel_sir19809	50	115	49	114	1.21818	Up	5.47772e-09	2.39398e-08	novel_sir16889	213	82	205	81	-1.33963	Down	5.31566e-10	2.49038e-09	novel_sir16370	319	44	311	44	-2.82134	Down	7.75214e-68	2.21773e-66
novel_sir19882	43	110	43	105	1.28798	Up	6.40274e-10	3.20561e-09	novel_sir16930	143	42	141	41	-1.782	Down	1.54137e-10	7.71849e-10	novel_sir16392	31	211	31	204	2.71823	Up	6.64622e-26	5.89625e-25
novel_sir19895	419	111	401	110	-1.8661	Down	4.84868e-36	1.31023e-34	novel_sir16974	483	145	477	143	-1.73797	Down	3.16134e-31	6.34823e-30	novel_sir16394	143	41	130	41	-1.66482	Down	2.16036e-20	1.48932e-19
novel_sir1991	246	78	240	77	-1.6401	Down	1.18885e-17	1.23432e-16	novel_sir16999	60	152	59	151	1.35576	Up	1.15905e-14	9.03604e-14	novel_sir164	54	265	52	260	2.32193	Up	5.06244e-25	4.30871e-24
novel_sir20008	141	57	137	57	-1.26514	Down	1.42509e-07	5.14374e-07	novel_sir17017	409	189	391	181	-1.11118	Down	5.37302e-12	3.11719e-11	novel_sir16410	88	328	85	316	1.89439	Up	7.63712e-23	5.8902e-22
novel_sir20040	325	156	309	150	-1.04264	Down	5.67508e-11	3.23458e-10	novel_sir17041	175	698	170	679	1.99788	Up	3.66026e-97	2.72872e-95	novel_sir16411	121	45	119	43	-1.46855	Down	8.16608e-14	3.76905e-13
novel_sir20118	217	96	211	95	-1.15124	Down	3.06906e-09	1.39993e-08	novel_sir17049	89	32	87	31	-1.48875	Down	1.92344e-05	4.76386e-05	novel_sir16413	139	45	135	45	-1.58496	Down	6.54232e-18	3.95954e-17
novel_sir20119	381	144	374	142	-1.39715	Down	2.25298e-20	2.82931e-19	novel_sir17058	241	73	235	70	-1.74723	Down	3.8084e-16	3.29178e-15	novel_sir16461	54	186	51	183	1.84327	Up	2.61192e-12	1.0873e-11
novel_sir20225	146	70	138	63	-1.13124	Down	1.1408e-05	3.16609e-05	novel_sir17120	69	209	65	204	1.65006	Up	7.6499e-24	1.07858e-22	novel_sir16462	134	398	129	389	1.5924	Up	1.03549e-19	6.87576e-19
novel_sir20241	77	152	74	149	1.00972	Up	5.18448e-09	2.27239e-08	novel_sir17144	105	32	101	32	-1.65821	Down	9.74964e-08	3.39445e-07	novel_sir16485	70	926	69	893	3.69399	Up	1.80729e-151	1.39721e-149
novel_sir2031	2462	632	2358	607	-1.9578	Down	1.60237e-210	3.87966e-208	novel_sir17202	214	89	202	85	-1.24882	Down	1.1069e-08	4.40395e-08	novel_sir16503	185	80	176	79	-1.15565	Down	4.51168e-17	2.57233e-16
novel_sir2043	162	77	154	73	-1.07696	Down	2.88462e-06	8.79627e-06	novel_sir17211	271	129	257	126	-1.02834	Down	8.03916e-08	2.85901e-07	novel_sir16549	34	140	34	139	2.03148	Up	9.10088e-12	3.63029e-11
novel_sir20434	434	209	422	200	-1.07724	Down	4.65024e-14	3.64138e-13	novel_sir1722	134	54	126	50	-1.33342	Down	2.88334e-06	8.12293e-06	novel_sir16570	151	64	148	61	-1.27872	Down	1.46256e-14	7.09324e-14
novel_sir205	48	129	46	125	1.44222	Up	4.35858e-12	2.77127e-11	novel_sir17247	288	108	273	104	-1.39232	Down	1.15099e-13	8.11404e-13	novel_sir16589	472	1952	449	1888	2.07207	Up	2.67226e-145	1.97201e-143
novel_sir20546	81	264	79	255	1.69057	Up	9.95996e-29	2.03674e-27	novel_sir17249	190	59	182	57	-1.6749	Down	1.31012e-12	8.14763e-12	novel_sir16590	439	1627	415	1572	1.92142	Up	4.73228e-106	2.32814e-104
novel_sir20557	93	396	91	383	2.07341	Up	1.44143e-53	6.059e-52	novel_sir1730	152	60	142	53	-1.42183	Down	3.3733e-07	1.077e-06	novel_sir16682	115	58	115	55	-1.06413	Down	4.06616e-09	1.26041e-08
novel_sir20558	34	75	34	73	1.10236	Up	5.56844e-06	1.6362e-05	novel_sir17316	423	204	400	196	-1.02915	Down	4.82238e-11	2.55423e-10	novel_sir16691	106	35	103	32	-1.6865	Down	9.24886e-14	4.26577e-13
novel_sir20593	32	108	30	105	1.80735	Up	4.93856e-13	3.42026e-12	novel_sir17338	167	72	162	68	-1.25239	Down	1.39655e-06	4.08887e-06	novel_sir16695	55	270	52	262	2.33298	Up	1.7881e-25	1.55656e-24
novel_sir20650	167	59	163	58	-1.49075	Down	9.2153e-11	5.16006e-10	novel_sir17340	98	34	94	32	-1.55459	Down	3.55524e-06	9.75769e-06	novel_sir16698	66	226	65	214	1.7191	Up	1.52839e-14	7.39046e-14
novel_sir20717	61	175	57	164	1.52466	Up	3.95824e-17	3.90215e-16	novel_sir17341	111	42	107	40	-1.41954	Down	5.39314e-06	1.45938e-05	novel_sir16798	205	530	199	520	1.38574	Up	8.2472e-20	5.51001e-19
novel_sir20900	129	278	125	270	1.11103	Up	8.47434e-18	8.88998e-17	novel_sir17357	155	41	150	38	-1.98089	Down	9.12232e-13	5.7572e-12	novel_sir16799	209	462	205	453	1.14389	Up	4.45792e-12	1.80936e-11
novel_sir2094	311	147	302	139	-1.11946	Down	6.06514e-11	3.41828e-10	novel_sir17427	466	201	447	197	-1.18208	Down	6.5704e-16	5.57409e-15	novel_sir16800	184	79	175	79	-1.14743	Down	3.84708e-17	2.21088e-16
novel_sir21023	68	424	66	418	2.66297	Up	2.89516e-73	1.77014e-71	novel_sir17428	824	317	780	300	-1.37851	Down	1.63874e-34	3.78817e-33	novel_sir16937	145	443	142	432	1.60514	Up	8.2614e-23	6.35658e-22
novel_sir2201	120	303	118	296	1.32681	Up	2.38492e-24	3.79893e-23	novel_sir17438	165	77	152	71	-1.09818	Down	1.66068e-05	4.13369e-05	novel_sir16964	128	275	121	269	1.1526	Up	3.3925e-07	8.64635e-07
novel_sir2230	174	432	171	426	1.31686	Up	3.0048e-33	7.10471e-32	novel_sir17441	100	238	98	234	1.25565	Up	1.98086e-20	2.33015e-19	novel_sir16999	60	347	59	340	2.52675	Up	4.4505e-37	5.94682e-36
novel_sir2296	170	55	166	53	-1.64712	Down	2.55348e-12	1.64954e-11	novel_sir17457	286	122	279	120	-1.21723	Down	1.4479e-10	7.26266e-10	novel_sir17017	409	83	391	78	-2.32562	Down	5.99144e-71	1.79301e-69
novel_sir23	330	156	316	149	-1.08461	Down	1.59885e-11	9.64889e-11	novel_sir17490	182	31	176	30	-2.55254	Down	8.84784e-22	1.12995e-20	novel_sir17032	57	228	54	222	2.03953	Up	1.01445e-17	6.03835e-17
novel_sir2346	175	70	166	70	-1.24576	Down	3.04178e-09	1.38853e-08	novel_sir175	211	94	205	93	-1.14032	Down	1.96735e-07	6.53665e-07	novel_sir17041	175	700	170	681	2.00212	Up	3.1567e-51	6.17458e-50
novel_sir238	52	140	48	136	1.5025	Up	5.03692e-13	3.4844e-12	novel_sir17512	488	167	473	160	-1.56377	Down	6.26492e-26	9.80682e-25	novel_sir17075	133	50	132	49	-1.42968	Down	7.16182e-15	3.55844e-14
novel_sir2434	688	231	652	221	-1.56083	Down	6.42322e-43	2.07913e-41	novel_sir17541	145	36	138	35	-1.97924	Down	7.41702e-13	4.74626e-12	novel_sir17114	61	180	60	179	1.57693	Up	1.37062e-09	4.44151e-09
novel_sir2481	360	173	346	169	-1.03375	Down	5.72952e-12	3.60882e-11	novel_sir17542	956	463	931	446	-1.06174	Down	8.34092e-23	1.13834e-21	novel_sir17115	32	472	32	461	3.84862	Up	5.28734e-81	1.84602e-79
novel_sir2581	619	265	598	259	-1.20719	Down	2.20858e-25	3.72383e-24	novel_sir17629	40	88	40	86	1.10434	Up	1.14432e-07	3.95635e-07	novel_sir17120	69	156	65	155	1.25376	Up	3.40044e-05	6.70792e-05
novel_sir2598	245	87	230	82	-1.48794	Down	5.12794e-15	4.34118e-14	novel_sir17634	162	59	154	54	-1.5119	Down	1.08643e-08	4.32541e-08	novel_sir17144	105	40	101	39	-1.37281	Down	7.0335e-12	2.82646e-11
novel_sir2744	133	294	130	285	1.13245	Up	1.6285e-19	1.94808e-18	novel_sir17656	150	40	142	40	-1.82782	Down	2.73518e-12	1.64774e-11	novel_sir17202	214	99	202	96	-1.07325	Down	7.71194e-18	4.65008e-17
novel_sir2756	95	204	94	195	1.05274	Up	2.21978e-13	1.60338e-12	novel_sir17668	195	57	185	57	-1.69849	Down	5.90782e-14	4.3021e-13	novel_sir17204	79	32	74	32	-1.20945	Down	1.04598e-08	3.09597e-08
novel_sir2796	66	166	62	163	1.39453	Up	5.97694e-14	4.61459e-13	novel_sir17681	114	38	110	34	-1.6939	Down	2.21622e-07	7.31868e-07	novel_sir1722	134	58	126	58	-1.1193	Down	9.31632e-13	3.99341e-12
novel_sir2843	133	354	130	342	1.39548	Up	3.42414e-30	7.40226e-29	novel_sir17682	114	33	113	31	-1.86598	Down	8.1078e-09	3.24966e-08	novel_sir1724	89	293	89	285	1.67908	Up	1.93106e-17	1.13487e-16
novel_sir285	864	394	829	379	-1.12917	Down	3.0229e-30	6.55828e-29	novel_sir17714	463	209	451	202	-1.15877	Down	3.35548e-14	2.50778e-13	novel_sir17242	62	175	58	173	1.57665	Up	1.02684e-08	3.0421e-08
novel_sir2855	58	121	55	119	1.11346	Up	3.8704e-08	1.51831e-07	novel_sir1772	344	143	334	136	-1.29624	Down	3.9611e-13	2.60751e-12	novel_sir17253	160	394	155	388	1.32379	Up	1.25936e-13	5.75124e-13
novel_sir2861	47	100	43	99	1.20309	Up	3.66578e-07	1.25931e-06	novel_sir17725	144	362	140	349	1.3178	Up	1.76945e-32	3.71584e-31	novel_sir1730	152	63	142	62	-1.19555	Down	4.7995e-15	2.42552e-14
novel_sir2914	173	73	170	72	-1.23947	Down	2.43416e-08	9.8292e-08	novel_sir17775	206	68	196	63	-1.63743	Down	1.92805e-12	1.17216e-11	novel_sir1732	125	346	123	342	1.47534	Up	2.49754e-15	1.28518e-14
novel_sir2970	632	293	604	281	-1.10398	Down	1.0507e-21	1.43241e-20	novel_sir17808	63	170	60	168	1.48543	Up	1.91514e-17	1.86632e-16	novel_sir17331	32	255	31	248	3	Up	4.28198e-34	5.16862e-33
novel_sir2974	42	128	40	124	1.63227	Up	9.20512e-14	7.01745e-13	novel_sir17829	154	58	150	55	-1.44746	Down	6.94148e-08	2.48047e-07	novel_sir17332	269	772	260	745	1.51873	Up	1.38821e-34	1.69137e-33
novel_sir2975	164	377	155	371	1.25915	Up	3.91684e-26	6.7546e-25	novel_sir17850	195	77	188	73	-1.36476	Down	7.39288e-09	3.00963e-08	novel_sir17340	98	45	94	42	-1.16227	Down	4.95214e-09	1.51337e-08
novel_sir3086	260	113	248	108	-1.19931	Down	3.45766e-11	1.99136e-10	novel_sir17858	132	39	129	39	-1.72583	Down	9.2516e-10	4.21839e-09	novel_sir17357	155	48	150	47	-1.67423	Down	1.3384e-20	9.24635e-20
novel_sir3173	79	244	79	241	1.60911	Up	3.02538e-25	5.03094e-24	novel_sir17879	118	33	115	30	-1.9386	Down	1.90096e-09	8.31183e-09	novel_sir17513	89	519	88	510	2.53492	Up	5.01352e-55	1.06398e-53
novel_sir3208	107	338	104	331	1.67025	Up	3.48596e-35	9.01731e-34	novel_sir17894	416	187	396	182	-1.12156	Down	4.87888e-13	3.16623e-12	novel_sir17552	83	39	75	37	-1.01937	Down	1.23938e-07	3.28244e-07
novel_sir3217	186	83	184	79	-1.21978	Down	5.63318e-08	2.18715e-07	novel_sir179	206	97	200	95	-1.074	Down	2.01292e-06	5.74405e-06	novel_sir17577	54	223	50	215	2.10434	Up	5.58958e-18	3.38924e-17
novel_sir3222	37	94	36	88	1.28951	Up	1.32866e-08	5.55028e-08	novel_sir1790	140	38	137	36	-1.92811	Down	2.44758e-11	1.3429e-10	novel_sir17596	128	265	122	262	1.10269	Up	2.57018e-06	5.89779e-06
novel_sir3248	1316	299	1250	296	-2.07826	Down	2.38458e-128	2.62434e-126	novel_sir17959	103	41	103	38	-1.43857	Down	3.29628e-05	7.7981e-05	novel_sir17621	191	85	184	81	-1.18371	Down	6.11446e-17	3.47092e-16
novel_sir3261	1357	264	1310	260	-2.33298	Down	1.71621e-151	2.30849e-149	novel_sir18001	199	99	196	98	-1	Down	1.86897e-05	4.63282e-05	novel_sir17646	102	40	94	40	-1.23266	Down	3.12434e-11	1.18306e-10
novel_sir3285	362	799	344	777	1.17551	Up	4.06366e-50	1.55679e-48	novel_sir18002	172	76	168	74	-1.18286	Down	2.08566e-06	5.94877e-06	novel_sir17648	47	146	46	141	1.61599	Up	1.1647e-08	3.43642e-08
novel_sir3325	75	154	72	151	1.06848	Up	9.8448e-10	4.77871e-09	novel_sir18003	326	110	307	102	-1.58967	Down	3.16544e-18	3.24376e-17	novel_sir17668	195	45	185	45	-2.03953	Down	5.39966e-32	6.08774e-31
novel_sir3354	89	456	89	446	2.32517	Up	4.96854e-70	2.83722e-68	novel_sir18062	36	173	34	164	2.27009	Up	9.30158e-29	1.68616e-27	novel_sir17678	208	72	198	72	-1.45943	Down	2.02672e-24	1.67024e-23
novel_sir3382	320	953	316	932	1.56041	Up	5.54152e-90	4.19285e-88	novel_sir18077	2606	1132	2524	1090	-1.21138	Down	3.87764e-80	2.10239e-78	novel_sir17682	114	48	113	47	-1.26559	Down	1.95936e-11	7.61011e-11
novel_sir3424	33	90	31	89	1.52154	Up	5.42806e-09	2.37399e-08	novel_sir18080	51	183	49	174	1.82823	Up	1.47512e-24	2.15628e-23	novel_sir17725	144	621	140	611	2.12575	Up	1.15572e-49	2.20743e-48
novel_sir3442	288	893	279	865	1.63244	Up	2.44274e-88	1.82542e-86	novel_sir18081	103	317	102	303	1.57075	Up	6.5095e-36	1.56543e-34	novel_sir17726	148	318	144	309	1.10154	Up	4.07336e-08	1.12948e-07
novel_sir3566	273	109	261	107	-1.28644	Down	1.10109e-13	8.32071e-13	novel_sir18110	134	45	132	43	-1.61813	Down	2.31748e-08	8.87698e-08	novel_sir17775	206	81	196	75	-1.38589	Down	3.99656e-21	2.85205e-20
novel_sir3570	317	1214	305	1188	1.96165	Up	5.44102e-147	6.86135e-145	novel_sir18111	161	34	153	33	-2.21299	Down	1.92283e-16	1.70905e-15	novel_sir17790	162	62	158	60	-1.39689	Down	1.88427e-17	1.10938e-16
novel_sir3600	64	718	61	687	3.49343	Up	8.79218e-158	1.29803e-155	novel_sir18149	176	59	171	57	-1.58496	Down	1.36285e-10	6.86491e-10	novel_sir17808	63	441	60	438	2.8679	Up	1.78788e-53	3.66262e-52
novel_sir3601	43	96	40	93	1.21723	Up	2.03418e-07	7.25568e-07	novel_sir18152	436	185	421	179	-1.23386	Down	1.53459e-15	1.26763e-14	novel_sir17809	53	174	51	170	1.73697	Up	6.92086e-11	2.54641e-10
novel_sir3609	123	324	117	318	1.44252	Up	2.09416e-27	3.88833e-26	novel_sir18158	1261	491	1216	470	-1.37141	Down	1.13972e-50	3.92907e-49	novel_sir17828	409	84	396	84	-2.23704	Down	1.96983e-70	5.81459e-69
novel_sir3633	36	85	35	81	1.21057	Up	3.14122e-07	1.08712e-06	novel_sir18159	113	47	108	47	-1.2003	Down	3.4876e-05	8.22787e-05	novel_sir17858	132	38	129	38	-1.7633	Down	7.07554e-19	4.53142e-18
novel_sir3636	79	235	74	225	1.60433	Up	2.06842e-23	3.14577e-22	novel_sir18191	401	200	389	194	-1.00371	Down	1.35339e-09	6.00121e-09	novel_sir17870	386	860	369	845	1.19533	Up	1.12444e-21	8.22309e-21
novel_sir3678	1350	2809	1291	2702	1.06554	Up	1.73446e-154	2.44155e-152	novel_sir18218	47	96	45	93	1.04731	Up	1.89525e-07	6.30763e-07	novel_sir17913	130	301	128	298	1.21917	Up	2.35804e-09	7.51379e-09
novel_sir3720	85	316	84	309	1.87915	Up	1.5008e-38	4.38858e-37	novel_sir1822	120	44	116	43	-1.43172	Down	1.05564e-06	3.13069e-06	novel_sir17915	45	212	44	206	2.22707	Up	1.43269e-19	9.44555e-19
novel_sir3722	308	108	293	106	-1.46684	Down	7.42872e-19	8.45226e-18	novel_sir18225	147	65	143	64	-1.15987	Down	1.19041e-05	3.04444e-05	novel_sir17917	256	537	246	528	1.10188	Up	6.91644e-12	2.78114e-11
novel_sir3765	185	553	179	544	1.60365	Up	3.48162e-53	1.44344e-51	novel_sir18287	3562	935	3439	920	-1.90228	Down	1.02313e-261	2.25998e-259	novel_sir17929	161	50	156	49	-1.67069	Down	2.76018e-21	1.97625e-20
novel_sir3776	77	351	75	343	2.19325	Up	3.81094e-50	1.46928e-48	novel_sir18290	2284	971	2201	946	-1.21825	Down	2.883e-74	1.49515e-72	novel_sir17936	116	42	114	41	-1.47534	Down	1.14221e-13	5.22359e-13
novel_sir3867	225	98	222	93	-1.25526	Down	7.93182e-10	3.87813e-09	novel_sir18326	112	362	105	352	1.74519	Up	8.89644e-43	2.56321e-41	novel_sir17959	103	49	103	48	-1.10154	Down	5.32976e-09	1.62191e-08
novel_sir387	49	102	49	98	1	Up	4.7988e-07	1.61642e-06	novel_sir18342	431	117	419	110	-1.92945	Down	6.69718e-32	1.36788e-30	novel_sir17963	146	506	141	498	1.82045	Up	3.09076e-31	3.37902e-30
novel_sir3886	78	225	77	216	1.4881	Up	9.98482e-22	1.36429e-20	novel_sir18383	42	185	41	179	2.12626	Up	5.99744e-29	1.0972e-27	novel_sir17964	52	276	49	272	2.47275	Up	7.88472e-28	7.59694e-27
novel_sir3909	184	1027	179	997	2.47763	Up	4.04846e-164	6.62306e-162	novel_sir18430	339	138	328	135	-1.28074	Down	1.57069e-13	1.09052e-12	novel_sir17984	330	1002	318	984	1.62963	Up	4.77358e-49	8.95943e-48
novel_sir3929	689	237	664	223	-1.57414	Down	1.90234e-41	5.9355e-40	novel_sir18431	183	88	171	84	-1.02554	Down	1.455e-05	3.68632e-05	novel_sir18032	31	157	30	152	2.34104	Up	7.96422e-16	4.21857e-15
novel_sir3956	63	132	62	130	1.06817	Up	8.15224e-09	3.50964e-08	novel_sir18457	47	98	46	94	1.03103	Up	8.43892e-08	2.99225e-07	novel_sir18053	83	33	82	33	-1.31316	Down	2.91474e-09	9.13088e-09
novel_sir3958	130	518	124	501	2.01447	Up	6.16456e-66	3.27317e-64	novel_sir18464	114	35	111	32	-1.79442	Down	3.24372e-08	1.20683e-07	novel_sir18059	103	396	103	392	1.92821	Up	2.5302e-28	2.48956e-27
novel_sir3966	434	1029	417	1006	1.27051	Up	9.06928e-72	5.382e-70	novel_sir18467	130	39	127	37	-1.77923	Down	1.87043e-09	8.19035e-09	novel_sir1806	72	33	70	33	-1.08489	Down	5.25944e-07	1.30911e-06
novel_sir3992	942	328	914	315	-1.53684	Down	5.44254e-55	2.40465e-53	novel_sir18468	339	103	326	99	-1.71937	Down	5.10922e-22	6.6677e-21	novel_sir18062	36	165	34	161	2.24345	Up	3.73516e-15	1.90095e-14
novel_sir401	193	406	185	397	1.10161	Up	2.8945e-24	4.58649e-23	novel_sir18511	1560	427	1497	406	-1.88252	Down	6.96632e-110	5.85171e-108	novel_sir18080	51	198	49	195	1.99262	Up	4.60302e-15	2.32985e-14
novel_sir4053	133	52	130	51	-1.34994	Down	1.29484e-07	4.73574e-07	novel_sir18517	179	75	171	70	-1.28857	Down	2.26736e-07	7.48342e-07	novel_sir18081	103	305	102	294	1.52725	Up	2.25502e-15	1.165e-14
novel_sir410	33	93	30	89	1.56884	Up	1.39761e-09	6.71409e-09	novel_sir18533	110	42	106	42	-1.3356	Down	7.2383e-06	1.90593e-05	novel_sir18093	31	101	29	100	1.78588	Up	8.51492e-07	2.06868e-06
novel_sir4111	90	178	87	175	1.00827	Up	2.37658e-10	1.25857e-09	novel_sir1859	124	49	118	48	-1.29768	Down	4.27844e-06	1.16834e-05	novel_sir18111	161	59	153	56	-1.45003	Down	3.576e-18	2.20328e-17
novel_sir4131	197	403	188	388	1.04532	Up	6.03426e-23	8.9523e-22	novel_sir18593	174	70	170	67	-1.3433	Down	8.87294e-08	3.10189e-07	novel_sir18140	103	239	99	236	1.25329	Up	9.67058e-08	2.57591e-07
novel_sir4154	40	167	38	161	2.08299	Up	3.70102e-23	5.54512e-22	novel_sir18622	259	83	250	81	-1.62593	Down	5.95842e-16	5.06933e-15	novel_sir18141	585	1725	570	1682	1.56114	Up	5.40144e-79	1.83649e-77
novel_sir4155	155	342	154	329	1.09516	Up	2.21398e-22	3.15323e-21	novel_sir18642	184	81	180	79	-1.18807	Down	8.09248e-07	2.45992e-06	novel_sir18193	33	528	31	516	4.05703	Up	8.02314e-93	3.33989e-91
novel_sir419	1445	578	1378	556	-1.30942	Down	1.80173e-65	9.40161e-64	novel_sir18645	167	57	163	56	-1.54137	Down	7.41418e-10	3.40664e-09	novel_sir18218	47	434	45	423	3.23266	Up	1.26327e-61	3.04968e-60
novel_sir4227	64	207	64	202	1.65821	Up	1.09054e-22	1.59062e-21	novel_sir18646	40	103	36	102	1.5025	Up	1.38486e-10	6.96986e-10	novel_sir18280	138	452	135	441	1.70782	Up	6.82454e-26	6.03795e-25
novel_sir4276	173	351	169	343	1.02119	Up	6.81482e-20	8.35022e-19	novel_sir18653	222	104	214	100	-1.09761	Down	6.61888e-07	2.02228e-06	novel_sir18288	59	172	59	170	1.52675	Up	4.76222e-09	1.46568e-08
novel_sir4287	581	148	566	145	-1.96475	Down	1.79777e-51	7.15916e-50	novel_sir18677	106	34	101	33	-1.61382	Down	2.58398e-07	8.5002e-07	novel_sir18311	109	413	106	406	1.93742	Up	5.94494e-29	6.03226e-28
novel_sir43	289	143	278	137	-1.02091	Down	3.21344e-09	1.44832e-08	novel_sir18692	339	89	325	84	-1.95198	Down	1.94583e-26	3.11961e-25	novel_sir18326	112	439	105	433	2.04398	Up	5.81646e-32	6.52368e-31
novel_sir4386	34	317	33	313	3.24562	Up	3.61294e-66	1.93532e-64	novel_sir18776	231	89	223	86	-1.37464	Down	1.02725e-10	5.28602e-10	novel_sir18383	42	160	41	159	1.95533	Up	3.5615e-12	1.46568e-11
novel_sir44	128	56	121	55	-1.1375	Down	4.16072e-06	1.23819e-05	novel_sir18777	47	110	47	108	1.2003	Up	5.1453e-10	2.42199e-09	novel_sir18468	339	107	326	105	-1.63448	Down	2.00198e-42	3.21009e-41
novel_sir4410	135	313	133	310	1.22084	Up	3.00712e-22	4.24291e-21	novel_sir18866	335	88	325	88	-1.88486	Down	3.98146e-26	6.29852e-25	novel_sir18472	225	696	221	679	1.61937	Up	1.17425e-35	1.48358e-34
novel_sir4429	359	107	346	103	-1.74813	Down	3.8462e-27	7.03355e-26	novel_sir18867	69	299	66	295	2.16018	Up	2.76336e-45	8.62863e-44	novel_sir18490	186	377	177	362	1.03224	Up	6.53478e-08	1.77337e-07
novel_sir4459	95	263	95	260	1.45251	Up	5.84518e-24	9.07202e-23	novel_sir18875	306	152	294	143	-1.0398	Down	9.9397e-08	3.45256e-07	novel_sir18542	428	133	409	128	-1.67596	Down	6.86878e-54	1.42057e-52
novel_sir4500	263	539	250	526	1.07313	Up	3.02118e-30	6.57813e-29	novel_sir18878	651	254	609	247	-1.30193	Down	7.53694e-27	1.2521e-25	novel_sir18556	33	149	31	146	2.23563	Up	1.26234e-13	5.76083e-13
novel_sir4578	1275	556	1235	540	-1.19348	Down	1.50508e-48	5.55502e-47	novel_sir18891	138	54	134	51	-1.39366	Down	9.37938e-07	2.82518e-06	novel_sir1859	124	48	118	43	-1.45638	Down	1.54689e-13	7.01014e-13
novel_sir4596	48	826	44	799	4.18262	Up	5.38408e-204	1.25346e-201	novel_sir18936	486	220	469	210	-1.1592	Down	9.91034e-15	7.79753e-14	novel_sir18593	174	67	170	67	-1.3433	Down	1.65432e-18	1.04201e-17
novel_sir4607	81	237	77	233	1.5974	Up	3.59638e-23	5.41515e-22	novel_sir18981	188	618	180	590	1.71272	Up	5.53988e-73	2.82392e-71	novel_sir18598	64	185	62	179	1.52962	Up	1.67963e-09	5.40778e-09
novel_sir4621	297	97	285	95	-1.58496	Down	3.48784e-20	4.35297e-19	novel_sir19041	546	190	531	180	-1.56071	Down	4.89534e-28	8.53679e-27	novel_sir186	128	486	120	473	1.97881	Up	7.0412e-34	8.45204e-33
novel_sir4629	292	138	276	130	-1.08616	Down	2.30472e-10	1.2248e-09	novel_sir19109	492	171	474	156	-1.60334	Down	1.79954e-25	2.73787e-24	novel_sir18622	259	109	250	105	-1.25154	Down	4.21104e-24	3.42688e-23
novel_sir467	174	70	169	70	-1.2716	Down	4.13734e-09	1.84413e-08	novel_sir19153	168	584	159	557	1.80865	Up	1.00996e-72	5.0617e-71	novel_sir18642	184	65	180	63	-1.51457	Down	2.41638e-21	1.73969e-20
novel_sir4817	203	81	199	79	-1.33284	Down	1.50703e-10	8.24031e-10	novel_sir19154	96	296	94	287	1.61032	Up	1.05406e-33	2.36331e-32	novel_sir18646	40	363	36	356	3.30581	Up	2.38484e-51	4.69308e-50
novel_sir4837	198	474	190	460	1.27563	Up	1.77647e-34	4.42509e-33	novel_sir19159	101	31	97	28	-1.79256	Down	1.99337e-07	6.61573e-07	novel_sir18653	222	111	214	107	-1	Down	1.75982e-16	9.70964e-16
novel_sir4864	86	234	85	225	1.40439	Up	4.7634e-21	6.20062e-20	novel_sir19202	160	34	149	32	-2.21917	Down	2.91944e-16	2.57567e-15	novel_sir18735	410	1139	394	1118	1.50465	Up	3.15888e-47	5.69827e-46
novel_sir4872	162	323	156	316	1.01838	Up	7.3771e-18	7.79295e-17	novel_sir19231	65	140	63	135	1.09954	Up	4.64008e-11	2.45986e-10	novel_sir18777	47	157	47	151	1.68382	Up	3.45794e-10	1.19192e-09
novel_sir4873	104	215	99	210	1.08489	Up	3.54068e-13	2.51842e-12	novel_sir19345	100	31	98	29	-1.75673	Down	2.8172e-07	9.2419e-07	novel_sir18810	84	42	84	41	-1.03477	Down	4.1762e-07	1.04873e-06
novel_sir4990	285	110	277	108	-1.35885	Down	4.42728e-15	3.76381e-14	novel_sir19413	145	53	142	51	-1.47732	Down	7.16424e-08	2.55395e-07	novel_sir18866	335	153	325	150	-1.11548	Down	1.5591e-27	1.48458e-26
novel_sir5027	46	151	45	147	1.70782	Up	3.37754e-17	3.35702e-16	novel_sir19435	319	125	313	122	-1.35928	Down	8.21354e-14	5.88062e-13	novel_sir18867	69	254	66	246	1.89812	Up	9.47256e-18	5.64874e-17
novel_sir5042	80	170	78	163	1.06333	Up	3.33318e-11	1.93997e-10	novel_sir19441	43	106	42	104	1.30812	Up	2.51536e-10	1.21274e-09	novel_sir18922	522	237	502	234	-1.10118	Down	2.49954e-42	3.99803e-41
novel_sir510	540	118	525	116	-2.17819	Down	1.22421e-55	5.52996e-54	novel_sir19488	189	60	182	59	-1.62515	Down	3.51966e-12	2.08661e-11	novel_sir18939	56	300	53	288	2.442	Up	2.36602e-30	2.51884e-29
novel_sir5161	151	51	151	50	-1.59455	Down	1.72099e-10	9.35955e-10	novel_sir19489	167	44	161	42	-1.9386	Down	1.04527e-13	7.4038e-13	novel_sir18981	188	1968	180	1917	3.41278	Up	1.57141e-290	2.3732e-288
novel_sir5188	134	488	132	481	1.8655	Up	1.5097e-57	6.87085e-56	novel_sir19514	225	72	222	68	-1.70695	Down	4.4889e-14	3.29296e-13	novel_sir19039	187	995	182	965	2.40659	Up	2.32454e-96	9.99706e-95
novel_sir5192	67	235	65	231	1.82938	Up	1.30886e-27	2.46807e-26	novel_sir19538	124	38	120	37	-1.69744	Down	7.65296e-09	3.07355e-08	novel_sir19098	1062	365	1036	355	-1.54513	Down	1.2949e-118	7.44169e-117
novel_sir5226	389	182	376	177	-1.08698	Down	1.19214e-13	8.97514e-13	novel_sir19548	175	61	166	61	-1.4443	Down	6.06974e-10	2.82371e-09	novel_sir19116	102	577	99	572	2.53051	Up	1.52495e-59	3.52421e-58
novel_sir5258	41	192	40	189	2.24031	Up	1.11946e-28	2.27386e-27	novel_sir19551	207	62	203	62	-1.71114	Down	2.8163e-14	2.11808e-13	novel_sir19117	251	616	248	605	1.2866	Up	2.61226e-20	1.79513e-19
novel_sir5279	491	178	460	170	-1.4361	Down	1.18503e-27	2.24155e-26	novel_sir19566	140	41	134	41	-1.70854	Down	2.21074e-10	1.07896e-09	novel_sir19231	65	285	63	280	2.152	Up	4.79006e-24	3.88833e-23
novel_sir530	138	68	131	64	-1.03342	Down	4.01818e-05	9.98442e-05	novel_sir19572	193	77	189	75	-1.33342	Down	1.28992e-08	5.1083e-08	novel_sir19258	108	241	105	234	1.15612	Up	4.1342e-07	1.03859e-06
novel_sir5325	361	180	351	174	-1.01238	Down	5.89696e-11	3.3328e-10	novel_sir19651	264	103	255	98	-1.37964	Down	9.03478e-12	5.1811e-11	novel_sir19271	139	49	135	47	-1.52223	Down	1.58585e-16	8.77963e-16
novel_sir5335	498	139	478	134	-1.83478	Down	4.28934e-40	1.29171e-38	novel_sir19749	398	175	385	172	-1.16245	Down	3.2975e-13	2.19245e-12	novel_sir19287	112	311	106	306	1.52947	Up	5.27254e-14	2.46685e-13
novel_sir5366	158	77	153	73	-1.06756	Down	7.99152e-06	2.28388e-05	novel_sir1975	185	70	174	65	-1.42058	Down	3.92142e-09	1.65516e-08	novel_sir19289	68	217	66	214	1.69707	Up	1.03403e-12	4.42359e-12
novel_sir5398	541	113	527	107	-2.30019	Down	5.6571e-58	2.61393e-56	novel_sir19776	237	546	221	528	1.25649	Up	8.67492e-43	2.52377e-41	novel_sir19305	196	558	193	553	1.51868	Up	4.48928e-25	3.83093e-24
novel_sir541	343	147	333	147	-1.17971	Down	1.03623e-14	8.58042e-14	novel_sir19787	136	34	134	32	-2.06609	Down	4.661e-12	2.73604e-11	novel_sir19306	143	460	136	452	1.73272	Up	1.27883e-25	1.12226e-24
novel_sir5413	179	86	176	83	-1.08439	Down	1.23919e-06	3.97712e-06	novel_sir1982	247	114	238	107	-1.15335	Down	8.24294e-08	2.9245e-07	novel_sir19319	557	262	528	252	-1.06711	Down	8.51956e-43	1.3901e-41
novel_sir5427	42	351	41	340	3.05184	Up	5.41914e-70	3.06561e-68	novel_sir19842	39	101	38	101	1.41028	Up	1.79559e-10	8.96894e-10	novel_sir1936	70	263	68	252	1.88982	Up	8.60298e-19	5.49339e-18
novel_sir5436	438	175	420	167	-1.33054	Down	4.95594e-21	6.4374e-20	novel_sir19895	419	134	401	127	-1.65877	Down	5.88038e-25	8.74578e-24	novel_sir19392	672	1430	654	1392	1.0898	Up	1.70125e-30	1.82913e-29
novel_sir5472	226	72	217	72	-1.59163	Down	3.10232e-16	2.8409e-15	novel_sir1991	246	115	240	114	-1.074	Down	1.5035e-07	5.10353e-07	novel_sir19413	145	31	142	30	-2.24286	Down	2.20732e-25	1.9138e-24
novel_sir5475	225	49	215	49	-2.13348	Down	3.6309e-24	5.7234e-23	novel_sir1992	175	1193	170	1164	2.77548	Up	1.57565e-229	2.76388e-227	novel_sir19441	43	151	42	150	1.8365	Up	1.68391e-10	5.94956e-10
novel_sir5523	161	347	159	343	1.10918	Up	7.7439e-22	1.07018e-20	novel_sir19930	235	95	228	92	-1.30933	Down	6.07844e-10	2.82555e-09	novel_sir19450	614	196	589	194	-1.60221	Down	1.24655e-74	3.91067e-73
novel_sir5525	254	112	241	108	-1.158	Down	1.1907e-10	6.54617e-10	novel_sir20008	141	51	137	50	-1.45418	Down	8.11036e-08	2.87918e-07	novel_sir19550	113	57	112	55	-1.026	Down	5.56906e-09	1.69393e-08
novel_sir5575	333	152	324	152	-1.09192	Down	1.45411e-12	9.61937e-12	novel_sir20040	325	122	309	118	-1.38882	Down	3.30494e-15	2.67082e-14	novel_sir19566	140	54	134	53	-1.33817	Down	3.73058e-15	1.90011e-14
novel_sir5596	169	69	164	68	-1.27009	Down	1.14973e-08	4.83284e-08	novel_sir20100	102	37	98	35	-1.48543	Down	5.57872e-06	1.5055e-05	novel_sir19572	193	89	189	89	-1.08651	Down	2.61918e-16	1.43173e-15
novel_sir56	179	72	167	72	-1.21378	Down	2.46154e-09	1.14878e-08	novel_sir20118	217	71	211	71	-1.57135	Down	3.36464e-13	2.2346e-12	novel_sir19656	56	169	56	167	1.57635	Up	2.10382e-09	6.72353e-09
novel_sir5674	192	840	188	813	2.11252	Up	4.98518e-114	5.11446e-112	novel_sir20119	381	156	374	146	-1.35707	Down	7.55318e-15	5.99031e-14	novel_sir19696	514	1147	498	1100	1.14329	Up	1.65886e-28	1.63718e-27
novel_sir5710	233	110	225	108	-1.05889	Down	1.44496e-08	5.96611e-08	novel_sir20143	410	123	396	119	-1.73454	Down	9.04614e-27	1.49449e-25	novel_sir19717	30	466	30	458	3.93231	Up	2.4038e-81	8.43799e-80
novel_sir5715	198	66	184	64	-1.52356	Down	1.44529e-13	1.08004e-12	novel_sir20241	77	288	74	278	1.90949	Up	4.57458e-39	1.21257e-37	novel_sir1975	185	62	174	61	-1.51221	Down	1.36745e-22	1.04351e-21
novel_sir5788	345	124	335	124	-1.43382	Down	3.67906e-20	4.57276e-19	novel_sir2028	38	99	37	94	1.34514	Up	2.3262e-10	1.13438e-09	novel_sir19776	237	800	221	783	1.82497	Up	1.22939e-46	2.19332e-45
novel_sir5831	534	238	518	232	-1.15883	Down	2.63398e-20	3.30093e-19	novel_sir20365	35	106	35	105	1.58496	Up	8.1257e-13	5.17753e-12	novel_sir19787	136	56	134	53	-1.33817	Down	1.01474e-13	4.66036e-13
novel_sir5840	65	273	64	268	2.06609	Up	4.78062e-37	1.30937e-35	novel_sir2043	162	37	154	37	-2.05733	Down	2.06736e-15	1.69364e-14	novel_sir1979	47	186	45	183	2.02385	Up	1.52094e-14	7.35992e-14
novel_sir5871	180	86	178	83	-1.10069	Down	9.60088e-07	3.11103e-06	novel_sir20434	434	138	422	130	-1.69873	Down	5.1508e-26	8.12682e-25	novel_sir19797	81	380	78	367	2.23423	Up	9.23304e-34	1.10422e-32
novel_sir5892	81	181	79	178	1.17195	Up	8.62816e-13	5.83534e-12	novel_sir20444	149	66	147	66	-1.15528	Down	1.08709e-05	2.8152e-05	novel_sir19798	106	377	102	366	1.84327	Up	1.65854e-24	1.37731e-23
novel_sir608	250	119	239	115	-1.05538	Down	6.3039e-09	2.74317e-08	novel_sir205	48	136	46	124	1.43063	Up	5.25332e-15	4.19422e-14	novel_sir1980	29	104	27	102	1.91754	Up	7.95374e-08	2.1379e-07
novel_sir6080	168	76	164	74	-1.1481	Down	3.87894e-07	1.32951e-06	novel_sir20543	146	43	144	43	-1.74366	Down	1.07457e-10	5.50106e-10	novel_sir19861	73	35	71	35	-1.02046	Down	1.06079e-06	2.5401e-06
novel_sir61	293	674	280	654	1.22386	Up	1.82123e-45	6.2636e-44	novel_sir20557	93	192	91	183	1.00791	Up	9.7775e-14	6.93377e-13	novel_sir19890	108	38	106	38	-1.47999	Down	3.45274e-13	1.52843e-12
novel_sir6114	185	70	172	66	-1.38187	Down	1.29197e-10	7.09e-10	novel_sir20576	426	151	411	148	-1.47354	Down	1.52481e-21	1.93078e-20	novel_sir19895	419	119	401	115	-1.80197	Down	3.9773e-57	8.84541e-56
novel_sir6167	33	174	33	167	2.33931	Up	3.3547e-28	6.63595e-27	novel_sir20593	32	85	30	85	1.5025	Up	2.81928e-09	1.20792e-08	novel_sir19930	235	94	228	93	-1.29373	Down	2.08166e-23	1.63462e-22
novel_sir6196	73	154	73	153	1.06756	Up	3.64708e-10	1.87719e-09	novel_sir20650	167	58	163	56	-1.54137	Down	1.32839e-09	5.9035e-09	novel_sir1997	37	208	36	205	2.50956	Up	2.4801e-22	1.86842e-21
novel_sir6197	82	210	82	208	1.34289	Up	1.14715e-17	1.19513e-16	novel_sir20717	61	116	57	115	1.0126	Up	8.10552e-08	2.87917e-07	novel_sir20000	112	390	107	388	1.85845	Up	1.36791e-24	1.1418e-23
novel_sir6219	326	52	321	51	-2.654	Down	2.38006e-43	7.7873e-42	novel_sir208	103	32	102	29	-1.81444	Down	1.94847e-07	6.47751e-07	novel_sir20006	154	358	151	354	1.2292	Up	5.72052e-11	2.11676e-10
novel_sir6240	1292	413	1246	399	-1.64284	Down	6.2129e-85	4.37287e-83	novel_sir2087	232	735	225	716	1.67003	Up	2.09834e-83	1.215e-81	novel_sir20074	37	100	36	98	1.44478	Up	3.66908e-05	7.22687e-05
novel_sir6258	72	171	70	169	1.2716	Up	2.84852e-13	2.04048e-12	novel_sir20880	129	46	129	42	-1.61891	Down	2.02044e-07	6.69811e-07	novel_sir20081	52	150	48	148	1.62449	Up	6.29858e-08	1.71286e-07
novel_sir6264	806	358	784	350	-1.1635	Down	4.51004e-30	9.64639e-29	novel_sir21010	265	115	255	106	-1.26643	Down	1.56065e-09	6.8895e-09	novel_sir20097	135	508	130	500	1.94342	Up	6.01786e-35	7.40151e-34
novel_sir6316	87	448	84	439	2.38576	Up	4.68728e-69	2.62705e-67	novel_sir21023	68	163	66	162	1.29546	Up	1.34949e-14	1.04389e-13	novel_sir20118	217	89	211	86	-1.29483	Down	4.23168e-21	3.01322e-20
novel_sir6320	149	54	145	51	-1.50748	Down	2.12574e-09	9.9745e-09	novel_sir21040	1228	587	1187	573	-1.05071	Down	5.65926e-30	1.07149e-28	novel_sir20119	381	179	374	174	-1.10395	Down	7.42622e-30	7.71614e-29
novel_sir6346	197	98	192	96	-1	Down	1.26165e-06	4.04705e-06	novel_sir2138	152	65	149	61	-1.28843	Down	3.3346e-06	9.1817e-06	novel_sir20225	146	53	138	53	-1.3806	Down	8.81752e-17	4.95766e-16
novel_sir6364	270	128	262	126	-1.05614	Down	1.27866e-09	6.17205e-09	novel_sir2201	120	266	118	259	1.13417	Up	1.54886e-20	1.85118e-19	novel_sir20241	77	223	74	218	1.55873	Up	3.2938e-11	1.2465e-10
novel_sir6366	1743	528	1671	511	-1.70932	Down	1.21034e-122	1.2853e-120	novel_sir2256	90	305	89	296	1.73372	Up	6.31994e-38	1.62466e-36	novel_sir2027	44	277	42	270	2.6845	Up	8.00368e-32	8.91525e-31
novel_sir645	125	50	123	49	-1.3278	Down	5.60236e-07	1.87977e-06	novel_sir2296	170	31	166	30	-2.46815	Down	1.87941e-19	2.07186e-18	novel_sir2028	38	104	37	102	1.46297	Up	1.99038e-05	4.06846e-05
novel_sir6523	528	229	513	222	-1.2084	Down	2.66824e-21	3.54185e-20	novel_sir23	330	152	316	143	-1.14391	Down	4.97134e-10	2.34565e-09	novel_sir20342	40	141	40	141	1.81762	Up	6.1263e-10	2.04968e-09
novel_sir6549	75	151	72	147	1.02975	Up	2.89228e-09	1.32228e-08	novel_sir2333	199	65	191	64	-1.57743	Down	2.99204e-12	1.78089e-11	novel_sir20365	35	141	35	140	2	Up	1.42037e-11	5.55657e-11
novel_sir6567	53	112	50	110	1.1375	Up	8.77518e-08	3.28689e-07	novel_sir2346	175	62	166	59	-1.4924	Down	1.07098e-09	4.85728e-09	novel_sir20444	149	66	147	66	-1.15528	Down	1.27236e-13	5.80248e-13
novel_sir6644	263	121	256	119	-1.10518	Down	4.7707e-10	2.40442e-09	novel_sir2351	70	144	68	143	1.07241	Up	1.32436e-10	6.69365e-10	novel_sir20471	117	43	109	42	-1.37587	Down	1.4388e-13	6.53854e-13
novel_sir6664	33	126	31	125	2.01159	Up	1.21349e-16	1.14591e-15	novel_sir2375	336	110	327	103	-1.66665	Down	1.26197e-19	1.40944e-18	novel_sir20478	116	57	112	55	-1.026	Down	1.57323e-09	5.07276e-09
novel_sir6665	88	217	78	214	1.45606	Up	2.54358e-17	2.54484e-16	novel_sir2379	383	1098	365	1073	1.55568	Up	2.80148e-111	2.42145e-109	novel_sir205	48	214	46	209	2.1838	Up	9.9787e-19	6.35311e-18
novel_sir6736	176	75	168	74	-1.18286	Down	2.59964e-08	1.04556e-07	novel_sir2434	688	210	652	206	-1.66223	Down	8.85764e-43	2.56442e-41	novel_sir2052	90	196	88	195	1.1479	Up	1.10956e-05	2.32735e-05
novel_sir6778	76	882	75	858	3.51602	Up	1.49519e-195	3.23229e-193	novel_sir2518	42	241	40	233	2.54226	Up	8.90238e-44	2.66803e-42	novel_sir20529	142	885	137	873	2.67181	Up	1.88319e-97	8.15296e-96
novel_sir6792	145	396	139	384	1.46602	Up	1.10393e-34	2.8076e-33	novel_sir2559	308	129	299	125	-1.25822	Down	1.01779e-11	5.76459e-11	novel_sir20579	82	40	80	38	-1.074	Down	3.35142e-07	8.545e-07
novel_sir6798	57	172	57	166	1.54215	Up	8.28278e-18	8.70411e-17	novel_sir2580	107	33	104	32	-1.70044	Down	9.55176e-08	3.33139e-07	novel_sir20593	32	329	30	318	3.40599	Up	1.56207e-49	2.94885e-48
novel_sir6808	93	192	91	185	1.02359	Up	6.77932e-12	4.24795e-11	novel_sir2581	619	153	598	148	-2.01455	Down	2.7179e-50	9.2626e-49	novel_sir2061	92	39	88	39	-1.17403	Down	2.01118e-09	6.43697e-09
novel_sir682	127	57	116	57	-1.02509	Down	8.60104e-06	2.45113e-05	novel_sir2598	245	109	230	103	-1.15899	Down	1.92444e-08	7.42873e-08	novel_sir20709	53	163	49	163	1.73402	Up	2.23652e-09	7.13708e-09
novel_sir6834	48	103	45	100	1.152	Up	1.97882e-07	7.06654e-07	novel_sir2698	177	81	172	76	-1.17834	Down	4.45594e-06	1.2157e-05	novel_sir20717	61	225	57	215	1.9153	Up	6.30906e-16	3.3638e-15
novel_sir685	154	76	148	69	-1.10093	Down	1.48835e-05	4.03989e-05	novel_sir2699	127	44	120	44	-1.44746	Down	1.2065e-07	4.16169e-07	novel_sir20761	43	136	42	129	1.61891	Up	2.29998e-08	6.55091e-08
novel_sir6898	40	160	40	158	1.98185	Up	1.57517e-21	2.11878e-20	novel_sir2700	336	171	325	161	-1.01338	Down	8.53612e-08	2.9894e-07	novel_sir20767	77	32	74	31	-1.25526	Down	2.7489e-08	7.78515e-08
novel_sir6958	48	128	47	125	1.4112	Up	6.77202e-12	4.24778e-11	novel_sir2720	58	177	58	170	1.55141	Up	1.4102e-20	1.69565e-19	novel_sir20776	151	63	145	61	-1.24917	Down	7.71094e-15	3.82543e-14
novel_sir6974	584	272	568	260	-1.12738	Down	5.88954e-20	7.23111e-19	novel_sir2801	49	105	48	103	1.10154	Up	1.39891e-08	5.48167e-08	novel_sir2078	59	422	59	414	2.81084	Up	5.99864e-52	1.18766e-50
novel_sir7006	50	259	50	251	2.32769	Up	9.08342e-41	2.81959e-39	novel_sir2809	172	33	155	32	-2.27612	Down	6.5225e-19	6.90945e-18	novel_sir20785	302	141	291	139	-1.06593	Down	3.2368e-24	2.644e-23
novel_sir7033	160	79	153	74	-1.04793	Down	1.02672e-05	2.89461e-05	novel_sir2851	158	67	150	65	-1.20645	Down	1.66611e-06	4.86376e-06	novel_sir2087	232	1091	225	1075	2.25634	Up	4.60302e-94	1.94104e-92
novel_sir7059	397	138	386	131	-1.55903	Down	3.51324e-24	5.55239e-23	novel_sir2876	85	192	84	187	1.15458	Up	1.19653e-15	9.89751e-15	novel_sir21023	68	162	66	158	1.25939	Up	5.57216e-06	1.21796e-05
novel_sir7166	321	123	309	119	-1.37665	Down	5.2378e-17	5.04045e-16	novel_sir2970	632	308	604	299	-1.0144	Down	2.5668e-15	2.08846e-14	novel_sir21032	1008	114	975	113	-3.10908	Down	4.51408e-228	5.4286e-226
novel_sir72	2392	987	2285	950	-1.26619	Down	9.91132e-101	8.44975e-99	novel_sir3084	1952	711	1850	683	-1.43757	Down	2.69532e-88	1.74727e-86	novel_sir2106	32	165	31	160	2.36773	Up	8.21056e-17	4.62842e-16
novel_sir720	40	167	40	164	2.03562	Up	3.70102e-23	5.53143e-22	novel_sir3086	260	101	248	100	-1.31034	Down	1.04541e-11	5.91537e-11	novel_sir21177	94	46	92	44	-1.06413	Down	5.02222e-08	1.37729e-07
novel_sir7205	265	130	257	122	-1.07489	Down	9.56702e-09	4.08386e-08	novel_sir3180	185	79	173	77	-1.16784	Down	2.7147e-07	8.91546e-07	novel_sir2138	152	33	149	33	-2.17477	Down	2.7666e-26	2.49186e-25
novel_sir7278	146	392	141	376	1.41504	Up	1.25641e-33	2.99411e-32	novel_sir3208	107	642	104	619	2.57336	Up	1.27938e-116	1.19222e-114	novel_sir2186	92	43	84	42	-1	Down	2.2598e-08	6.44212e-08
novel_sir7329	248	111	238	108	-1.13993	Down	4.03654e-10	2.04462e-09	novel_sir3217	186	80	184	77	-1.25678	Down	3.2184e-07	1.02975e-06	novel_sir2205	122	47	116	46	-1.33442	Down	2.06898e-13	9.25341e-13
novel_sir7398	220	77	212	75	-1.4991	Down	6.35624e-14	4.89495e-13	novel_sir3222	37	123	36	122	1.76081	Up	6.09366e-16	5.17701e-15	novel_sir224	104	34	100	33	-1.59946	Down	1.19654e-13	5.46822e-13
novel_sir7404	47	103	47	100	1.08927	Up	1.16698e-07	4.32827e-07	novel_sir3261	1357	169	1310	165	-2.98903	Down	1.87561e-186	2.60142e-184	novel_sir2256	90	452	89	439	2.30234	Up	1.74889e-42	2.81121e-41
novel_sir7406	48	117	47	116	1.30339	Up	7.50358e-10	3.71983e-09	novel_sir3354	89	295	89	286	1.68414	Up	5.3025e-36	1.28033e-34	novel_sir2333	199	37	191	35	-2.44815	Down	3.59816e-37	4.82778e-36
novel_sir7443	126	278	122	274	1.16729	Up	1.76012e-18	1.95128e-17	novel_sir3382	320	1043	316	1009	1.67493	Up	6.54962e-121	6.51032e-119	novel_sir2346	175	34	166	32	-2.37504	Down	4.4029e-32	4.98126e-31
novel_sir7473	161	72	158	72	-1.13386	Down	4.74094e-07	1.59782e-06	novel_sir3392	105	32	105	31	-1.76005	Down	9.74964e-08	3.39247e-07	novel_sir2379	383	762	365	749	1.03707	Up	1.12496e-13	5.14835e-13
novel_sir7509	229	734	223	713	1.67686	Up	1.43278e-75	9.03398e-74	novel_sir3424	33	143	31	137	2.14384	Up	1.8027e-22	2.41603e-21	novel_sir2440	88	40	87	39	-1.15754	Down	2.36428e-08	6.71931e-08
novel_sir7515	819	372	801	364	-1.13786	Down	5.07294e-29	1.048e-27	novel_sir3427	153	339	146	319	1.12759	Up	1.00707e-25	1.556e-24	novel_sir2518	42	228	40	223	2.47897	Up	1.12213e-23	8.94126e-23
novel_sir7516	806	379	780	363	-1.1035	Down	2.51012e-26	4.39126e-25	novel_sir3442	288	709	279	682	1.28951	Up	2.62914e-60	1.09652e-58	novel_sir2523	90	43	90	41	-1.1343	Down	5.44826e-08	1.49098e-07
novel_sir7543	42	115	40	112	1.48543	Up	3.6756e-11	2.11085e-10	novel_sir352	1082	434	1032	412	-1.32473	Down	4.20936e-41	1.16766e-39	novel_sir2558	119	56	111	54	-1.03953	Down	2.47988e-10	8.64431e-10
novel_sir7611	145	372	142	361	1.34611	Up	3.61974e-30	7.79725e-29	novel_sir3566	273	88	261	87	-1.58496	Down	1.35568e-16	1.2269e-15	novel_sir2585	94	38	94	37	-1.34514	Down	4.00948e-10	1.37838e-09
novel_sir7657	537	248	503	238	-1.0796	Down	7.66194e-19	8.70126e-18	novel_sir3600	64	446	61	434	2.83081	Up	7.72696e-88	4.95522e-86	novel_sir2614	241	42	233	41	-2.50663	Down	2.9401e-46	5.14636e-45
novel_sir7701	67	382	65	371	2.51291	Up	6.1881e-63	3.09558e-61	novel_sir3601	43	103	40	100	1.32193	Up	9.7755e-10	4.44368e-09	novel_sir2627	77	37	75	36	-1.05889	Down	5.62236e-07	1.3957e-06
novel_sir773	197	96	189	92	-1.03868	Down	6.02938e-07	2.00637e-06	novel_sir3609	123	424	117	414	1.82312	Up	7.039e-53	2.51381e-51	novel_sir2648	86	35	85	35	-1.28011	Down	2.6056e-09	8.28231e-09
novel_sir7731	31	72	30	72	1.26303	Up	3.42414e-06	1.02962e-05	novel_sir3633	36	104	35	97	1.47063	Up	4.8431e-12	2.84014e-11	novel_sir2654	274	597	267	581	1.1217	Up	1.38557e-14	6.72489e-14
novel_sir7777	40	79	37	77	1.05733	Up	2.59554e-05	6.67409e-05	novel_sir3665	444	196	435	185	-1.23349	Down	1.97062e-14	1.49908e-13	novel_sir2691	85	41	79	39	-1.01838	Down	1.58392e-07	4.15931e-07
novel_sir783	318	147	301	143	-1.07375	Down	9.86422e-12	6.04946e-11	novel_sir3668	723	114	693	111	-2.6423	Down	1.31225e-86	8.15237e-85	novel_sir2695	75	212	74	200	1.4344	Up	2.67536e-10	9.27591e-10
novel_sir7839	186	79	178	78	-1.19033	Down	9.23718e-09	3.94863e-08	novel_sir3719	250	101	243	97	-1.3249	Down	1.67497e-10	8.37345e-10	novel_sir2720	58	397	58	390	2.74935	Up	1.34664e-47	2.43596e-46
novel_sir784	198	64	187	60	-1.64	Down	3.91466e-14	3.08133e-13	novel_sir3720	85	275	84	270	1.6845	Up	6.38128e-33	1.36899e-31	novel_sir273	177	662	169	645	1.93228	Up	1.0614e-44	1.80438e-43
novel_sir7884	892	372	857	359	-1.25531	Down	7.45956e-38	2.10994e-36	novel_sir3722	308	88	293	84	-1.80244	Down	7.90694e-22	1.01631e-20	novel_sir2731	34	178	32	171	2.41785	Up	2.95852e-18	1.82977e-17
novel_sir7911	700	269	683	261	-1.38784	Down	4.52974e-35	1.16675e-33	novel_sir3736	119	48	111	45	-1.30256	Down	1.07368e-05	2.78169e-05	novel_sir2801	49	199	48	198	2.04439	Up	6.5618e-16	3.49281e-15
novel_sir7922	478	175	449	169	-1.40969	Down	1.54768e-26	2.77163e-25	novel_sir376	97	33	93	31	-1.58496	Down	2.71442e-06	7.66515e-06	novel_sir2809	172	1252	155	1207	2.96109	Up	1.57456e-152	1.24697e-150
novel_sir7953	486	221	468	210	-1.15612	Down	8.22046e-18	8.66872e-17	novel_sir3765	185	565	179	551	1.62209	Up	3.44056e-62	1.49777e-60	novel_sir2876	85	355	84	351	2.06301	Up	4.32606e-28	4.2056e-27
novel_sir7955	499	183	482	180	-1.42104	Down	1.48035e-27	2.78277e-26	novel_sir3802	550	219	515	216	-1.25354	Down	5.18332e-22	6.73493e-21	novel_sir2908	89	228	87	223	1.35796	Up	3.6133e-09	1.12433e-08
novel_sir7956	171	86	167	83	-1.00866	Down	8.9686e-06	2.55108e-05	novel_sir3850	249	112	241	104	-1.21245	Down	2.3867e-08	9.11869e-08	novel_sir2914	173	86	170	85	-1	Down	2.76312e-13	1.2265e-12
novel_sir7975	237	82	227	78	-1.54115	Down	3.86424e-15	3.3272e-14	novel_sir3861	122	33	116	32	-1.85798	Down	4.33502e-10	2.05517e-09	novel_sir2926	175	490	172	487	1.50151	Up	1.52052e-21	1.10574e-20
novel_sir8005	356	1000	348	972	1.48187	Up	5.40944e-88	3.99309e-86	novel_sir3867	225	92	222	87	-1.35147	Down	2.27988e-09	9.86019e-09	novel_sir2936	81	207	76	203	1.41741	Up	2.08446e-08	5.95796e-08
novel_sir8030	34	99	33	99	1.58496	Up	1.82103e-10	9.88585e-10	novel_sir3886	78	176	77	168	1.12553	Up	1.90451e-14	1.45249e-13	novel_sir2967	180	74	172	72	-1.25634	Down	1.03068e-17	6.12931e-17
novel_sir8061	281	1089	263	1037	1.97928	Up	1.99606e-133	2.36905e-131	novel_sir3893	156	480	150	473	1.65688	Up	1.67974e-53	6.146e-52	novel_sir2974	42	168	40	168	2.07039	Up	1.99405e-13	8.92446e-13
novel_sir8097	147	73	140	68	-1.04182	Down	2.763e-05	7.08963e-05	novel_sir3906	135	37	130	36	-1.85244	Down	7.30238e-11	3.79368e-10	novel_sir2975	164	336	155	331	1.09456	Up	1.98303e-07	5.13468e-07
novel_sir8117	97	363	95	354	1.89775	Up	2.69826e-44	9.12434e-43	novel_sir3909	184	449	179	437	1.28767	Up	2.21922e-38	5.77966e-37	novel_sir3057	43	246	40	237	2.56682	Up	1.67102e-26	1.51559e-25
novel_sir8203	408	133	395	132	-1.58131	Down	3.17268e-27	5.81946e-26	novel_sir3929	689	271	664	256	-1.37504	Down	7.21604e-28	1.24743e-26	novel_sir3062	66	33	64	31	-1.0458	Down	7.3448e-06	1.59256e-05
novel_sir8221	475	175	456	168	-1.44057	Down	4.13576e-26	7.11186e-25	novel_sir3958	130	467	124	453	1.86917	Up	3.25386e-60	1.34764e-58	novel_sir3075	66	31	63	31	-1.02308	Down	2.43152e-06	5.59146e-06
novel_sir8238	239	106	233	103	-1.17769	Down	5.49572e-10	2.76292e-09	novel_sir3966	434	1742	417	1696	2.02402	Up	7.84906e-241	1.56039e-238	novel_sir3081	183	517	180	511	1.50533	Up	5.0603e-23	3.93552e-22
novel_sir8245	80	374	79	363	2.20004	Up	2.74154e-54	1.18532e-52	novel_sir3992	942	318	914	307	-1.57396	Down	1.20442e-49	4.0583e-48	novel_sir3107	96	319	94	310	1.72154	Up	4.12772e-19	2.66191e-18
novel_sir8250	89	916	87	893	3.35957	Up	5.45312e-195	1.1382e-192	novel_sir4025	210	101	201	98	-1.03634	Down	3.39388e-06	9.3277e-06	novel_sir3173	79	33	79	32	-1.30378	Down	2.02548e-08	5.79448e-08
novel_sir8276	33	221	32	217	2.76155	Up	2.0737e-40	6.37163e-39	novel_sir4030	200	47	192	45	-2.09311	Down	3.46806e-18	3.54777e-17	novel_sir3188	85	322	83	314	1.91958	Up	6.63772e-23	5.14384e-22
novel_sir8289	245	1127	238	1098	2.20584	Up	3.59674e-158	5.44277e-156	novel_sir4053	133	38	130	38	-1.77444	Down	3.17748e-10	1.52335e-09	novel_sir3190	483	1395	468	1353	1.53158	Up	7.48572e-62	1.83443e-60
novel_sir8309	228	102	219	101	-1.11658	Down	2.00576e-09	9.42614e-09	novel_sir4074	237	32	229	31	-2.88501	Down	2.09848e-32	4.39135e-31	novel_sir3195	1397	563	1332	539	-1.30524	Down	1.69793e-129	1.0305e-127
novel_sir836	130	56	127	55	-1.20732	Down	2.34096e-06	7.24059e-06	novel_sir410	33	78	30	77	1.3599	Up	1.39814e-07	4.78126e-07	novel_sir3196	1142	2677	1098	2572	1.22801	Up	1.18274e-73	3.65747e-72
novel_sir8377	96	298	94	292	1.63524	Up	1.20321e-30	2.66777e-29	novel_sir4131	197	708	188	692	1.88004	Up	2.08988e-90	1.43265e-88	novel_sir3208	107	428	104	416	2	Up	5.96534e-32	6.67912e-31
novel_sir8413	1183	585	1148	574	-1	Down	3.26156e-33	7.6818e-32	novel_sir4132	210	53	204	51	-2	Down	1.10394e-17	1.09731e-16	novel_sir3222	37	123	36	123	1.77259	Up	3.25208e-08	9.08344e-08
novel_sir8462	285	740	272	724	1.41238	Up	2.67338e-59	1.26422e-57	novel_sir4154	40	108	38	103	1.43857	Up	1.28919e-11	7.24666e-11	novel_sir3261	1357	425	1310	418	-1.64799	Down	1.15643e-165	9.88136e-164
novel_sir8531	70	220	69	215	1.63967	Up	2.48398e-23	3.7683e-22	novel_sir417	184	73	175	72	-1.28129	Down	2.31874e-08	8.87041e-08	novel_sir3264	155	312	151	306	1.01898	Up	1.23307e-06	2.9407e-06
novel_sir8545	441	93	417	91	-2.19611	Down	3.54054e-47	1.25327e-45	novel_sir4176	719	327	684	313	-1.12783	Down	8.10602e-21	9.88636e-20	novel_sir3285	362	753	344	740	1.10512	Up	1.15203e-15	6.06754e-15
novel_sir8568	456	158	444	155	-1.51829	Down	1.1237e-27	2.13221e-26	novel_sir4182	244	119	235	113	-1.05634	Down	9.57584e-07	2.8829e-06	novel_sir3318	85	184	82	182	1.15024	Up	2.48246e-05	4.9512e-05
novel_sir8578	172	83	169	80	-1.07895	Down	2.30672e-06	7.13833e-06	novel_sir4201	341	119	332	118	-1.4924	Down	5.29666e-18	5.34506e-17	novel_sir3343	146	59	143	59	-1.27723	Down	6.07854e-15	3.03646e-14
novel_sir8585	355	1062	346	1036	1.58218	Up	1.40033e-100	1.17725e-98	novel_sir423	131	39	125	39	-1.68038	Down	1.31655e-09	5.85525e-09	novel_sir3345	84	33	81	33	-1.29546	Down	1.78068e-09	5.72462e-09
novel_sir8589	172	74	166	73	-1.18521	Down	5.19578e-08	2.02381e-07	novel_sir4270	319	128	303	121	-1.32431	Down	3.4336e-13	2.27281e-12	novel_sir3369	91	281	88	277	1.65431	Up	2.91476e-15	1.48692e-14
novel_sir8608	206	71	198	71	-1.47961	Down	2.0264e-13	1.47603e-12	novel_sir4287	581	98	566	93	-2.6055	Down	1.14267e-66	5.32413e-65	novel_sir3372	62	305	62	300	2.27462	Up	1.23156e-28	1.22853e-27
novel_sir8675	172	53	168	53	-1.6644	Down	3.11588e-13	2.21887e-12	novel_sir43	289	114	278	109	-1.35076	Down	1.72807e-12	1.05597e-11	novel_sir3382	320	1345	316	1318	2.06035	Up	1.42676e-102	6.61811e-101
novel_sir8677	441	209	425	206	-1.04482	Down	8.00834e-15	6.68614e-14	novel_sir4301	534	141	505	132	-1.93575	Down	1.83597e-40	4.99987e-39	novel_sir3424	33	171	31	162	2.38565	Up	1.91472e-17	1.12629e-16
novel_sir8696	140	54	137	53	-1.37011	Down	4.06688e-08	1.59023e-07	novel_sir4326	46	106	43	105	1.28798	Up	1.62841e-09	7.16741e-09	novel_sir3427	153	1136	146	1116	2.9343	Up	2.65928e-140	1.85692e-138
novel_sir8716	538	246	525	240	-1.12928	Down	2.60282e-19	3.08314e-18	novel_sir4346	129	53	126	48	-1.39232	Down	7.12582e-06	1.87963e-05	novel_sir3432	54	240	54	236	2.12776	Up	9.20296e-21	6.41245e-20
novel_sir8723	38	81	37	81	1.1304	Up	4.61598e-06	1.36562e-05	novel_sir4386	34	119	33	116	1.81359	Up	3.69778e-16	3.20081e-15	novel_sir3434	149	579	146	572	1.97005	Up	3.2716e-41	5.0465e-40
novel_sir8764	494	1033	477	1011	1.08372	Up	1.60473e-58	7.47186e-57	novel_sir4472	187	84	181	81	-1.16	Down	1.29163e-06	3.80785e-06	novel_sir3516	71	279	71	271	1.9324	Up	6.2754e-21	4.41044e-20
novel_sir8864	288	119	271	109	-1.31396	Down	1.71669e-13	1.27031e-12	novel_sir4474	350	128	341	120	-1.50674	Down	4.9059e-17	4.60768e-16	novel_sir3519	74	363	72	358	2.31389	Up	1.0564e-33	1.25877e-32
novel_sir8929	48	107	46	106	1.20436	Up	4.2408e-08	1.6561e-07	novel_sir4532	190	508	187	492	1.39562	Up	1.9343e-48	6.33855e-47	novel_sir3580	37	134	37	132	1.83494	Up	7.96096e-10	2.64442e-09
novel_sir8951	262	123	255	120	-1.08746	Down	1.39334e-09	6.69889e-09	novel_sir4578	1275	464	1235	448	-1.46294	Down	2.16584e-58	8.66917e-57	novel_sir3609	123	667	117	659	2.49377	Up	3.18566e-66	8.80327e-65
novel_sir9054	328	145	314	139	-1.17568	Down	2.85986e-13	2.04619e-12	novel_sir4589	387	134	380	132	-1.52546	Down	1.7254e-20	2.04986e-19	novel_sir3636	79	407	74	395	2.41626	Up	2.73184e-39	3.95995e-38
novel_sir9090	531	243	514	237	-1.11688	Down	4.81574e-19	5.62735e-18	novel_sir4596	48	1093	44	1038	4.56016	Up	1.99369e-302	5.16972e-300	novel_sir3668	723	1590	693	1560	1.17062	Up	2.8719e-37	3.88544e-36
novel_sir9092	537	153	526	147	-1.83925	Down	4.52688e-42	1.43462e-40	novel_sir4599	114	39	107	37	-1.53201	Down	4.04318e-07	1.28263e-06	novel_sir3678	1350	3199	1291	3109	1.26796	Up	3.5148e-90	1.38334e-88
novel_sir9108	486	229	472	222	-1.08823	Down	2.0795e-16	1.91878e-15	novel_sir4607	81	189	77	187	1.28011	Up	4.08872e-16	3.52896e-15	novel_sir3731	47	147	47	138	1.55394	Up	8.5234e-09	2.5437e-08
novel_sir9138	261	57	246	57	-2.10962	Down	1.00256e-27	1.91436e-26	novel_sir4629	292	97	276	94	-1.55394	Down	7.0723e-17	6.54956e-16	novel_sir3736	119	36	111	35	-1.66513	Down	1.75392e-16	9.68536e-16
novel_sir9149	341	161	325	157	-1.04968	Down	6.80842e-12	4.26178e-11	novel_sir4663	101	34	98	34	-1.52725	Down	1.35295e-06	3.98272e-06	novel_sir3758	214	44	207	43	-2.26722	Down	1.29596e-37	1.76807e-36
novel_sir9186	170	74	160	71	-1.17218	Down	9.20944e-08	3.44742e-07	novel_sir4672	126	45	119	42	-1.5025	Down	2.91848e-07	9.37813e-07	novel_sir3765	185	638	179	626	1.8062	Up	1.07519e-38	1.5312e-37
novel_sir9365	523	198	509	196	-1.37681	Down	2.6156e-27	4.8269e-26	novel_sir4673	161	51	155	48	-1.69116	Down	1.30917e-10	6.62807e-10	novel_sir378	72	31	69	31	-1.15433	Down	1.55493e-07	4.08979e-07
novel_sir9366	146	56	139	54	-1.36405	Down	1.75444e-08	7.19486e-08	novel_sir4675	591	244	570	233	-1.29063	Down	8.23512e-22	1.05395e-20	novel_sir3795	925	2413	890	2362	1.40813	Up	4.89308e-86	1.81575e-84
novel_sir9391	165	389	161	383	1.25028	Up	5.91542e-28	1.14763e-26	novel_sir4683	425	180	404	175	-1.207	Down	3.01308e-15	2.44158e-14	novel_sir3800	93	41	89	41	-1.11818	Down	4.40242e-09	1.35945e-08
novel_sir9418	218	438	211	431	1.03044	Up	5.3105e-24	8.28465e-23	novel_sir4687	92	278	80	262	1.71149	Up	4.06518e-31	8.10861e-30	novel_sir3817	274	111	265	110	-1.26849	Down	1.26811e-26	1.15176e-25
novel_sir9446	129	55	126	53	-1.24936	Down	1.96374e-06	6.10817e-06	novel_sir4695	406	907	393	874	1.1531	Up	8.10476e-67	3.80605e-65	novel_sir3861	122	41	116	40	-1.53605	Down	2.28376e-15	1.17704e-14
novel_sir9515	54	164	53	162	1.61193	Up	3.65256e-17	3.61849e-16	novel_sir4725	166	468	160	451	1.49506	Up	1.42534e-47	4.6452e-46	novel_sir3867	225	652	222	637	1.52073	Up	5.6318e-30	5.89886e-29
novel_sir9535	423	1206	406	1164	1.51954	Up	1.12134e-107	1.06054e-105	novel_sir4837	198	732	190	711	1.90385	Up	1.05586e-95	7.58694e-94	novel_sir3893	156	845	150	825	2.45943	Up	2.3205e-83	8.37185e-82
novel_sir9536	110	352	103	338	1.71438	Up	4.55818e-37	1.25412e-35	novel_sir4864	86	210	85	204	1.26303	Up	8.1789e-19	8.63344e-18	novel_sir3909	184	699	179	684	1.93404	Up	4.79394e-48	8.7449e-47
novel_sir9568	195	94	188	89	-1.07886	Down	4.66142e-07	1.57277e-06	novel_sir4873	104	407	99	396	2	Up	1.52066e-56	5.96659e-55	novel_sir3929	689	320	664	310	-1.09892	Down	1.59729e-53	3.28253e-52
novel_sir9589	447	185	435	182	-1.25708	Down	4.655e-20	5.73864e-19	novel_sir4940	444	206	424	195	-1.12059	Down	9.0851e-13	5.73978e-12	novel_sir3943	154	49	151	49	-1.62369	Down	5.42096e-20	3.65943e-19
novel_sir9594	3494	1669	3318	1576	-1.07405	Down	4.9204e-104	4.37988e-102	novel_sir4990	285	140	277	135	-1.03693	Down	1.63552e-07	5.46149e-07	novel_sir3958	130	500	124	493	1.99125	Up	2.29716e-35	2.87433e-34
novel_sir966	52	208	50	204	2.02857	Up	1.55879e-27	2.92117e-26	novel_sir510	540	137	525	132	-1.99178	Down	7.93342e-43	2.31936e-41	novel_sir3966	434	1616	417	1577	1.91906	Up	5.37648e-106	2.60559e-104
novel_sir9670	686	1990	658	1929	1.55169	Up	3.79394e-180	7.40797e-178	novel_sir5139	134	54	126	54	-1.22239	Down	2.88334e-06	8.12677e-06	novel_sir4021	177	872	169	853	2.33552	Up	5.40798e-79	1.82914e-77
novel_sir9742	212	100	198	98	-1.01465	Down	6.25782e-08	2.40499e-07	novel_sir514	93	944	91	920	3.3377	Up	7.1794e-214	1.18939e-211	novel_sir405	98	248	95	242	1.34901	Up	1.28863e-09	4.18001e-09
novel_sir9784	47	728	46	713	3.9542	Up	1.69226e-175	3.10402e-173	novel_sir5140	209	46	197	43	-2.19579	Down	3.70462e-20	4.29017e-19	novel_sir4111	90	200	87	196	1.17177	Up	4.6493e-06	1.02626e-05
novel_sir9851	180	84	172	82	-1.06871	Down	4.3336e-07	1.48367e-06	novel_sir516	121	42	119	38	-1.64689	Down	2.52296e-07	8.30405e-07	novel_sir4154	40	109	38	106	1.47999	Up	1.3662e-05	2.8427e-05
novel_sir9861	78	283	77	272	1.82068	Up	5.90376e-34	1.42372e-32	novel_sir5188	134	442	132	432	1.71049	Up	7.23528e-53	2.56852e-51	novel_sir4155	155	325	154	319	1.05063	Up	9.98918e-08	2.6586e-07
novel_sir9936	37	138	33	138	2.06413	Up	9.59778e-18	1.00337e-16	novel_sir5192	67	221	65	217	1.73918	Up	2.98718e-27	5.06123e-26	novel_sir417	184	87	175	86	-1.02495	Down	4.34962e-15	2.20503e-14
novel_sir9939	44	250	44	243	2.46538	Up	1.15199e-41	3.61294e-40	novel_sir5215	1076	464	1001	439	-1.18915	Down	1.03018e-34	2.42847e-33	novel_sir4189	111	31	109	31	-1.81399	Down	1.71536e-16	9.48048e-16
novel_sir9940	86	321	82	317	1.95079	Up	2.85032e-39	8.37524e-38	novel_sir5226	389	198	376	188	-1	Down	8.27826e-09	3.31575e-08	novel_sir4202	325	114	315	113	-1.47903	Down	9.5098e-37	1.25522e-35
novel_sir9952	157	70	153	69	-1.14886	Down	6.00882e-07	2.00063e-06	novel_sir5258	41	231	40	224	2.48543	Up	1.30796e-41	3.66229e-40	novel_sir4228	673	291	653	284	-1.20119	Down	7.46716e-58	1.68374e-56
									novel_sir5279	491	215	460	208	-1.14505	Down	4.14388e-16	3.5714e-15	novel_sir4247	899	1805	869	1757	1.01569	Up	2.66628e-31	2.92975e-30
									novel_sir531	204	64	199	58	-1.77864	Down	2.99704e-13	2.00161e-12	novel_sir4270	319	132	303	128	-1.24317	Down	6.093e-30	6.35119e-29
									novel_sir5311	171	37	164	36	-2.18763	Down	5.20508e-17	4.87333e-16	novel_sir4291	32	378	32	376	3.55459	Up	3.99694e-60	9.30327e-59
									novel_sir5335	498	179	478	174	-1.45792	Down	2.48868e-24	3.60255e-23	novel_sir4355	130	314	123	307	1.31958	Up	1.09577e-10	3.93362e-10
									novel_sir5366	158	65	153	60	-1.3505	Down	6.81938e-07	2.08141e-06	novel_sir4377	106	231	104	223	1.10046	Up	1.76114e-06	4.12436e-06
									novel_sir5398	541	157	527	152	-1.79373	Down	2.0629e-36	5.02169e-35	novel_sir4429	359	119	346	118	-1.55199	Down	8.70754e-43	1.41721e-41
									novel_sir541	343	152	333	148	-1.16993	Down	2.25248e-11	1.24042e-10	novel_sir4439	62	206	61	202	1.72747	Up	7.57436e-13	3.27919e-12
									novel_sir5413	179	54	176	51	-1.78701	Down	2.0243e-12	1.22692e-11	novel_sir4474	350	171	341	170	-1.00424	Down	5.32428e-26	4.74943e-25
									novel_sir5414	1088	506	1041	485	-1.10191	Down	6.79788e-29	1.23605e-27	novel_sir4500	263	117	250	114	-1.13289	Down	9.33846e-23	7.1768e-22
									novel_sir5422	1050	402	1011	387	-1.38538	Down	6.13968e-44	1.85873e-42	novel_sir452	294	106	285	103	-1.46832	Down	1.86669e-32	2.13421e-31
									novel_sir5427	42	200	41	197	2.2645	Up	8.15474e-33	1.74319e-31	novel_sir4532	190	914	187	893	2.25562	Up	7.3535e-81	2.55367e-79
									novel_sir5436	438	195	420	183	-1.19855	Down	5.68038e-14	4.14154e-13	novel_sir4533	300	957	293	945	1.68941	Up	7.1126e-51	1.3706e-49
									novel_sir5470	222	111	215	107	-1.00673	Down	7.32876e-06	1.92889e-05	novel_sir4564	152	310	147	302	1.03873	Up	7.28952e-07	1.79856e-06
									novel_sir5472	226	57	217	55	-1.98019	Down	6.19866e-19	6.58981e-18	novel_sir4565	64	295	62	287	2.21071	Up	4.17582e-26	3.74038e-25
									novel_sir5475	225	74	215	73	-1.55837	Down	1.56601e-13	1.08854e-12	novel_sir4566	223	490	213	474	1.15403	Up	1.61808e-12	6.84993e-12
									novel_sir5486	79	436	76	430	2.50027	Up	3.50828e-76	1.86816e-74	novel_sir4629	292	104	276	100	-1.46467	Down	1.15715e-32	1.33001e-31
									novel_sir5525	254	116	241	112	-1.10553	Down	3.39364e-08	1.26104e-07	novel_sir4663	101	50	98	49	-1	Down	2.1775e-08	6.21295e-08
									novel_sir5526	327	145	316	140	-1.1745	Down	6.81344e-11	3.54275e-10	novel_sir467	174	83	169	82	-1.04333	Down	3.57944e-14	1.68808e-13
									novel_sir5543	95	34	93	33	-1.49476	Down	9.1425e-06	2.37896e-05	novel_sir4687	92	315	80	306	1.93546	Up	1.07251e-19	7.11427e-19
									novel_sir5578	327	100	317	97	-1.70843	Down	4.18962e-21	5.19478e-20	novel_sir4725	166	746	160	719	2.16792	Up	5.7361e-62	1.41636e-60
									novel_sir5588	270	96	258	92	-1.48767	Down	4.0026e-14	2.97279e-13	novel_sir4772	307	97	300	97	-1.62891	Down	1.53365e-38	2.17932e-37
									novel_sir5596	169	79	164	74	-1.1481	Down	1.37552e-05	3.49536e-05	novel_sir4773	552	1349	535	1315	1.29745	Up	3.87862e-42	6.15838e-41
									novel_sir56	179	52	167	51	-1.71128	Down	5.0421e-13	3.25797e-12	novel_sir4790	102	32	96	32	-1.58496	Down	6.6512e-14	3.09405e-13
									novel_sir5613	116	35	114	33	-1.7885	Down	1.61752e-08	6.30105e-08	novel_sir4817	203	95	199	93	-1.09747	Down	9.88912e-17	5.5362e-16
									novel_sir5616	2909	1420	2787	1341	-1.0554	Down	2.2148e-64	9.93163e-63	novel_sir4826	132	56	129	55	-1.22987	Down	6.74194e-13	2.93446e-12
									novel_sir5625	204	51	202	50	-2.01436	Down	2.1572e-17	2.0818e-16	novel_sir4837	198	779	190	764	2.00757	Up	1.04905e-55	2.27084e-54
									novel_sir5710	233	79	225	77	-1.54699	Down	2.42398e-13	1.65218e-12	novel_sir4864	86	425	85	419	2.30142	Up	1.8511e-39	2.71355e-38
									novel_sir5711	105	32	99	31	-1.67516	Down	9.74964e-08	3.39049e-07	novel_sir4873	104	773	99	762	2.94429	Up	4.32524e-96	1.8479e-94
									novel_sir5741	258	63	251	63	-1.99426	Down	3.73796e-22	4.88886e-21	novel_sir4892	40	337	38	335	3.14009	Up	5.72086e-46	9.93349e-45
									novel_sir5747	214	521	205	502	1.29206	Up	3.97434e-44	1.21554e-42	novel_sir4946	101	40	100	40	-1.32193	Down	5.10958e-11	1.89935e-10
									novel_sir5777	139	43	131	41	-1.67587	Down	1.23169e-09	5.49015e-09	novel_sir496	45	552	44	537	3.60935	Up	2.129e-88	8.1809e-87
									novel_sir5779	220	72	213	67	-1.66862	Down	2.33828e-13	1.5956e-12	novel_sir4990	285	71	277	67	-2.04765	Down	1.30132e-43	2.15582e-42
									novel_sir5788	345	113	335	110	-1.60666	Down	4.26492e-20	4.91992e-19	novel_sir5027	46	451	45	442	3.29605	Up	7.22154e-66	1.97876e-64
									novel_sir5789	182	74	175	72	-1.28129	Down	6.45012e-08	2.30903e-07	novel_sir5042	80	223	78	216	1.46949	Up	1.65479e-10	5.84987e-10
									novel_sir581	137	62	134	58	-1.20811	Down	4.2081e-05	9.69e-05	novel_sir5079	148	50	143	47	-1.60528	Down	3.08414e-18	1.90384e-17
									novel_sir5810	100	39	97	37	-1.39046	Down	2.89574e-05	6.95257e-05	novel_sir510	540	154	525	150	-1.80735	Down	7.30994e-73	2.21826e-71
									novel_sir5811	89	32	86	32	-1.42626	Down	1.92344e-05	4.75991e-05	novel_sir512	427	1791	409	1754	2.10048	Up	1.19294e-135	7.98652e-134
									novel_sir5840	65	579	64	548	3.09803	Up	7.54598e-126	7.75935e-124	novel_sir5139	134	52	126	52	-1.27684	Down	1.79458e-14	8.63258e-14
									novel_sir5865	183	91	180	85	-1.08246	Down	4.02484e-05	9.29673e-05	novel_sir514	93	430	91	426	2.22691	Up	1.84126e-37	2.50149e-36
									novel_sir5867	102	39	95	39	-1.28445	Down	1.61808e-05	4.0327e-05	novel_sir5140	209	61	197	59	-1.73941	Down	1.14706e-28	1.146e-27
									novel_sir5871	180	39	178	36	-2.30581	Down	8.25924e-18	8.30659e-17	novel_sir516	121	44	119	44	-1.43539	Down	3.9104e-14	1.84149e-13
									novel_sir589	519	251	512	248	-1.0458	Down	4.02692e-13	2.64791e-12	novel_sir5161	151	55	151	54	-1.48352	Down	3.02932e-17	1.75961e-16
									novel_sir5892	81	273	79	264	1.74061	Up	5.9805e-34	1.35105e-32	novel_sir5185	123	51	122	50	-1.28688	Down	1.906e-12	7.99583e-12
									novel_sir5895	109	37	106	37	-1.51847	Down	6.1465e-07	1.89152e-06	novel_sir5188	134	452	132	436	1.72379	Up	5.03932e-27	4.66838e-26
									novel_sir592	95	34	90	33	-1.44746	Down	9.1425e-06	2.37793e-05	novel_sir5192	67	355	65	347	2.41642	Up	2.61658e-35	3.25519e-34
									novel_sir5935	130	40	126	39	-1.69188	Down	3.6844e-09	1.56397e-08	novel_sir5236	216	706	211	694	1.71769	Up	2.02322e-39	2.95919e-38
									novel_sir5944	177	49	164	47	-1.80296	Down	1.16965e-13	8.23587e-13	novel_sir5253	264	667	253	657	1.37676	Up	2.42668e-23	1.90324e-22
									novel_sir596	157	34	152	32	-2.24793	Down	1.01538e-15	8.45769e-15	novel_sir5258	41	536	40	526	3.71699	Up	5.57942e-88	2.13134e-86
									novel_sir5962	475	1277	460	1237	1.42714	Up	7.97664e-120	7.7988e-118	novel_sir5279	491	201	460	196	-1.23078	Down	8.4821e-46	1.46497e-44
									novel_sir5999	176	46	173	46	-1.91107	Down	1.6925e-14	1.29911e-13	novel_sir5311	171	38	164	37	-2.1481	Down	5.98384e-29	6.06226e-28
									novel_sir606	168	48	163	47	-1.79414	Down	1.47155e-12	9.12299e-12	novel_sir5335	498	196	478	190	-1.33101	Down	1.04019e-48	1.94109e-47
									novel_sir608	250	68	239	63	-1.92359	Down	4.25512e-19	4.5643e-18	novel_sir5398	541	224	527	219	-1.26687	Down	1.43306e-49	2.7132e-48
									novel_sir61	293	1277	280	1231	2.13633	Up	2.00898e-188	2.85275e-186	novel_sir5455	142	556	139	543	1.96587	Up	5.2858e-40	7.87293e-39
									novel_sir6114	185	44	172	43	-2	Down	9.89526e-17	8.98255e-16	novel_sir5460	141	412	139	408	1.55348	Up	8.55046e-20	5.70675e-19
									novel_sir6119	517	117	501	115	-2.12318	Down	2.45192e-46	7.77832e-45	novel_sir5472	226	48	217	47	-2.20696	Down	7.44706e-39	1.06522e-37
									novel_sir6120	232	47	224	45	-2.3155	Down	6.57292e-24	9.35582e-23	novel_sir5475	225	105	215	104	-1.04775	Down	1.87995e-18	1.17615e-17
									novel_sir6123	99	34	95	34	-1.48239	Down	2.58242e-06	7.31665e-06	novel_sir5486	79	707	76	691	3.18461	Up	8.5906e-98	3.74412e-96
									novel_sir6134	221	109	217	105	-1.04731	Down	4.70734e-06	1.28019e-05	novel_sir5487	363	811	350	793	1.17997	Up	1.09632e-20	7.61443e-20
									novel_sir6201	297	104	290	101	-1.5217	Down	8.7985e-16	7.36998e-15	novel_sir55	85	31	85	30	-1.5025	Down	2.55704e-10	8.90849e-10
									novel_sir6219	326	92	321	84	-1.93411	Down	2.24504e-23	3.10659e-22	novel_sir5514	106	46	99	46	-1.10579	Down	2.3502e-10	8.26771e-10
									novel_sir6234	332	128	317	125	-1.34255	Down	9.20944e-15	7.26522e-14	novel_sir5523	161	362	159	357	1.1669	Up	3.3404e-10	1.15263e-09
									novel_sir6235	1347	538	1303	515	-1.33919	Down	3.25888e-51	1.13e-49	novel_sir553	68	239	63	233	1.88691	Up	7.82762e-16	4.1496e-15
									novel_sir6240	1292	574	1246	548	-1.18506	Down	2.12918e-38	5.56949e-37	novel_sir5578	327	160	317	157	-1.01372	Down	2.4224e-24	1.9938e-23
									novel_sir6258	72	419	70	415	2.56768	Up	1.79215e-75	9.45877e-74	novel_sir56	179	82	167	81	-1.04385	Down	2.27028e-15	1.17102e-14
									novel_sir6264	806	135	784	133	-2.55943	Down	2.6513e-92	1.83865e-90	novel_sir5632	40	167	40	165	2.04439	Up	5.63998e-14	2.63307e-13
									novel_sir6315	207	79	202	73	-1.46839	Down	6.57448e-10	3.04664e-09	novel_sir5639	36	154	36	147	2.02975	Up	2.55924e-13	1.13678e-12
									novel_sir6316	87	242	84	236	1.49033	Up	5.09094e-25	7.59059e-24	novel_sir5649	65	399	64	390	2.60733	Up	2.38804e-44	4.0176e-43
									novel_sir6320	149	54	145	54	-1.42502	Down	3.67152e-08	1.36006e-07	novel_sir5666	88	215	86	209	1.28109	Up	6.25256e-08	1.70105e-07
									novel_sir6346	197	80	192	76	-1.33703	Down	1.76307e-08	6.83678e-08	novel_sir567	186	870	180	848	2.23607	Up	5.75552e-75	1.82324e-73
									novel_sir6348	359	122	347	118	-1.55615	Down	1.06838e-19	1.19546e-18	novel_sir5674	192	617	188	609	1.69571	Up	9.02082e-34	1.08083e-32
									novel_sir6359	158	63	153	59	-1.37474	Down	2.67488e-07	8.78952e-07	novel_sir5747	214	614	205	599	1.54693	Up	8.01532e-28	7.71133e-27
									novel_sir6364	270	84	262	81	-1.69357	Down	2.8392e-17	2.73113e-16	novel_sir5777	139	64	131	63	-1.05614	Down	3.51296e-12	1.44754e-11
									novel_sir6366	1743	721	1671	693	-1.26978	Down	7.45592e-61	3.13149e-59	novel_sir5779	220	1131	213	1104	2.37381	Up	5.1817e-106	2.53007e-104
									novel_sir6381	204	58	202	56	-1.85086	Down	4.85792e-15	3.88894e-14	novel_sir5786	40	153	40	149	1.89724	Up	9.35668e-12	3.70502e-11
									novel_sir6460	312	69	306	67	-2.1913	Down	3.15966e-29	5.87047e-28	novel_sir5793	148	386	143	373	1.38316	Up	4.25608e-15	2.16098e-14
									novel_sir6466	129	52	128	49	-1.38529	Down	4.46606e-06	1.2179e-05	novel_sir5794	387	843	369	821	1.15376	Up	5.83394e-20	3.93004e-19
									novel_sir6473	155	429	146	415	1.50714	Up	7.47356e-43	2.19568e-41	novel_sir5820	1081	2922	1040	2837	1.44778	Up	5.80126e-112	3.16583e-110
									novel_sir6475	143	35	137	35	-1.96875	Down	7.00774e-13	4.494e-12	novel_sir5831	534	1926	518	1885	1.86354	Up	1.05918e-120	6.25303e-119
									novel_sir6506	483	219	458	210	-1.12496	Down	1.37197e-14	1.05853e-13	novel_sir5834	50	132	46	130	1.49881	Up	3.6099e-06	8.13417e-06
									novel_sir6515	626	269	590	265	-1.15472	Down	4.91634e-21	6.05807e-20	novel_sir5840	65	1164	64	1137	4.15102	Up	1.26027e-209	1.32004e-207
									novel_sir6523	528	149	513	142	-1.85307	Down	6.83758e-37	1.70625e-35	novel_sir5871	180	49	178	46	-1.95217	Down	2.44382e-26	2.21341e-25
									novel_sir653	431	127	398	118	-1.75398	Down	9.5133e-29	1.71931e-27	novel_sir5890	135	277	132	267	1.0163	Up	2.2185e-06	5.1161e-06
									novel_sir6567	53	137	50	132	1.40054	Up	1.13164e-13	7.98707e-13	novel_sir5895	109	44	106	44	-1.26849	Down	1.55542e-11	6.08121e-11
									novel_sir6597	133	48	130	46	-1.49881	Down	1.79365e-07	5.97617e-07	novel_sir5933	54	130	51	127	1.31626	Up	3.79666e-05	7.46684e-05
									novel_sir6625	116	940	111	914	3.04163	Up	9.99338e-196	1.45367e-193	novel_sir5943	76	32	71	32	-1.14975	Down	4.43298e-08	1.22606e-07
									novel_sir6644	263	43	256	42	-2.60768	Down	1.00289e-31	2.02754e-30	novel_sir5944	177	44	164	44	-1.89812	Down	9.85736e-28	9.45549e-27
									novel_sir6646	257	94	249	92	-1.43644	Down	6.84732e-13	4.39585e-12	novel_sir596	157	68	152	65	-1.22556	Down	1.10091e-14	5.41615e-14
									novel_sir6664	33	71	31	70	1.17509	Up	2.92772e-06	8.23628e-06	novel_sir5962	475	958	460	942	1.03409	Up	1.26957e-17	7.52243e-17
									novel_sir6665	88	164	78	157	1.00922	Up	3.93576e-10	1.87035e-09	novel_sir606	168	63	163	63	-1.37145	Down	1.91866e-18	1.19921e-17
									novel_sir6690	756	241	729	231	-1.65803	Down	5.96274e-44	1.81438e-42	novel_sir6068	127	343	116	339	1.54716	Up	1.57515e-14	7.59956e-14
									novel_sir6736	176	63	168	59	-1.50967	Down	1.37595e-09	6.09671e-09	novel_sir61	293	1824	280	1776	2.66513	Up	9.31788e-199	9.30928e-197
									novel_sir6744	187	55	181	53	-1.77193	Down	2.45266e-13	1.66982e-12	novel_sir6119	517	163	501	159	-1.65578	Down	7.25282e-64	1.86904e-62
									novel_sir6747	122	46	117	44	-1.41093	Down	1.67922e-06	4.89245e-06	novel_sir6120	232	45	224	44	-2.34792	Down	4.64174e-42	7.35206e-41
									novel_sir6778	76	573	75	567	2.91839	Up	2.0558e-116	1.8577e-114	novel_sir6146	79	234	76	228	1.58496	Up	3.94212e-12	1.62026e-11
									novel_sir6792	145	515	139	497	1.83816	Up	1.42402e-65	6.58363e-64	novel_sir6166	2035	5612	1949	5464	1.48722	Up	3.48442e-222	3.96979e-220
									novel_sir6798	57	191	57	185	1.69849	Up	4.2171e-24	6.04586e-23	novel_sir6181	148	713	146	693	2.24689	Up	1.51914e-63	3.86874e-62
									novel_sir680	181	77	175	75	-1.22239	Down	3.22576e-07	1.03155e-06	novel_sir6196	73	185	73	181	1.31002	Up	1.56541e-07	4.11403e-07
									novel_sir6870	312	99	297	94	-1.65973	Down	3.46254e-19	3.75465e-18	novel_sir6197	82	237	82	231	1.4942	Up	8.72216e-12	3.48136e-11
									novel_sir6898	40	98	40	95	1.24793	Up	1.39555e-09	6.17898e-09	novel_sir6205	65	159	64	154	1.26679	Up	3.24654e-06	7.33833e-06
									novel_sir6922	503	129	485	127	-1.93316	Down	1.61508e-39	4.35852e-38	novel_sir6209	68	34	66	33	-1	Down	5.33394e-06	1.16786e-05
									novel_sir694	119	39	112	37	-1.5979	Down	7.9352e-08	2.82372e-07	novel_sir6219	326	98	321	97	-1.72652	Down	1.06453e-42	1.72826e-41
									novel_sir6950	241	37	236	34	-2.79518	Down	1.90141e-30	3.70589e-29	novel_sir6247	82	202	82	193	1.23491	Up	1.16976e-07	3.10184e-07
									novel_sir6958	48	122	47	117	1.31578	Up	4.25098e-12	2.51516e-11	novel_sir6256	31	164	31	162	2.38565	Up	4.49732e-17	2.5664e-16
									novel_sir696	152	61	147	60	-1.29278	Down	5.4546e-07	1.68381e-06	novel_sir6258	72	206	70	196	1.48543	Up	2.98444e-10	1.0331e-09
									novel_sir6974	584	216	568	209	-1.44239	Down	7.57418e-27	1.25479e-25	novel_sir6264	806	177	784	175	-2.1635	Down	2.70856e-131	1.69129e-129
									novel_sir7001	107	39	104	37	-1.49099	Down	3.61932e-06	9.92443e-06	novel_sir6288	41	132	40	125	1.64386	Up	2.33878e-08	6.65558e-08
									novel_sir7004	194	83	184	79	-1.21978	Down	1.48483e-07	5.0459e-07	novel_sir6315	207	103	202	96	-1.07325	Down	1.39276e-15	7.25887e-15
									novel_sir7044	134	31	122	31	-1.97654	Down	7.85588e-13	5.01096e-12	novel_sir6352	34	118	34	118	1.79518	Up	2.26284e-08	6.44795e-08
									novel_sir705	858	382	823	370	-1.15337	Down	6.53516e-26	1.02031e-24	novel_sir6359	158	57	153	54	-1.5025	Down	3.7444e-18	2.30485e-17
									novel_sir7059	397	167	386	163	-1.24373	Down	1.48958e-14	1.14631e-13	novel_sir6364	270	121	262	119	-1.13861	Down	4.32338e-23	3.36643e-22
									novel_sir7062	552	1416	526	1357	1.36729	Up	3.7066e-125	3.74681e-123	novel_sir6372	216	787	211	767	1.86198	Up	4.7129e-51	9.1088e-50
									novel_sir7102	379	178	366	167	-1.132	Down	9.1071e-11	4.70665e-10	novel_sir6379	538	132	518	130	-1.99444	Down	1.01662e-81	3.60763e-80
									novel_sir7114	96	35	93	35	-1.40988	Down	1.16973e-05	2.99283e-05	novel_sir6381	204	99	202	97	-1.0583	Down	5.86456e-16	3.12937e-15
									novel_sir7117	201	101	193	94	-1.03787	Down	2.34736e-05	5.67937e-05	novel_sir6430	122	396	117	385	1.71835	Up	1.42932e-22	1.08688e-21
									novel_sir7130	179	83	174	81	-1.10309	Down	5.93e-06	1.59668e-05	novel_sir6473	155	475	146	466	1.67436	Up	1.81755e-24	1.50359e-23
									novel_sir7146	283	39	279	39	-2.83872	Down	5.97372e-38	1.54231e-36	novel_sir6488	198	39	180	39	-2.20645	Down	8.21278e-36	1.04371e-34
									novel_sir7166	321	122	309	117	-1.4011	Down	1.05172e-14	8.25323e-14	novel_sir6523	528	79	513	77	-2.73603	Down	3.52976e-107	1.7908e-105
									novel_sir720	40	341	40	339	3.08321	Up	1.43169e-73	7.36084e-72	novel_sir6525	102	32	99	32	-1.62936	Down	6.6512e-14	3.09626e-13
									novel_sir7205	265	73	257	69	-1.8971	Down	7.45394e-20	8.45158e-19	novel_sir6549	75	473	72	461	2.6787	Up	2.58274e-53	5.25778e-52
									novel_sir722	792	257	764	248	-1.62323	Down	9.85616e-45	3.06157e-43	novel_sir6555	68	32	66	31	-1.0902	Down	1.76959e-06	4.14115e-06
									novel_sir7231	112	364	108	352	1.70454	Up	3.13526e-43	9.30283e-42	novel_sir6566	194	528	191	515	1.431	Up	6.89464e-22	5.10534e-21
									novel_sir7241	677	305	656	294	-1.15788	Down	3.5879e-20	4.16308e-19	novel_sir6567	53	376	50	368	2.87971	Up	3.2284e-46	5.63581e-45
									novel_sir7245	304	1371	295	1333	2.17589	Up	3.90542e-207	5.97229e-205	novel_sir6625	116	669	111	653	2.55652	Up	7.6881e-70	2.24894e-68
									novel_sir7282	180	82	172	80	-1.10434	Down	3.19976e-06	8.91746e-06	novel_sir6705	845	2316	822	2240	1.44629	Up	1.08321e-91	4.36919e-90
									novel_sir7309	115	41	110	40	-1.45943	Down	9.34664e-07	2.81674e-06	novel_sir6733	628	2901	612	2800	2.19382	Up	1.38937e-242	1.9197e-240
									novel_sir7313	208	102	192	96	-1	Down	7.3974e-06	1.9461e-05	novel_sir6747	122	56	117	56	-1.06301	Down	6.57352e-11	2.4241e-10
									novel_sir7321	1301	613	1247	584	-1.09442	Down	5.33318e-33	1.15243e-31	novel_sir6792	145	603	139	589	2.08318	Up	2.20632e-46	3.88288e-45
									novel_sir7322	333	105	302	104	-1.53797	Down	1.45804e-20	1.74965e-19	novel_sir6834	48	222	45	217	2.2697	Up	4.48804e-20	3.04867e-19
									novel_sir7325	288	98	273	94	-1.53817	Down	4.61634e-16	3.96713e-15	novel_sir6911	110	36	108	36	-1.58496	Down	2.43708e-14	1.16371e-13
									novel_sir7327	160	71	150	67	-1.16273	Down	5.38518e-06	1.45789e-05	novel_sir6929	98	43	91	43	-1.08153	Down	1.49509e-09	4.8256e-09
									novel_sir7329	248	109	238	106	-1.1669	Down	9.19966e-09	3.6774e-08	novel_sir6961	257	729	248	714	1.52558	Up	4.6984e-32	5.30633e-31
									novel_sir733	385	80	376	78	-2.26919	Down	8.11514e-38	2.0772e-36	novel_sir6987	427	184	418	183	-1.19166	Down	1.65592e-37	2.25441e-36
									novel_sir7339	282	112	267	102	-1.38827	Down	4.61412e-12	2.71119e-11	novel_sir7001	107	42	104	42	-1.30812	Down	1.0591e-11	4.18612e-11
									novel_sir734	711	264	693	254	-1.44803	Down	4.19644e-32	8.66006e-31	novel_sir7004	194	600	184	586	1.67119	Up	5.94314e-31	6.47563e-30
									novel_sir7341	42	86	41	84	1.03477	Up	7.81646e-07	2.37722e-06	novel_sir7048	80	33	79	31	-1.34958	Down	1.25378e-08	3.68919e-08
									novel_sir735	271	113	257	106	-1.2777	Down	1.41638e-10	7.11052e-10	novel_sir7059	397	160	386	154	-1.32567	Down	4.44868e-38	6.18624e-37
									novel_sir7356	338	114	325	108	-1.58941	Down	7.44252e-19	7.87007e-18	novel_sir7102	379	183	366	177	-1.04809	Down	1.58528e-28	1.56694e-27
									novel_sir7375	175	507	171	496	1.53634	Up	5.85964e-53	2.10523e-51	novel_sir7148	114	56	113	53	-1.09226	Down	2.15384e-09	6.87662e-09
									novel_sir7384	527	220	512	213	-1.26529	Down	3.76832e-19	4.07881e-18	novel_sir7163	281	570	274	557	1.0235	Up	2.75618e-11	1.04732e-10
									novel_sir7398	220	84	212	84	-1.3356	Down	1.94962e-10	9.70581e-10	novel_sir720	40	431	40	428	3.41954	Up	9.05334e-66	2.45993e-64
									novel_sir7412	98	31	94	28	-1.74723	Down	5.59004e-07	1.72473e-06	novel_sir7231	112	437	108	430	1.99331	Up	1.18985e-31	1.32084e-30
									novel_sir7422	89	32	88	30	-1.55254	Down	1.92344e-05	4.76188e-05	novel_sir7245	304	1656	295	1613	2.45096	Up	2.0067e-162	1.6924e-160
									novel_sir7465	115	31	111	31	-1.84022	Down	1.27325e-09	5.66692e-09	novel_sir7257	85	38	77	36	-1.09686	Down	2.80194e-08	7.90091e-08
									novel_sir747	404	143	390	139	-1.48839	Down	1.47311e-20	1.76418e-19	novel_sir7265	106	36	101	34	-1.57075	Down	2.06912e-13	9.24767e-13
									novel_sir7509	229	761	223	736	1.72266	Up	2.22092e-90	1.50518e-88	novel_sir7309	115	36	110	35	-1.65208	Down	1.6033e-15	8.34951e-15
									novel_sir7515	819	210	801	204	-1.97323	Down	2.60506e-63	1.15086e-61	novel_sir733	385	82	376	79	-2.25081	Down	6.53092e-65	1.73109e-63
									novel_sir7516	806	200	780	191	-2.0299	Down	1.08141e-64	4.88601e-63	novel_sir734	711	304	693	291	-1.25184	Down	6.08836e-62	1.49764e-60
									novel_sir7531	118	49	113	48	-1.23522	Down	2.24646e-05	5.43966e-05	novel_sir7375	175	497	171	489	1.51584	Up	2.10214e-22	1.59106e-21
									novel_sir7532	237	106	227	106	-1.09863	Down	4.10038e-08	1.51235e-07	novel_sir7398	220	70	212	70	-1.59864	Down	6.72906e-28	6.50276e-27
									novel_sir7543	42	119	40	116	1.53605	Up	2.60694e-13	1.75285e-12	novel_sir7406	48	176	47	171	1.86326	Up	1.13297e-12	4.83409e-12
									novel_sir7579	1497	562	1439	537	-1.42207	Down	2.41358e-64	1.07422e-62	novel_sir7409	83	410	78	398	2.35122	Up	4.16054e-38	5.79797e-37
									novel_sir760	70	173	70	165	1.23704	Up	5.33724e-16	4.5669e-15	novel_sir7438	55	279	54	272	2.33258	Up	4.7443e-27	4.4203e-26
									novel_sir7624	319	139	311	133	-1.22549	Down	4.30726e-11	2.29567e-10	novel_sir7443	126	514	122	503	2.04368	Up	6.35132e-39	9.1251e-38
									novel_sir7641	115	259	111	251	1.17713	Up	1.70528e-20	2.03e-19	novel_sir7465	115	47	111	47	-1.23983	Down	6.3408e-12	2.556e-11
									novel_sir7647	119	47	118	46	-1.35908	Down	6.6319e-06	1.7626e-05	novel_sir749	67	310	65	304	2.22556	Up	1.85922e-27	1.76775e-26
									novel_sir7657	537	203	503	194	-1.3745	Down	7.8749e-24	1.10769e-22	novel_sir7499	119	270	106	265	1.32193	Up	3.94486e-08	1.09432e-07
									novel_sir7659	90	32	85	32	-1.40939	Down	1.40797e-05	3.57628e-05	novel_sir7500	283	823	273	797	1.54568	Up	1.18724e-37	1.62656e-36
									novel_sir7666	263	98	250	93	-1.42663	Down	9.60578e-13	6.03041e-12	novel_sir7509	229	794	223	782	1.81012	Up	4.07654e-48	7.47826e-47
									novel_sir7668	175	79	165	77	-1.09954	Down	3.31516e-06	9.13239e-06	novel_sir7515	819	243	801	241	-1.73277	Down	7.51952e-106	3.61717e-104
									novel_sir7673	146	37	137	36	-1.92811	Down	1.14818e-12	7.1704e-12	novel_sir7516	806	339	780	333	-1.22795	Down	1.64084e-71	4.93316e-70
									novel_sir7698	501	234	482	221	-1.12499	Down	5.63594e-14	4.12426e-13	novel_sir7543	42	216	40	214	2.41954	Up	1.5922e-21	1.15657e-20
									novel_sir7701	67	449	65	438	2.75242	Up	8.44076e-87	5.29902e-85	novel_sir7548	592	119	578	119	-2.28011	Down	1.69826e-102	7.82162e-101
									novel_sir773	197	81	189	77	-1.29546	Down	2.79134e-08	1.04504e-07	novel_sir7549	47	120	47	118	1.32805	Up	2.12842e-05	4.33426e-05
									novel_sir7740	173	72	169	69	-1.29235	Down	2.91708e-07	9.37869e-07	novel_sir7552	394	858	386	825	1.09579	Up	2.85274e-20	1.95832e-19
									novel_sir7758	187	86	172	82	-1.06871	Down	2.80228e-06	7.90203e-06	novel_sir7562	608	44	587	43	-3.77095	Down	1.43866e-158	1.18262e-156
									novel_sir7812	205	101	200	100	-1	Down	1.00876e-05	2.62032e-05	novel_sir760	70	212	70	198	1.50007	Up	1.62917e-11	6.35424e-11
									novel_sir7839	186	41	178	40	-2.15381	Down	4.51012e-18	4.59801e-17	novel_sir7603	48	648	44	615	3.80501	Up	2.79296e-107	1.42815e-105
									novel_sir784	198	70	187	68	-1.45943	Down	7.903e-11	4.09856e-10	novel_sir7615	627	290	612	284	-1.10764	Down	3.66646e-49	6.90145e-48
									novel_sir7884	892	317	857	301	-1.50953	Down	3.65438e-43	1.07895e-41	novel_sir7629	66	459	64	450	2.81378	Up	2.33984e-55	5.03143e-54
									novel_sir7910	160	32	151	31	-2.28421	Down	4.11128e-17	3.87357e-16	novel_sir7641	115	449	111	438	1.98037	Up	1.67554e-32	1.91904e-31
									novel_sir792	123	1101	117	1073	3.19707	Up	4.05286e-238	7.79718e-236	novel_sir7647	119	45	118	44	-1.42321	Down	2.23808e-13	9.99594e-13
									novel_sir7938	58	670	53	653	3.62302	Up	8.889e-159	1.08192e-156	novel_sir7660	100	46	97	44	-1.14048	Down	3.6231e-09	1.1263e-08
									novel_sir7944	254	90	245	86	-1.51037	Down	1.90255e-13	1.31025e-12	novel_sir7661	1691	3670	1610	3566	1.14725	Up	2.05006e-80	7.08143e-79
									novel_sir7950	122	51	115	48	-1.26053	Down	1.89451e-05	4.69416e-05	novel_sir7698	501	217	482	213	-1.17818	Down	2.04918e-43	3.37751e-42
									novel_sir7953	486	226	468	217	-1.10881	Down	9.31278e-14	6.61995e-13	novel_sir7701	67	440	65	433	2.73586	Up	3.89464e-51	7.57239e-50
									novel_sir7955	499	128	482	126	-1.93561	Down	3.30044e-39	8.82683e-38	novel_sir7711	146	58	137	56	-1.29068	Down	3.09754e-15	1.57892e-14
									novel_sir7956	171	55	167	51	-1.71128	Down	5.93448e-11	3.10195e-10	novel_sir776	43	339	41	331	3.01314	Up	1.46541e-44	2.48469e-43
									novel_sir7975	237	82	227	79	-1.52277	Down	3.95306e-13	2.60509e-12	novel_sir7777	40	134	37	131	1.82397	Up	6.37826e-09	1.91672e-08
									novel_sir7992	747	278	707	270	-1.38875	Down	1.6702e-33	3.68929e-32	novel_sir7803	351	1257	336	1210	1.84847	Up	1.20631e-78	4.01733e-77
									novel_sir8005	356	775	348	765	1.13637	Up	3.82652e-55	1.48191e-53	novel_sir7804	160	965	154	949	2.62348	Up	1.58216e-103	7.44534e-102
									novel_sir8020	454	189	440	179	-1.29754	Down	8.31436e-17	7.62875e-16	novel_sir7812	205	57	200	57	-1.81097	Down	2.75948e-29	2.83097e-28
									novel_sir8030	34	368	33	360	3.44746	Up	3.28176e-86	2.01777e-84	novel_sir783	318	152	301	149	-1.01445	Down	1.46328e-24	1.21984e-23
									novel_sir8036	273	114	267	114	-1.22781	Down	1.30393e-10	6.61277e-10	novel_sir7842	598	214	575	206	-1.48092	Down	8.86374e-65	2.33988e-63
									novel_sir8043	488	188	465	174	-1.41814	Down	4.98276e-21	6.11465e-20	novel_sir7884	892	444	857	425	-1.01183	Down	9.1504e-62	2.23394e-60
									novel_sir8045	501	1248	492	1199	1.2851	Up	2.06344e-106	1.66302e-104	novel_sir7910	160	47	151	43	-1.81214	Down	3.43136e-22	2.5761e-21
									novel_sir8052	594	1261	569	1236	1.11918	Up	4.15414e-85	2.47753e-83	novel_sir7917	179	68	170	64	-1.40939	Down	2.79672e-19	1.82715e-18
									novel_sir8059	122	971	116	940	3.01854	Up	1.28957e-200	1.92275e-198	novel_sir792	123	405	117	399	1.76988	Up	1.5299e-23	1.21161e-22
									novel_sir8061	281	687	263	663	1.33395	Up	5.88616e-58	2.34034e-56	novel_sir7925	120	49	115	47	-1.2909	Down	2.15348e-12	9.02239e-12
									novel_sir8062	193	537	180	494	1.45651	Up	1.57139e-53	5.78503e-52	novel_sir7938	58	495	53	484	3.19094	Up	2.94266e-67	8.27257e-66
									novel_sir8094	365	92	355	87	-2.02873	Down	1.12043e-29	2.10133e-28	novel_sir7953	486	228	468	218	-1.10218	Down	1.05079e-37	1.44572e-36
									novel_sir8097	147	38	140	38	-1.88136	Down	1.75654e-12	1.07226e-11	novel_sir7955	499	176	482	173	-1.47826	Down	3.4234e-55	7.28904e-54
									novel_sir8117	97	237	95	230	1.27563	Up	4.73478e-21	5.84642e-20	novel_sir7956	171	61	167	59	-1.50106	Down	9.52002e-20	6.34082e-19
									novel_sir8122	131	41	127	40	-1.66676	Down	5.07096e-09	2.10314e-08	novel_sir7971	114	317	106	313	1.5621	Up	2.7751e-14	1.32026e-13
									novel_sir8135	168	38	163	38	-2.1008	Down	4.48052e-16	3.85596e-15	novel_sir7992	747	360	707	342	-1.04771	Down	9.72456e-55	2.05037e-53
									novel_sir820	852	361	835	343	-1.28357	Down	5.3847e-29	9.88134e-28	novel_sir8030	34	356	33	351	3.41093	Up	6.53122e-54	1.35507e-52
									novel_sir8203	408	182	395	173	-1.19108	Down	4.71026e-13	3.06013e-12	novel_sir8036	273	92	267	91	-1.5529	Down	2.08372e-32	2.37815e-31
									novel_sir8221	475	225	456	221	-1.04499	Down	7.72208e-13	4.93089e-12	novel_sir8043	488	165	465	159	-1.5482	Down	2.03392e-56	4.41748e-55
									novel_sir8238	239	79	233	78	-1.57878	Down	3.51912e-14	2.62679e-13	novel_sir8046	88	363	85	356	2.06634	Up	2.67068e-28	2.61196e-27
									novel_sir8245	80	275	79	269	1.76768	Up	8.55238e-35	2.03213e-33	novel_sir8047	166	596	157	580	1.88529	Up	2.59574e-38	3.65656e-37
									novel_sir8250	89	587	87	573	2.71945	Up	4.53478e-112	3.97727e-110	novel_sir8052	594	1466	569	1425	1.32446	Up	9.89738e-47	1.77062e-45
									novel_sir8276	33	121	32	117	1.87036	Up	4.93346e-17	4.62628e-16	novel_sir8059	122	1001	116	977	3.07423	Up	2.13374e-131	1.34529e-129
									novel_sir8289	245	715	238	712	1.58092	Up	1.50009e-74	7.84782e-73	novel_sir8061	281	2031	263	1928	2.87397	Up	3.66712e-245	5.17702e-243
									novel_sir8309	228	98	219	96	-1.18982	Down	1.45776e-08	5.70479e-08	novel_sir8062	193	749	180	718	1.99599	Up	9.68094e-53	1.9344e-51
									novel_sir8310	348	164	335	161	-1.0571	Down	6.50364e-10	3.01615e-09	novel_sir8083	84	33	81	33	-1.29546	Down	1.78068e-09	5.72179e-09
									novel_sir841	163	77	158	74	-1.09433	Down	2.6356e-05	6.34843e-05	novel_sir8087	481	205	464	201	-1.20693	Down	1.19351e-42	1.93284e-41
									novel_sir8452	1293	468	1241	448	-1.46993	Down	8.75464e-60	3.55188e-58	novel_sir8104	190	57	182	56	-1.70044	Down	1.3308e-25	1.16629e-24
									novel_sir8453	302	49	281	48	-2.54946	Down	2.13244e-36	5.16987e-35	novel_sir8109	30	120	30	115	1.9386	Up	5.6684e-10	1.90236e-09
									novel_sir8495	1872	4119	1807	3992	1.14352	Up	1.08577e-289	2.59021e-287	novel_sir8114	159	52	151	49	-1.62369	Down	4.39178e-20	2.98954e-19
									novel_sir8500	188	52	175	46	-1.92765	Down	1.95685e-14	1.49051e-13	novel_sir8156	195	74	183	69	-1.40718	Down	6.85502e-21	4.79704e-20
									novel_sir8545	441	178	417	174	-1.26096	Down	1.82958e-17	1.78879e-16	novel_sir8170	821	344	777	338	-1.20089	Down	3.60314e-73	1.10895e-71
									novel_sir8556	235	98	227	94	-1.27196	Down	2.37652e-09	1.02484e-08	novel_sir8174	83	256	79	247	1.64459	Up	5.24866e-14	2.45745e-13
									novel_sir8568	456	221	444	211	-1.07332	Down	1.23583e-11	6.95332e-11	novel_sir8190	100	301	93	289	1.63577	Up	1.33586e-15	6.97912e-15
									novel_sir8578	172	74	169	72	-1.23095	Down	9.07118e-07	2.74204e-06	novel_sir8203	408	198	395	193	-1.03325	Down	2.3802e-30	2.52979e-29
									novel_sir8589	172	56	166	56	-1.56768	Down	7.98874e-11	4.13943e-10	novel_sir8245	80	31	79	30	-1.39689	Down	3.2158e-09	1.00353e-08
									novel_sir8608	206	73	198	71	-1.47961	Down	3.61202e-11	1.93376e-10	novel_sir836	130	61	127	59	-1.10604	Down	3.3598e-11	1.27074e-10
									novel_sir8634	674	238	655	229	-1.51615	Down	2.18454e-33	4.78993e-32	novel_sir8409	73	224	71	220	1.63161	Up	2.46648e-12	1.02741e-11
									novel_sir8644	121	32	116	30	-1.95109	Down	2.9054e-10	1.39628e-09	novel_sir8458	217	440	209	435	1.05751	Up	5.10864e-09	1.559e-08
									novel_sir8675	172	40	168	40	-2.07039	Down	5.33712e-16	4.57336e-15	novel_sir8474	287	1208	276	1182	2.09849	Up	1.86659e-92	7.62368e-91
									novel_sir8677	441	124	425	120	-1.82443	Down	3.2192e-31	6.44272e-30	novel_sir8502	80	33	80	33	-1.27753	Down	1.25378e-08	3.69086e-08
									novel_sir869	159	56	157	53	-1.5667	Down	5.1608e-09	2.13892e-08	novel_sir8545	441	193	417	189	-1.14166	Down	6.84006e-38	9.49131e-37
									novel_sir8696	140	38	137	38	-1.8501	Down	2.44758e-11	1.34414e-10	novel_sir8573	1024	394	1000	388	-1.36587	Down	5.88784e-101	2.67382e-99
									novel_sir8714	168	67	165	65	-1.34395	Down	1.12274e-07	3.88626e-07	novel_sir8574	815	294	776	289	-1.42499	Down	7.27148e-87	2.72954e-85
									novel_sir8716	538	241	525	230	-1.19068	Down	1.42293e-16	1.28193e-15	novel_sir8591	76	184	74	178	1.26628	Up	7.588e-07	1.87007e-06
									novel_sir8723	38	109	37	106	1.51847	Up	1.82937e-12	1.1133e-11	novel_sir8608	206	98	198	97	-1.02944	Down	1.43911e-16	7.98083e-16
									novel_sir8763	312	91	293	83	-1.81972	Down	1.61405e-21	2.03514e-20	novel_sir8635	570	1249	547	1208	1.14301	Up	2.55404e-29	2.62436e-28
									novel_sir8779	141	52	134	50	-1.42223	Down	1.3948e-07	4.77255e-07	novel_sir8644	121	40	116	36	-1.68806	Down	1.73666e-15	9.02951e-15
									novel_sir8892	320	130	301	126	-1.25634	Down	6.62388e-13	4.25698e-12	novel_sir8665	30	146	30	143	2.25298	Up	2.5652e-14	1.22308e-13
									novel_sir8893	241	77	229	76	-1.59128	Down	5.24432e-15	4.19264e-14	novel_sir8666	39	161	38	161	2.08299	Up	2.29804e-13	1.02496e-12
									novel_sir8899	71	291	69	280	2.02076	Up	2.26774e-42	6.50231e-41	novel_sir8683	80	193	78	192	1.29956	Up	4.57526e-07	1.14761e-06
									novel_sir8903	121	38	117	38	-1.62244	Down	2.14254e-08	8.23863e-08	novel_sir8696	140	55	137	55	-1.31667	Down	7.47364e-15	3.71054e-14
									novel_sir8913	142	39	132	36	-1.87447	Down	2.4924e-11	1.36498e-10	novel_sir8764	494	2040	477	1991	2.06143	Up	1.6568e-151	1.2963e-149
									novel_sir8929	48	152	46	147	1.67611	Up	1.60921e-18	1.6691e-17	novel_sir8829	87	290	84	289	1.78261	Up	1.38592e-17	8.19687e-17
									novel_sir8951	262	115	255	108	-1.23947	Down	3.29926e-09	1.40448e-08	novel_sir8888	205	63	197	62	-1.66786	Down	6.2663e-27	5.78031e-26
									novel_sir8953	60	207	56	197	1.8147	Up	1.1455e-26	1.87172e-25	novel_sir8892	320	50	301	48	-2.64866	Down	2.6108e-64	6.80905e-63
									novel_sir8965	42	106	41	101	1.30066	Up	1.30734e-10	6.62444e-10	novel_sir8893	241	76	229	70	-1.70992	Down	1.16765e-30	1.26589e-29
									novel_sir8966	128	55	123	54	-1.18763	Down	2.26442e-05	5.48093e-05	novel_sir8899	71	271	69	264	1.93587	Up	1.09073e-19	7.20568e-19
									novel_sir9017	97	33	94	33	-1.51019	Down	2.71442e-06	7.66152e-06	novel_sir8929	48	133	46	129	1.48767	Up	9.89836e-07	2.37371e-06
									novel_sir903	131	34	125	31	-2.01159	Down	3.18742e-11	1.73289e-10	novel_sir8937	164	825	158	817	2.37041	Up	2.72754e-76	8.81226e-75
									novel_sir9054	328	133	314	128	-1.29462	Down	3.05002e-13	2.03471e-12	novel_sir8951	262	633	255	627	1.29797	Up	4.41756e-20	3.00394e-19
									novel_sir9082	345	170	338	160	-1.07895	Down	9.76036e-09	3.8937e-08	novel_sir8953	60	362	56	347	2.63144	Up	7.1641e-40	1.05976e-38
									novel_sir9092	537	198	526	191	-1.46149	Down	5.92266e-25	8.78675e-24	novel_sir8966	128	59	123	59	-1.05987	Down	2.58746e-11	9.8609e-11
									novel_sir9108	486	227	472	224	-1.07529	Down	1.33863e-13	9.41461e-13	novel_sir8999	40	250	40	244	2.60881	Up	1.01618e-28	1.01837e-27
									novel_sir9127	190	59	183	56	-1.70834	Down	1.31012e-12	8.15614e-12	novel_sir901	345	166	335	159	-1.07513	Down	2.99282e-26	2.69188e-25
									novel_sir9137	201	50	186	49	-1.92445	Down	3.01158e-17	2.86918e-16	novel_sir9025	264	610	252	592	1.23217	Up	2.11168e-17	1.23321e-16
									novel_sir9138	261	79	246	75	-1.7137	Down	2.20966e-17	2.12898e-16	novel_sir903	131	64	125	62	-1.01159	Down	1.14465e-10	4.10684e-10
									novel_sir9141	127	45	122	41	-1.57319	Down	2.14032e-07	7.07587e-07	novel_sir9038	360	146	347	139	-1.31985	Down	2.01556e-34	2.43744e-33
									novel_sir9149	341	151	325	151	-1.10589	Down	2.46062e-11	1.34882e-10	novel_sir904	801	2689	770	2607	1.75946	Up	2.72188e-151	2.07952e-149
									novel_sir9167	252	127	247	115	-1.10288	Down	2.4203e-06	6.87038e-06	novel_sir9054	328	145	314	137	-1.19659	Down	3.17914e-28	3.10456e-27
									novel_sir9185	621	223	591	214	-1.46555	Down	5.337e-30	1.01369e-28	novel_sir9092	537	268	526	258	-1.02769	Down	1.01329e-37	1.39709e-36
									novel_sir9186	170	31	160	30	-2.41504	Down	1.87941e-19	2.06804e-18	novel_sir9137	201	73	186	72	-1.36923	Down	1.6079e-22	1.22125e-21
									novel_sir9231	189	605	185	593	1.68051	Up	1.12061e-69	5.34664e-68	novel_sir9138	261	116	246	114	-1.10962	Down	1.26672e-22	9.68911e-22
									novel_sir9241	145	55	144	54	-1.41504	Down	2.05982e-07	6.8173e-07	novel_sir9156	38	108	37	103	1.47705	Up	6.29406e-06	1.37022e-05
									novel_sir9251	2361	1089	2259	1049	-1.10667	Down	3.8582e-62	1.66741e-60	novel_sir9159	148	45	139	45	-1.62709	Down	4.72908e-20	3.20905e-19
									novel_sir9266	370	104	362	97	-1.89993	Down	1.86503e-26	2.99812e-25	novel_sir9195	122	51	119	51	-1.22239	Down	3.06528e-12	1.26951e-11
									novel_sir9320	129	32	126	31	-2.02308	Down	1.34816e-11	7.56392e-11	novel_sir9229	98	41	94	41	-1.19704	Down	4.23644e-10	1.45409e-09
									novel_sir9365	523	187	509	179	-1.50771	Down	1.04425e-25	1.60512e-24	novel_sir9231	189	933	185	905	2.29039	Up	1.47634e-84	5.38615e-83
									novel_sir9366	146	63	139	58	-1.26096	Down	6.6599e-06	1.75984e-05	novel_sir9232	783	2648	752	2597	1.78804	Up	1.13563e-150	8.57531e-149
									novel_sir9405	219	101	206	97	-1.08659	Down	4.36468e-07	1.3773e-06	novel_sir9241	145	71	144	69	-1.0614	Down	1.28218e-11	5.05861e-11
									novel_sir9418	218	665	211	650	1.6232	Up	8.57438e-73	4.3337e-71	novel_sir9248	1634	685	1576	661	-1.25355	Down	1.18433e-143	8.3598e-142
									novel_sir9540	204	89	198	84	-1.23704	Down	1.46082e-07	4.97849e-07	novel_sir9266	370	188	362	180	-1.00799	Down	9.27268e-26	8.15946e-25
									novel_sir9544	116	36	115	35	-1.71621	Down	3.17264e-08	1.18408e-07	novel_sir9275	813	278	782	274	-1.51299	Down	9.96408e-92	4.04417e-90
									novel_sir9568	195	88	188	82	-1.19704	Down	8.96672e-07	2.71322e-06	novel_sir93	164	76	161	74	-1.12146	Down	5.47564e-14	2.56003e-13
									novel_sir9580	105	34	99	30	-1.72247	Down	3.61396e-07	1.15199e-06	novel_sir941	172	52	168	51	-1.71989	Down	3.60026e-23	2.81349e-22
									novel_sir9583	124	34	120	34	-1.81943	Down	4.4161e-10	2.09195e-09	novel_sir9418	218	955	211	937	2.15081	Up	9.45582e-77	3.0703e-75
									novel_sir9589	447	146	435	140	-1.63559	Down	1.07518e-25	1.64842e-24	novel_sir9443	93	203	92	199	1.11306	Up	7.14638e-06	1.55213e-05
									novel_sir9594	3494	1371	3318	1277	-1.37756	Down	5.74716e-135	6.23201e-133	novel_sir9444	77	425	76	419	2.46288	Up	2.0473e-43	3.38299e-42
									novel_sir9611	111	34	108	34	-1.66742	Down	4.68056e-08	1.69489e-07	novel_sir9456	226	112	215	107	-1.00673	Down	5.60422e-17	3.18685e-16
									novel_sir9657	155	50	151	46	-1.71484	Down	5.14988e-10	2.42223e-09	novel_sir9463	151	74	146	72	-1.0199	Down	5.02382e-12	2.03269e-11
									novel_sir966	52	236	50	226	2.17632	Up	3.02242e-37	7.60579e-36	novel_sir9490	96	309	91	300	1.72102	Up	1.01316e-17	6.03621e-17
									novel_sir9724	302	62	293	61	-2.26402	Down	2.5565e-30	4.91838e-29	novel_sir9495	106	48	104	47	-1.14585	Down	7.90556e-10	2.62871e-09
									novel_sir9742	212	71	198	69	-1.52083	Down	1.70685e-12	1.04407e-11	novel_sir9514	1192	379	1149	372	-1.627	Down	1.12073e-143	7.99785e-142
									novel_sir9784	47	499	46	484	3.3953	Up	1.37111e-115	1.22049e-113	novel_sir9535	423	1736	406	1693	2.06003	Up	2.77474e-128	1.66844e-126
									novel_sir98	106	37	102	35	-1.54314	Down	1.60338e-06	4.68524e-06	novel_sir9536	110	287	103	278	1.43244	Up	1.33805e-11	5.27265e-11
									novel_sir9854	642	311	621	297	-1.06413	Down	8.30118e-16	6.97299e-15	novel_sir9572	187	59	181	57	-1.66696	Down	3.9304e-24	3.20251e-23
									novel_sir993	96	37	93	36	-1.36923	Down	3.36794e-05	7.95816e-05	novel_sir9583	124	53	120	53	-1.17897	Down	4.2827e-12	1.74588e-11
									novel_sir9939	44	277	44	270	2.61738	Up	1.46855e-52	5.152e-51	novel_sir9619	126	41	120	39	-1.62149	Down	2.67736e-16	1.4623e-15
									novel_sir9940	86	297	82	287	1.80735	Up	1.33217e-37	3.39533e-36	novel_sir9623	123	367	123	362	1.55733	Up	1.9715e-18	1.23105e-17
									novel_sir9941	35	137	34	133	1.96782	Up	4.43132e-20	5.10201e-19	novel_sir9629	168	41	161	40	-2.00899	Down	9.58134e-27	8.75123e-26
									novel_sir9952	157	50	153	47	-1.7028	Down	2.64004e-10	1.2708e-09	novel_sir966	52	327	50	317	2.66448	Up	2.89232e-37	3.90493e-36
									novel_sir9981	151	344	149	336	1.17315	Up	3.84008e-27	6.46956e-26	novel_sir9660	49	658	49	637	3.70044	Up	1.05614e-108	5.48684e-107
																		novel_sir9670	686	3407	658	3300	2.32631	Up	1.2e-305	1.9482e-303
																		novel_sir9713	95	38	92	38	-1.27563	Down	2.4639e-10	8.59322e-10
																		novel_sir9724	302	70	293	68	-2.10729	Down	1.61319e-48	2.98462e-47
																		novel_sir9777	70	31	65	29	-1.16439	Down	3.9522e-07	9.93635e-07
																		novel_sir9784	47	559	46	543	3.56125	Up	2.0569e-88	7.9509e-87
																		novel_sir9841	71	1292	67	1264	4.23769	Up	1.50384e-233	1.87807e-231
																		novel_sir9851	180	40	172	39	-2.14086	Down	2.16178e-30	2.31278e-29
																		novel_sir990	74	32	68	32	-1.08746	Down	1.1404e-07	3.02646e-07
																		novel_sir9928	76	493	76	480	2.65896	Up	1.28601e-56	2.80247e-55
																		novel_sir993	96	40	93	40	-1.21723	Down	5.73994e-10	1.92338e-09
																		novel_sir9941	35	158	34	155	2.18866	Up	2.30816e-14	1.10377e-13
																		novel_sir9952	157	60	153	59	-1.37474	Down	5.50844e-17	3.13513e-16
																		novel_sir9967	131	504	129	494	1.93714	Up	1.19616e-35	1.50832e-34
																		novel_sir9981	151	329	149	322	1.11175	Up	1.14463e-08	3.38181e-08

## Sheet: Table s4
Table S4. Potential targets of differentially expressed siRNAs in flowering Chinese cabbage under heat stress at 1h
siRNA	Count 0 h	Count 1 h	TPM (0 h)	TPM (1 h)	log2 Ratio (1 h/0 h)	Up-Down-Regulation (1 h/0 h)	P-value	FDR	Target_id	B1	B0	log2(Fold_change)	p-value	Regulation	score	range	strand	Target	Query	GO_term	Pathway	NR_id	NR_evalue	NR_description
novel_sir10071	1185	557	1148	538	-1.09345	Down	5.70704e-38	1.62182e-36	BraA03g008470.3C	5.21	5.66	-0.119519	0.379352	Down	1	3153-3174	1	5' CCUAACAUCAGAUGGAUCCACU 3'	3' GGAUUGUAGUCUAUCUAGGUGA 5'	-	K19613|1|1.7e-109|399.8|csat:104703581|leucine-rich repeat protein SHOC2	CDY51234.1	0	BnaA03g07040D [Brassica napus]
novel_sir10071	1185	557	1148	538	-1.09345	Down	5.70704e-38	1.62182e-36	BraA04g022970.3C	7.01	5.77	0.280843	0.652435	Up	4	2825-2846	1	5' CCGAACAUGAGAUGGAUCUACU 3'	3' GGAUUGUAGUCUAUCUAGGUGA 5'	GO:0043531,GO:0007165,	K19613|1|1.8e-113|412.9|csat:104703581|leucine-rich repeat protein SHOC2!K22038|3|6.8e-113|411.0|aip:107645897|volume-regulated anion channel	CDY19115.1	0	BnaA04g18550D [Brassica napus]
novel_sir10071	1185	557	1148	538	-1.09345	Down	5.70704e-38	1.62182e-36	BraA02g007600.3C	10.9	3.45	1.65966	0.210588	Up	2	5584-5605	1	5' CCUAACAUGAGAUGGAUCCACU 3'	3' GGAUUGUAGUCUAUCUAGGUGA 5'	GO:0043531,GO:0007165,	K22038|1|3.2e-67|260.0|spen:107030488|volume-regulated anion channel!K08852|3|3.3e-64|250.0|mdm:103426788|serine/threonine-protein kinase/endoribonuclease IRE1 [EC:2.7.11.1 3.1.26.-]	ACP30622.1	0	disease resistance protein [Brassica rapa subsp. pekinensis]
novel_sir10071	1185	557	1148	538	-1.09345	Down	5.70704e-38	1.62182e-36	BraA03g032230.3C	1.8	2.4	-0.415037	0.450106	Down	3	3837-3858	1	5' CCUAACUUCAGAUGGAUCCACA 3'	3' GGAUUGUAGUCUAUCUAGGUGA 5'	-	K19613|1|4.3e-122|441.8|csat:104703581|leucine-rich repeat protein SHOC2!K22038|5|2.3e-107|392.9|spen:107030488|volume-regulated anion channel	ACP30602.1	0	disease resistance protein [Brassica rapa subsp. pekinensis]
novel_sir10071	1185	557	1148	538	-1.09345	Down	5.70704e-38	1.62182e-36	BraA09g015030.3C	3.95	2.6	0.603341	0.973482	Up	4	2929-2950	1	5' CCGCACAUCAGAUGGAUCUACU 3'	3' GGAUUGUAGUCUAUCUAGGUGA 5'	GO:0043531,GO:0007165,	K19613|1|5.3e-95|350.9|csat:104703581|leucine-rich repeat protein SHOC2!K22038|2|4.1e-87|324.7|aip:107645897|volume-regulated anion channel!K16226|5|2.1e-59|232.6|bna:106392211|disease resistance protein RPS4	XP_013688447.1	2.1e-291	PREDICTED: disease resistance protein RML1A-like isoform X1 [Brassica napus]
novel_sir10071	1185	557	1148	538	-1.09345	Down	5.70704e-38	1.62182e-36	BraA09g015080.3C	2.32	1.18	0.975338	0.830913	Up	4	5941-5962	1	5' CCGCACAUCAGAUGGAUCUACU 3'	3' GGAUUGUAGUCUAUCUAGGUGA 5'	-	K19613|1|4.9e-94|348.2|csat:104703581|leucine-rich repeat protein SHOC2!K22038|2|4.9e-86|321.6|spen:107030488|volume-regulated anion channel!K09338|4|5.3e-80|301.6|bna:106370278|homeobox-leucine zipper protein	XP_009112762.1	0	PREDICTED: disease resistance protein RML1A-like isoform X2 [Brassica rapa]
novel_sir10071	1185	557	1148	538	-1.09345	Down	5.70704e-38	1.62182e-36	BraA03g049870.3C	0	2.93	-1.59484	0.1498	Down	3.5	106-127	1	5' CUUUACAUCAGAUGGAUCUACU 3'	3' GGAUUGUAGUCUAUCUAGGUGA 5'	GO:0043531,GO:0007165,	K02183|1|1.3e-35|152.1|eus:EUTSA_v10027748mg|calmodulin!K07466|5|6.8e-29|129.8|fve:101313743|replication factor A1	XP_013737549.1	6.6e-112	PREDICTED: disease resistance protein TAO1-like [Brassica napus]
novel_sir10071	1185	557	1148	538	-1.09345	Down	5.70704e-38	1.62182e-36	BraA04g006110.3C	0	1.73	-1.36854	0.300934	Down	1	6661-6682	1	5' CCUAACAUCAGAUGGAUCCACU 3'	3' GGAUUGUAGUCUAUCUAGGUGA 5'	-	K19613|1|9.2e-75|284.3|csat:104703581|leucine-rich repeat protein SHOC2	XP_013742582.1	3.1e-259	PREDICTED: disease resistance protein TAO1-like isoform X1 [Brassica napus]
novel_sir10071	1185	557	1148	538	-1.09345	Down	5.70704e-38	1.62182e-36	BraA03g032250.3C	3.78	1.98	0.932886	0.810535	Up	3	4491-4512	1	5' CCUAACUUCAGAUGGAUCCACA 3'	3' GGAUUGUAGUCUAUCUAGGUGA 5'	-	K19613|1|5.8e-125|451.4|csat:104703581|leucine-rich repeat protein SHOC2!K22038|4|6.1e-114|414.8|spen:107030488|volume-regulated anion channel	XP_013735941.1	0	PREDICTED: disease resistance protein TAO1-like isoform X4 [Brassica napus]
novel_sir10071	1185	557	1148	538	-1.09345	Down	5.70704e-38	1.62182e-36	BraA08g014830.3C	0	1.57	-0.802768	0.434868	Down	3.5	4017-4038	1	5' CUUUACAUCAGAUGGAUCUACU 3'	3' GGAUUGUAGUCUAUCUAGGUGA 5'	GO:0043531,GO:0007165,	K19613|1|3.2e-177|625.2|csat:104703581|leucine-rich repeat protein SHOC2!K22038|5|1.6e-120|436.8|spen:107030488|volume-regulated anion channel	XP_018509146.1	0	PREDICTED: probable disease resistance protein RPP1 isoform X1 [Brassica rapa]
novel_sir10071	1185	557	1148	538	-1.09345	Down	5.70704e-38	1.62182e-36	BraA05g042430.3C	0	1.05	-0.0848889	0.716196	Down	3.5	85-106	1	5' UUUCACGUCAGAUGGAUCCACU 3'	3' GGAUUGUAGUCUAUCUAGGUGA 5'
novel_sir10153	177	66	169	62	-1.44668	Down	1.88869e-10	1.02439e-09	BraA03g035820.3C	4.07	8.02	-0.978573	0.0547887	Down	2.5	3073-3096	1	5' UCUAAGAAAAGCUAAGAACAGUCU 3'	3' AGAUUCUUUUUGAUUCUUGGCAGA 5'	GO:0005829,GO:0005634,GO:0004190,GO:0031593,GO:0043130,GO:0046686,	K11885|1|2.2e-216|753.8|brp:103859506|DNA damage-inducible protein 1	XP_009135292.1	1.5e-215	PREDICTED: DNA damage-inducible protein 1-like isoform X1 [Brassica rapa]
novel_sir10153	177	66	169	62	-1.44668	Down	1.88869e-10	1.02439e-09	BraA06g004650.3C	1.53	5.55	-1.85896	0.034239	Down	1.5	819-842	1	5' ACUAAGAAAAGCUAAGAACCGUCU 3'	3' AGAUUCUUUUUGAUUCUUGGCAGA 5'	-	K08467|1|4.2e-94|347.1|aip:107605466|G protein-coupled receptor 157	XP_013641191.1	1.6e-192	PREDICTED: G-protein coupled receptor 1-like [Brassica napus]
novel_sir10153	177	66	169	62	-1.44668	Down	1.88869e-10	1.02439e-09	BraA06g004650.3C	1.53	5.55	-1.85896	0.034239	Down	2.5	642-665	1	5' ACUAAGAAAAGUUAAGAACCGUCU 3'	3' AGAUUCUUUUUGAUUCUUGGCAGA 5'	-	K08467|1|4.2e-94|347.1|aip:107605466|G protein-coupled receptor 157	XP_013641191.1	1.6e-192	PREDICTED: G-protein coupled receptor 1-like [Brassica napus]
novel_sir10153	177	66	169	62	-1.44668	Down	1.88869e-10	1.02439e-09	BraA05g006150.3C	6.97	21.37	-1.61636	9.12358e-05	Down	4	4890-4912	1	5' UCUAAG-AAAAUUAAGAACCUUCU 3'	3' AGAUUCUUUUUGAUUCUUGGCAGA 5'	GO:0010368,GO:0004553,GO:0019156,GO:0005975,GO:0010021,	K01214|1|0.0e+00|1641.7|brp:103866998|isoamylase [EC:3.2.1.68]	XP_009143269.2	0	PREDICTED: isoamylase 1, chloroplastic [Brassica rapa]
novel_sir10153	177	66	169	62	-1.44668	Down	1.88869e-10	1.02439e-09	BraA02g006310.3C	7.66	95.77	-3.64416	1.80764e-28	Down	2	1314-1337	1	5' UCUAAGAAAAAUUAAGAAUCGUCU 3'	3' AGAUUCUUUUUGAUUCUUGGCAGA 5'	-	K17046|1|3.4e-06|55.1|pmum:103326708|protein DEK	XP_009126087.1	6.8e-199	PREDICTED: mental retardation GTPase activating protein homolog 4-like isoform X1 [Brassica rapa]
novel_sir10153	177	66	169	62	-1.44668	Down	1.88869e-10	1.02439e-09	BraA01g023840.3C	1.56	25.7	-4.04215	5.007e-09	Down	1	1281-1304	1	5' UCUAAGAAAAACUAAGAAUCGUCU 3'	3' AGAUUCUUUUUGAUUCUUGGCAGA 5'	GO:0016021,GO:0004144,GO:0045017,	K15406|1|2.7e-113|411.4|bna:106451554|wax-ester synthase / diacylglycerol O-acyltransferase [EC:2.3.1.75 2.3.1.20]	XP_009151884.1	1.9e-282	PREDICTED: O-acyltransferase WSD1-like [Brassica rapa]
novel_sir10153	177	66	169	62	-1.44668	Down	1.88869e-10	1.02439e-09	BraA01g023840.3C	1.56	25.7	-4.04215	5.007e-09	Down	2	1402-1425	1	5' UCUAAGAAAACCUAAGAAUCGUCU 3'	3' AGAUUCUUUUUGAUUCUUGGCAGA 5'	GO:0016021,GO:0004144,GO:0045017,	K15406|1|2.7e-113|411.4|bna:106451554|wax-ester synthase / diacylglycerol O-acyltransferase [EC:2.3.1.75 2.3.1.20]	XP_009151884.1	1.9e-282	PREDICTED: O-acyltransferase WSD1-like [Brassica rapa]
novel_sir10153	177	66	169	62	-1.44668	Down	1.88869e-10	1.02439e-09	BraA02g035450.3C	0	2.52	-3.65535	0.0724933	Down	1.5	1090-1113	1	5' ACUAAGAAAAGCUAAGAACCGUCU 3'	3' AGAUUCUUUUUGAUUCUUGGCAGA 5'	-	K11273|1|0.0e+00|1707.6|brp:103854009|chromosome transmission fidelity protein 1 [EC:3.6.4.13]	XP_009129157.1	0	PREDICTED: probable ATP-dependent DNA helicase DDX11 isoform X1 [Brassica rapa]
novel_sir10153	177	66	169	62	-1.44668	Down	1.88869e-10	1.02439e-09	BraA01g032980.3C	0	1.3	-3.70044	0.195887	Down	4	1798-1820	1	5' AUUAA-AAAAGCUAAGAAUCGUCU 3'	3' AGAUUCUUUUUGAUUCUUGGCAGA 5'	GO:0046983,	K05765|1|2.6e-13|79.0|fve:101301142|cofilin!K12126|2|1.4e-06|56.6|gmx:100820151|phytochrome-interacting factor 3!K16189|3|1.4e-06|56.6|cpap:110821587|phytochrome-interacting factor 4	XP_009110318.1	1.1e-240	PREDICTED: transcription factor bHLH123-like isoform X1 [Brassica rapa]
novel_sir10153	177	66	169	62	-1.44668	Down	1.88869e-10	1.02439e-09	BraA09g054380.3C	1.39	7.51	-2.43373	0.00610608	Down	3.5	417-440	1	5' ACUAAAAAAAGUUAAGAACCGUCU 3'	3' AGAUUCUUUUUGAUUCUUGGCAGA 5'	GO:0004842,	K08332|1|3.8e-149|531.2|cpap:110822441|vacuolar protein 8	XP_009117298.1	0	PREDICTED: U-box domain-containing protein 4 [Brassica rapa]
novel_sir10153	177	66	169	62	-1.44668	Down	1.88869e-10	1.02439e-09	BraA10g017790.3C	0	1.04	-2.61298	0.295177	Down	1	1393-1416	1	5' UCUAAGAAAAUCUAAGAACCGUCU 3'	3' AGAUUCUUUUUGAUUCUUGGCAGA 5'	GO:0005634,GO:0005634,GO:0005634,	K03539|1|6.7e-17|90.1|egu:105046161|ribonuclease P/MRP protein subunit RPP1 [EC:3.1.26.5]	XP_009120520.1	4.2e-139	PREDICTED: zinc finger protein CONSTANS-LIKE 5-like [Brassica rapa]
novel_sir10153	177	66	169	62	-1.44668	Down	1.88869e-10	1.02439e-09	BraA06g008260.3C	3.99	37.71	-3.24049	1.52704e-11	Down	1.5	552-575	1	5' ACUAAGAAAAGCUAAGAACCGUCU 3'	3' AGAUUCUUUUUGAUUCUUGGCAGA 5'
novel_sir10153	177	66	169	62	-1.44668	Down	1.88869e-10	1.02439e-09	BraA01g015820.3C	2685.58	3031.11	-0.174613	1.9753e-109	Down	2	1247-1270	1	5' UCUAAGAAAAAUUAAGAACUGUCU 3'	3' AGAUUCUUUUUGAUUCUUGGCAGA 5'
novel_sir10153	177	66	169	62	-1.44668	Down	1.88869e-10	1.02439e-09	BraA04g027640.3C	2.48	11.7	-2.2381	0.000915416	Down	2.5	347-370	1	5' ACUAAGAAAAGCUAAGAACUGUCU 3'	3' AGAUUCUUUUUGAUUCUUGGCAGA 5'
novel_sir10153	177	66	169	62	-1.44668	Down	1.88869e-10	1.02439e-09	BraA04g004310.3C	0	1.44	-1.08246	0.395034	Down	2.5	2161-2184	1	5' UCUAAGAAAAGAUAAGAACCGUCU 3'	3' AGAUUCUUUUUGAUUCUUGGCAGA 5'
novel_sir10153	177	66	169	62	-1.44668	Down	1.88869e-10	1.02439e-09	BraA05g007520.3C	0	1.58	-3.71882	0.153481	Down	3.5	1106-1129	1	5' AUUAAGAAAAAUUAAGAAUCGUCU 3'	3' AGAUUCUUUUUGAUUCUUGGCAGA 5'
novel_sir10153	177	66	169	62	-1.44668	Down	1.88869e-10	1.02439e-09	BraA06g040390.3C	16.64	38.51	-1.21058	3.78783e-06	Down	3.5	3022-3045	1	5' UCUAAGAAAAGCUAAGAACCGACC 3'	3' AGAUUCUUUUUGAUUCUUGGCAGA 5'
novel_sir10153	177	66	169	62	-1.44668	Down	1.88869e-10	1.02439e-09	BraA01g041210.3C	3.55	12.96	-1.86817	0.00118584	Down	3.5	1590-1613	1	5' ACUAAGAAAAGCUAAGAAACGUCU 3'	3' AGAUUCUUUUUGAUUCUUGGCAGA 5'
novel_sir10153	177	66	169	62	-1.44668	Down	1.88869e-10	1.02439e-09	BraA09g004010.3C	137.28	169.38	-0.303142	6.96929e-09	Down	3.5	459-482	1	5' ACUAAGAAAAGCUAAGAACCUUCU 3'	3' AGAUUCUUUUUGAUUCUUGGCAGA 5'
novel_sir10153	177	66	169	62	-1.44668	Down	1.88869e-10	1.02439e-09	BraA02g017730.3C	0	1.51	-2.91648	0.190739	Down	4	2863-2886	1	5' ACUGAGAAAAGCUAAAAACCGUCU 3'	3' AGAUUCUUUUUGAUUCUUGGCAGA 5'
novel_sir10153	177	66	169	62	-1.44668	Down	1.88869e-10	1.02439e-09	BraA08g032950.3C	1.07	4.25	-1.98985	0.0566454	Down	4	3478-3500	1	5' ACUAA-AAAAACUAAGAAACGUCU 3'	3' AGAUUCUUUUUGAUUCUUGGCAGA 5'
novel_sir10167	347	141	336	137	-1.29428	Down	1.83636e-16	1.70222e-15	BraA03g063110.3C	1.37	6.97	-2.34698	0.00916189	Down	2	3970-3993	1	5' GUUAAGACUACGGCCCAUUAGGGU 3'	3' CAAUUCUGACGUCGGGUAAUCCCA 5'
novel_sir10247	31	98	31	98	1.66051	Up	2.95344e-11	1.73396e-10	BraA03g016470.3C	3.63	5.62	-0.630601	0.180028	Down	4	160-180	1	5' GAUGGGU-UGGGUUGGGUUUAU 3'	3' CAAUUCACACCCAGCCCAAAUA 5'
novel_sir10272	515	1036	501	1013	1.01575	Up	1.28315e-54	5.6282e-53	BraA07g021420.3C	0	3.13	-3.8977	0.0426046	Down	4	5188-5207	1	5' AAUAAAAUUGAUUAUUAAAU 3'	3' UUAUUAUAACUGAUACUUUA 5'	GO:0016021,GO:0016021,GO:0015299,GO:0015299,	-	XP_009103880.1	0	PREDICTED: cation/H(+) antiporter 20-like [Brassica rapa]
novel_sir10272	515	1036	501	1013	1.01575	Up	1.28315e-54	5.6282e-53	BraA07g021420.3C	0	3.13	-3.8977	0.0426046	Down	4	5188-5207	1	5' AAUAAAAUUGAUUAUUAAAU 3'	3' UUAUUAUAACUGAUACUUUA 5'	GO:0016021,GO:0016021,GO:0015299,GO:0015299,	-	XP_009103880.1	0	PREDICTED: cation/H(+) antiporter 20-like [Brassica rapa]
novel_sir10272	515	1036	501	1013	1.01575	Up	1.28315e-54	5.6282e-53	BraA06g016080.3C	0	4.73	-4.63777	0.0107719	Down	3	857-876	1	5' GAUGAUAUUGACUGUGAGAU 3'	3' UUAUUAUAACUGAUACUUUA 5'
novel_sir10272	515	1036	501	1013	1.01575	Up	1.28315e-54	5.6282e-53	BraA05g037460.3C	0	2.14	-3.34915	0.105047	Down	3	1606-1625	1	5' AAUUAUAUUGACUACGAAAU 3'	3' UUAUUAUAACUGAUACUUUA 5'
novel_sir10272	515	1036	501	1013	1.01575	Up	1.28315e-54	5.6282e-53	BraA08g013600.3C	56.34	91.48	-0.699297	1.7261e-08	Down	3	467-487	1	5' AAUAACAUUUGACUAUGAAGU 3'	3' UUAUUAU-AACUGAUACUUUA 5'
novel_sir10272	515	1036	501	1013	1.01575	Up	1.28315e-54	5.6282e-53	BraA04g008600.3C	2.91	20.36	-2.80665	2.07629e-06	Down	3.5	658-677	1	5' AAUGUUAUUGACUAUGAGAA 3'	3' UUAUUAUAACUGAUACUUUA 5'
novel_sir10272	515	1036	501	1013	1.01575	Up	1.28315e-54	5.6282e-53	BraA09g036730.3C	0	7.49	-3.90497	0.00170343	Down	4	7079-7098	1	5' AAUGAUGUUAAUUAUGAAAU 3'	3' UUAUUAUAACUGAUACUUUA 5'
novel_sir10272	515	1036	501	1013	1.01575	Up	1.28315e-54	5.6282e-53	BraA05g001030.3C	64.65	167.92	-1.37705	1.46262e-24	Down	4	1475-1494	1	5' CAAGAUGUUGACUAUGAAGU 3'	3' UUAUUAUAACUGAUACUUUA 5'
novel_sir10272	515	1036	501	1013	1.01575	Up	1.28315e-54	5.6282e-53	BraA03g027160.3C	8650.13	0	15.4004	0	Up	4	427-445	1	5' GAUAAUGUUGA-UAUGGAAU 3'	3' UUAUUAUAACUGAUACUUUA 5'
novel_sir10272	515	1036	501	1013	1.01575	Up	1.28315e-54	5.6282e-53	BraA09g042380.3C	0	2.51	-1.44798	0.201407	Down	4	435-454	1	5' AAUAAAAUUGACUUUGAAAA 3'	3' UUAUUAUAACUGAUACUUUA 5'
novel_sir10335	184	56	182	54	-1.75291	Down	2.8498e-14	2.2757e-13	BraA09g021420.3C	1.17	6.56	-2.48719	0.00978758	Down	3	2113-2136	1	5' UCUACAAAUUUUGGGGGCUCUAGG 3'	3' AAAUGUUUUAAACCCCCGGGAUCC 5'
novel_sir10335	184	56	182	54	-1.75291	Down	2.8498e-14	2.2757e-13	BraA08g003060.3C	19.89	0	4.6359	7.5221e-05	Up	3	854-877	1	5' UCUACAAAAUUUAGGGGCCCUAGG 3'	3' AAAUGUUUUAAACCCCCGGGAUCC 5'
novel_sir10335	184	56	182	54	-1.75291	Down	2.8498e-14	2.2757e-13	BraA10g022390.3C	2.8	1.01	1.47107	0.593175	Up	4	734-757	1	5' UUAAAAAAAUUUGGGGGCCCUAAG 3'	3' AAAUGUUUUAAACCCCCGGGAUCC 5'
novel_sir10365	109	328	104	322	1.63048	Up	1.84068e-32	4.28524e-31	BraA02g029020.3C	44.85	62.34	-0.47505	5.63049e-05	Down	0	8203-8226	1	5' UCUACACUAUUGGCAUAACCUUUG 3'	3' AGAUGUGAUAACCGUAUUGGAAAC 5'
novel_sir10516	117	51	112	50	-1.1635	Down	9.98186e-06	2.81679e-05	BraA03g034210.3C	0	11.36	-4.2671	8.92252e-05	Down	0	753-776	1	5' ACUACCUCAAGACCACUAGCCCAC 3'	3' UGAUGGAGUUCUGGUGAUCGGGUG 5'	-	K03006|1|8.4e-76|287.0|egu:105057227|DNA-directed RNA polymerase II subunit RPB1 [EC:2.7.7.6]!K11323|2|1.0e-09|67.4|vcn:VOLCADRAFT_121342|histone arginine demethylase JMJD6 [EC:1.14.11.-]	XP_013736098.1	3.1e-291	PREDICTED: mucin-5AC-like isoform X2 [Brassica napus]
novel_sir10516	117	51	112	50	-1.1635	Down	9.98186e-06	2.81679e-05	BraA07g003270.3C	5.07	7.83	-0.627027	0.114331	Down	1	1269-1292	1	5' ACUCCCUCAAGACCACUAGCCCAC 3'	3' UGAUGGAGUUCUGGUGAUCGGGUG 5'
novel_sir10522	292	106	278	103	-1.43244	Down	4.98072e-17	4.80068e-16	BraA10g020660.3C	1.81	16.36	-3.17611	9.9656e-06	Down	0	2840-2863	1	5' ACUACCUGCCUUAUGAAGACCUAC 3'	3' UGAUGGACGGAAUACUUCUGGAUG 5'	-	K01301|1|0.0e+00|1150.2|brp:103846201|N-acetylated-alpha-linked acidic dipeptidase [EC:3.4.17.21]	XP_009121355.1	0	PREDICTED: probable glutamate carboxypeptidase 2, partial [Brassica rapa]
novel_sir10522	292	106	278	103	-1.43244	Down	4.98072e-17	4.80068e-16	BraA10g020660.3C	1.81	16.36	-3.17611	9.9656e-06	Down	0	2840-2863	1	5' ACUACCUGCCUUAUGAAGACCUAC 3'	3' UGAUGGACGGAAUACUUCUGGAUG 5'	-	K01301|1|0.0e+00|1150.2|brp:103846201|N-acetylated-alpha-linked acidic dipeptidase [EC:3.4.17.21]	XP_009121355.1	0	PREDICTED: probable glutamate carboxypeptidase 2, partial [Brassica rapa]
novel_sir10522	292	106	278	103	-1.43244	Down	4.98072e-17	4.80068e-16	BraA06g027780.3C	2.76	10.53	-1.93177	0.00303933	Down	0.5	2732-2755	1	5' ACUACCUGUCUUAUGAAGACCUAC 3'	3' UGAUGGACGGAAUACUUCUGGAUG 5'	GO:0016567,	K03063|1|6.3e-18|95.1|zju:107411570|26S proteasome regulatory subunit T3	XP_009150508.1	0	PREDICTED: root phototropism protein 3 isoform X1 [Brassica rapa]
novel_sir10522	292	106	278	103	-1.43244	Down	4.98072e-17	4.80068e-16	BraA01g044290.3C	0	7.03	-3.81352	0.00247697	Down	2	224-247	1	5' ACUACCUGCCUUAUGAGGAUCUAC 3'	3' UGAUGGACGGAAUACUUCUGGAUG 5'	GO:0046872,	K13172|1|8.9e-21|105.1|ppp:PHYPADRAFT_92690|serine/arginine repetitive matrix protein 2!K11294|5|3.6e-06|56.6|gmx:100786132|nucleolin	XP_010463721.1	0	PREDICTED: uncharacterized protein LOC104744372 isoform X2 [Camelina sativa]
novel_sir10743	48	220	47	216	2.2003	Up	3.76026e-32	8.68735e-31	BraA09g042670.3C	10.01	78.71	-2.9751	1.95269e-21	Down	0	1467-1488	1	5' AAUACUGCAAAUGGGAUGAUCU 3'	3' UUAUGACGUUUACCCUACUAGA 5'
novel_sir10743	48	220	47	216	2.2003	Up	3.76026e-32	8.68735e-31	BraA09g009000.3C	3.1	113.83	-5.19847	3.54136e-36	Down	2	1767-1788	1	5' AAUACUGCAAAUGGGAAGAUCU 3'	3' UUAUGACGUUUACCCUACUAGA 5'
novel_sir10743	48	220	47	216	2.2003	Up	3.76026e-32	8.68735e-31	BraA09g041420.3C	0	2.95	-2.77831	0.0718053	Down	4	5666-5687	1	5' AGUAUUGCAAAGGGGAUGAUCA 3'	3' UUAUGACGUUUACCCUACUAGA 5'
novel_sir10743	48	220	47	216	2.2003	Up	3.76026e-32	8.68735e-31	BraA01g020110.3C	2.78	0	2.90949	0.256953	Up	4	1694-1715	1	5' AGUAUUGCAAAGGGGAUGAUCA 3'	3' UUAUGACGUUUACCCUACUAGA 5'
novel_sir10743	48	220	47	216	2.2003	Up	3.76026e-32	8.68735e-31	BraA01g041880.3C	5.93	13.38	-1.17397	0.00719863	Down	4	249-270	1	5' AAGAUGGUAAAUGGGAUGAUCG 3'	3' UUAUGACGUUUACCCUACUAGA 5'
novel_sir10743	48	220	47	216	2.2003	Up	3.76026e-32	8.68735e-31	BraA07g028600.3C	6.14	12.83	-1.06321	0.0117703	Down	4	2461-2481	1	5' AAU-CAGCAAAUGGGAAGAUCU 3'	3' UUAUGACGUUUACCCUACUAGA 5'
novel_sir10941	261	125	249	124	-1.00581	Down	3.9372e-09	1.76011e-08	BraA07g000490.3C	4.81	10.59	-1.13859	0.0183384	Down	0	3981-4003	1	5' CGUAGCUUGGUGGUAAAGGAGGU 3'	3' GCAUCGAACCACCAUUUCCUCCA 5'	GO:0016831,GO:0030170,GO:0006520,	K01592|1|1.1e-247|857.8|eus:EUTSA_v10001969mg|tyrosine decarboxylase [EC:4.1.1.25]	XP_018462100.1	5.8e-249	PREDICTED: tyrosine decarboxylase 1-like [Raphanus sativus]
novel_sir10941	261	125	249	124	-1.00581	Down	3.9372e-09	1.76011e-08	BraA09g053890.3C	4.41	13.77	-1.64268	0.00156199	Down	0	2803-2825	1	5' CGUAGCUUGGUGGUAAAGGAGGU 3'	3' GCAUCGAACCACCAUUUCCUCCA 5'
novel_sir10941	261	125	249	124	-1.00581	Down	3.9372e-09	1.76011e-08	BraA05g038930.3C	1.64	0	0.83399	0.915381	Up	0	2456-2478	1	5' CGUAGCUUGGUGGUAAAGGAGGU 3'	3' GCAUCGAACCACCAUUUCCUCCA 5'
novel_sir10941	261	125	249	124	-1.00581	Down	3.9372e-09	1.76011e-08	BraA03g055800.3C	7.98	20.04	-1.32842	0.000511136	Down	0	2040-2062	1	5' CGUAGCUUGGUGGUAAAGGAGGU 3'	3' GCAUCGAACCACCAUUUCCUCCA 5'
novel_sir10941	261	125	249	124	-1.00581	Down	3.9372e-09	1.76011e-08	BraA01g037770.3C	1.12	7.55	-2.75298	0.00408572	Down	4	394-415	1	5' UGUGG-UUGGUGGUAAUGGAGGU 3'	3' GCAUCGAACCACCAUUUCCUCCA 5'
novel_sir10964	59	158	58	156	1.42742	Up	2.0146e-14	1.63683e-13	BraA08g024150.3C	0	8.16	-4.02857	0.000992363	Down	1	686-708	1	5' CUUA-GAGGCUGGCCCGCAUGGAU 3'	3' GAAUCCUCCGACCGGGCGUACCUA 5'
novel_sir10964	59	158	58	156	1.42742	Up	2.0146e-14	1.63683e-13	BraA08g024150.3C	0	8.16	-4.02857	0.000992363	Down	3	1144-1167	1	5' CCUAGGAGGCUAGCCCGCAUGGAU 3'	3' GAAUCCUCCGACCGGGCGUACCUA 5'
novel_sir10964	59	158	58	156	1.42742	Up	2.0146e-14	1.63683e-13	BraA06g021550.3C	26.89	141.15	-2.39209	3.14784e-32	Down	3	1156-1179	1	5' CCUAGGAGGCUAGCCCGCAUGGAU 3'	3' GAAUCCUCCGACCGGGCGUACCUA 5'
novel_sir10964	59	158	58	156	1.42742	Up	2.0146e-14	1.63683e-13	BraA06g021550.3C	26.89	141.15	-2.39209	3.14784e-32	Down	3	703-726	1	5' CCUAGGAGGCUAGCCCGCAUGGAU 3'	3' GAAUCCUCCGACCGGGCGUACCUA 5'
novel_sir1104	120	53	117	52	-1.16993	Down	1.04779e-05	2.95127e-05	BraA05g023340.3C	1.77	1.19	0.572788	0.967589	Up	3	1864-1887	1	5' ACCUCUAGGUUCACCCUAGGGAGU 3'	3' UGUAUCUCCAAGUGGGAUCCCUCA 5'	GO:0016021,GO:0070469,GO:0009916,GO:0046872,GO:0102721,	K17893|1|2.8e-188|659.8|brp:103874740|ubiquinol oxidase [EC:1.10.3.11]	XP_009151424.1	1.9e-187	PREDICTED: ubiquinol oxidase 3, mitochondrial [Brassica rapa]
novel_sir1104	120	53	117	52	-1.16993	Down	1.04779e-05	2.95127e-05	BraA10g007800.3C	5.78	38.92	-2.75137	7.07687e-11	Down	2	2799-2822	1	5' ACCUAGAGGUUCACCCUAGGGGGU 3'	3' UGUAUCUCCAAGUGGGAUCCCUCA 5'
novel_sir1104	120	53	117	52	-1.16993	Down	1.04779e-05	2.95127e-05	BraA10g025440.3C	13.92	65.97	-2.24465	3.19107e-15	Down	2	4646-4669	1	5' ACCUAGAGGUUCACCCUAGGGGGU 3'	3' UGUAUCUCCAAGUGGGAUCCCUCA 5'
novel_sir1104	120	53	117	52	-1.16993	Down	1.04779e-05	2.95127e-05	BraA07g033670.3C	4.68	86.6	-4.20979	3.42943e-27	Down	2	3668-3691	1	5' ACCUAGAGGUUCACCCUAGGGGGU 3'	3' UGUAUCUCCAAGUGGGAUCCCUCA 5'
novel_sir1104	120	53	117	52	-1.16993	Down	1.04779e-05	2.95127e-05	BraA02g003370.3C	0	1.4	-0.91983	0.434692	Down	3	2994-3017	1	5' ACCUAGAGGUUCACUCUAGGGGGU 3'	3' UGUAUCUCCAAGUGGGAUCCCUCA 5'
novel_sir1104	120	53	117	52	-1.16993	Down	1.04779e-05	2.95127e-05	BraA09g057860.3C	113.83	24.02	2.24457	8.56064e-09	Up	3	1338-1361	1	5' ACCUAGAGGUUCACCUUAGGGGGU 3'	3' UGUAUCUCCAAGUGGGAUCCCUCA 5'
novel_sir1104	120	53	117	52	-1.16993	Down	1.04779e-05	2.95127e-05	BraA05g033190.3C	1.66	19.04	-3.51978	9.83845e-07	Down	3	5208-5231	1	5' ACCUAUAGGUUCACCCUAGGGGGU 3'	3' UGUAUCUCCAAGUGGGAUCCCUCA 5'
novel_sir1104	120	53	117	52	-1.16993	Down	1.04779e-05	2.95127e-05	BraA10g021340.3C	0	13.23	-5.3696	1.88852e-05	Down	4	5691-5714	1	5' ACCUAGAGGUUCACCCUGGGGGGG 3'	3' UGUAUCUCCAAGUGGGAUCCCUCA 5'
novel_sir11108	231	107	223	103	-1.1144	Down	7.29686e-09	3.15485e-08	BraA10g023960.3C	1.48	3.97	-1.42354	0.110788	Down	0	878-901	1	5' AAUAGUACGAGGCCUUUUGGGAUG 3'	3' UUAUCAUGCUCCGGAAAACCCUAC 5'	GO:0005634,GO:0003682,GO:0046872,GO:0007049,GO:0010468,	K06672|1|0.0e+00|3560.8|bna:106424731|cohesin loading factor subunit SCC2	XP_009121568.1	0	PREDICTED: nipped-B-like protein [Brassica rapa]
novel_sir11108	231	107	223	103	-1.1144	Down	7.29686e-09	3.15485e-08	BraA09g031950.3C	0	1.45	-0.720477	0.472859	Down	2.5	12577-12600	1	5' AAUAGUAUGAGGCCUUUUGGGAAG 3'	3' UUAUCAUGCUCCGGAAAACCCUAC 5'	GO:0016021,GO:0016021,GO:0015297,GO:0015238,GO:0015297,GO:0015238,GO:0006855,	K03327|1|3.5e-246|852.8|ath:AT1G33080|multidrug resistance protein, MATE family	XP_009123743.1	1.3e-280	PREDICTED: protein DETOXIFICATION 23 [Brassica rapa]
novel_sir11195	1301	625	1262	605	-1.06071	Down	2.80928e-39	8.29491e-38	BraA01g023840.3C	1.56	25.7	-4.04215	5.007e-09	Down	4	2667-2689	1	5' GGUAUUAUAGAUAUUAACCGCUC 3'	3' CCAUAUUUGCUAUAAUUGGUGAG 5'	GO:0016021,GO:0004144,GO:0045017,	K15406|1|2.7e-113|411.4|bna:106451554|wax-ester synthase / diacylglycerol O-acyltransferase [EC:2.3.1.75 2.3.1.20]	XP_009151884.1	1.9e-282	PREDICTED: O-acyltransferase WSD1-like [Brassica rapa]
novel_sir11195	1301	625	1262	605	-1.06071	Down	2.80928e-39	8.29491e-38	BraA01g023840.3C	1.56	25.7	-4.04215	5.007e-09	Down	4	2378-2400	1	5' GGUAUUAUAGAUAUUAACCGCUC 3'	3' CCAUAUUUGCUAUAAUUGGUGAG 5'	GO:0016021,GO:0004144,GO:0045017,	K15406|1|2.7e-113|411.4|bna:106451554|wax-ester synthase / diacylglycerol O-acyltransferase [EC:2.3.1.75 2.3.1.20]	XP_009151884.1	1.9e-282	PREDICTED: O-acyltransferase WSD1-like [Brassica rapa]
novel_sir11195	1301	625	1262	605	-1.06071	Down	2.80928e-39	8.29491e-38	BraA08g002390.3C	19.73	29.15	-0.563105	0.00343588	Down	0	1026-1048	1	5' GGUAUAAACGAUAUUAACCACUC 3'	3' CCAUAUUUGCUAUAAUUGGUGAG 5'
novel_sir11195	1301	625	1262	605	-1.06071	Down	2.80928e-39	8.29491e-38	BraA06g007180.3C	1.46	0	2.8679	0.416621	Up	1	1160-1182	1	5' GGUAUAAACGAUAUUAACCGCUC 3'	3' CCAUAUUUGCUAUAAUUGGUGAG 5'
novel_sir11195	1301	625	1262	605	-1.06071	Down	2.80928e-39	8.29491e-38	BraA02g017280.3C	7.59	0	6.39803	0.00940579	Up	3	7348-7370	1	5' GGUAUAAAAGUUAUUAACCACUC 3'	3' CCAUAUUUGCUAUAAUUGGUGAG 5'
novel_sir11209	173	58	166	58	-1.51706	Down	6.14478e-12	3.86234e-11	BraA08g009880.3C	0	1.75	-2.75077	0.166956	Down	2.5	4433-4453	1	5' ACUGUAAUAAACACGUGGCAG 3'	3' UGAUAUUAUCUGUGCACCGUC 5'	GO:0005507,GO:0008131,GO:0048038,GO:0009308,	K00276|1|0.0e+00|1326.6|brp:103833801|primary-amine oxidase [EC:1.4.3.21]	XP_009108111.1	0	PREDICTED: primary amine oxidase [Brassica rapa]
novel_sir11209	173	58	166	58	-1.51706	Down	6.14478e-12	3.86234e-11	BraA08g009880.3C	0	1.75	-2.75077	0.166956	Down	2.5	4433-4453	1	5' ACUGUAAUAAACACGUGGCAG 3'	3' UGAUAUUAUCUGUGCACCGUC 5'	GO:0005507,GO:0008131,GO:0048038,GO:0009308,	K00276|1|0.0e+00|1326.6|brp:103833801|primary-amine oxidase [EC:1.4.3.21]	XP_009108111.1	0	PREDICTED: primary amine oxidase [Brassica rapa]
novel_sir11209	173	58	166	58	-1.51706	Down	6.14478e-12	3.86234e-11	BraA08g009880.3C	0	1.75	-2.75077	0.166956	Down	2.5	4433-4453	1	5' ACUGUAAUAAACACGUGGCAG 3'	3' UGAUAUUAUCUGUGCACCGUC 5'	GO:0005507,GO:0008131,GO:0048038,GO:0009308,	K00276|1|0.0e+00|1326.6|brp:103833801|primary-amine oxidase [EC:1.4.3.21]	XP_009108111.1	0	PREDICTED: primary amine oxidase [Brassica rapa]
novel_sir11214	259	53	245	51	-2.26421	Down	4.58724e-29	9.5091e-28	BraA08g009880.3C	0	1.75	-2.75077	0.166956	Down	3.5	4433-4456	1	5' ACUGUAAUAAACACGUGGCAGUCU 3'	3' UAAUAUUAUCUGUGCACCGUCGGA 5'	GO:0005507,GO:0008131,GO:0048038,GO:0009308,	K00276|1|0.0e+00|1326.6|brp:103833801|primary-amine oxidase [EC:1.4.3.21]	XP_009108111.1	0	PREDICTED: primary amine oxidase [Brassica rapa]
novel_sir11214	259	53	245	51	-2.26421	Down	4.58724e-29	9.5091e-28	BraA08g009880.3C	0	1.75	-2.75077	0.166956	Down	3.5	4433-4456	1	5' ACUGUAAUAAACACGUGGCAGUCU 3'	3' UAAUAUUAUCUGUGCACCGUCGGA 5'	GO:0005507,GO:0008131,GO:0048038,GO:0009308,	K00276|1|0.0e+00|1326.6|brp:103833801|primary-amine oxidase [EC:1.4.3.21]	XP_009108111.1	0	PREDICTED: primary amine oxidase [Brassica rapa]
novel_sir11214	259	53	245	51	-2.26421	Down	4.58724e-29	9.5091e-28	BraA08g009880.3C	0	1.75	-2.75077	0.166956	Down	3.5	4433-4456	1	5' ACUGUAAUAAACACGUGGCAGUCU 3'	3' UAAUAUUAUCUGUGCACCGUCGGA 5'	GO:0005507,GO:0008131,GO:0048038,GO:0009308,	K00276|1|0.0e+00|1326.6|brp:103833801|primary-amine oxidase [EC:1.4.3.21]	XP_009108111.1	0	PREDICTED: primary amine oxidase [Brassica rapa]
novel_sir11247	191	55	185	55	-1.75002	Down	9.38482e-16	8.35387e-15	BraA02g019430.3C	1.49	11.45	-2.94196	0.000302844	Down	4	892-915	1	5' UCUAACCUAUACUAAAAGGAGAAU 3'	3' AGAUAUGAUAUGAUUUUCCUCCUA 5'
novel_sir11263	299	52	290	51	-2.50748	Down	1.17604e-37	3.28046e-36	BraA05g009820.3C	2.08	11.17	-2.42497	0.000838726	Down	0	1784-1807	1	5' AAUAUAGUGUGAACGCGUUAGCAU 3'	3' UUAUAUCACACUUGCGCAAUCGUA 5'
novel_sir11263	299	52	290	51	-2.50748	Down	1.17604e-37	3.28046e-36	BraA08g016400.3C	4	53.51	-3.74174	8.93262e-17	Down	1	3840-3863	1	5' AUUAUAGUGUGAACGCGUUAGCAU 3'	3' UUAUAUCACACUUGCGCAAUCGUA 5'
novel_sir11263	299	52	290	51	-2.50748	Down	1.17604e-37	3.28046e-36	BraA07g014710.3C	8.27	12.94	-0.645878	0.0400295	Down	1	2994-3017	1	5' ACUAUAGUGUGAACGCGUUAGCAU 3'	3' UUAUAUCACACUUGCGCAAUCGUA 5'
novel_sir11316	988	437	956	428	-1.1594	Down	7.7948e-37	2.12531e-35	BraA06g002280.3C	14.04	32.42	-1.20734	2.27277e-05	Down	0	4093-4115	1	5' GGUAUAUUUUAAAAGUGGCCUAG 3'	3' CCAUAUAAAAUUUUCACCGGAUC 5'
novel_sir11316	988	437	956	428	-1.1594	Down	7.7948e-37	2.12531e-35	BraA07g036580.3C	0	1.58	-1.09433	0.370679	Down	0	2639-2661	1	5' GGUAUAUUUUAAAAGUGGCCUAG 3'	3' CCAUAUAAAAUUUUCACCGGAUC 5'
novel_sir11316	988	437	956	428	-1.1594	Down	7.7948e-37	2.12531e-35	BraA09g046460.3C	1.42	0	0.595158	0.980595	Up	0	2085-2107	1	5' GGUAUAUUUUAAAAGUGGCCUAG 3'	3' CCAUAUAAAAUUUUCACCGGAUC 5'
novel_sir11316	988	437	956	428	-1.1594	Down	7.7948e-37	2.12531e-35	BraA09g039340.3C	29.46	13.23	1.15494	0.256901	Up	4	494-517	1	5' GAUAGAUUUAUAAAAGUGGCCUGG 3'	3' CCAUAUAAA-AUUUUCACCGGAUC 5'
novel_sir11436	498	231	480	227	-1.08034	Down	2.08796e-17	2.1241e-16	BraA08g035000.3C	5.01	14.51	-1.53417	0.0016259	Down	4	1582-1605	1	5' UAUGAUGCAUCUCCAAAUAAGUUG 3'	3' GUA-UACCUGGGGGUUUAUUCAAC 5'
novel_sir11566	146	55	139	51	-1.44652	Down	1.01321e-08	4.2679e-08	BraA03g039680.3C	2.09	5.23	-1.32331	0.0764005	Down	2	4359-4381	1	5' GCUAUUUAGCAGAACGCGUCGGU 3'	3' CGAUAAAUCGACUUGCGCAGCCA 5'
novel_sir11576	276	120	262	119	-1.13861	Down	8.8315e-12	5.43263e-11	BraA01g039800.3C	0	2.76	-6.52356	0.0565462	Down	0	612-635	1	5' ACUAUUUGCGGGUCCCGACGACAU 3'	3' UGAUAAACGCCCAGGGCUGCUGUA 5'
novel_sir11634	319	123	303	120	-1.33628	Down	9.86374e-17	9.32894e-16	BraA01g022170.3C	0	5.09	-3.10888	0.0143203	Down	1	5125-5147	1	5' AGUUGAACCGCUUGUCCCGCACC 3'	3' UCAGUUUGGCGAACAGGGCGUGG 5'	GO:0008236,	K01303|1|0.0e+00|1527.7|brp:103872033|acylaminoacyl-peptidase [EC:3.4.19.1]	XP_009148621.1	0	PREDICTED: acylamino-acid-releasing enzyme-like [Brassica rapa]
novel_sir11634	319	123	303	120	-1.33628	Down	9.86374e-17	9.32894e-16	BraA01g022170.3C	0	5.09	-3.10888	0.0143203	Down	1	5125-5147	1	5' AGUUGAACCGCUUGUCCCGCACC 3'	3' UCAGUUUGGCGAACAGGGCGUGG 5'	GO:0008236,	K01303|1|0.0e+00|1527.7|brp:103872033|acylaminoacyl-peptidase [EC:3.4.19.1]	XP_009148621.1	0	PREDICTED: acylamino-acid-releasing enzyme-like [Brassica rapa]
novel_sir11634	319	123	303	120	-1.33628	Down	9.86374e-17	9.32894e-16	BraA06g004080.3C	1.88	15.52	-3.04532	2.12994e-05	Down	1.5	490-512	1	5' AAUUAAACCGCUUGUCCCGCACC 3'	3' UCAGUUUGGCGAACAGGGCGUGG 5'	-	K20163|1|4.7e-47|192.6|mng:MNEG_11246|DENN domain-containing protein 4!K10260|2|3.8e-28|129.8|csl:COCSUDRAFT_23114|F-box and WD-40 domain protein 7	XP_009147917.1	0	PREDICTED: DENN domain and WD repeat-containing protein SCD1 isoform X1 [Brassica rapa]
novel_sir11634	319	123	303	120	-1.33628	Down	9.86374e-17	9.32894e-16	BraA06g004080.3C	1.88	15.52	-3.04532	2.12994e-05	Down	1.5	490-512	1	5' AAUUAAACCGCUUGUCCCGCACC 3'	3' UCAGUUUGGCGAACAGGGCGUGG 5'	-	K20163|1|4.7e-47|192.6|mng:MNEG_11246|DENN domain-containing protein 4!K10260|2|3.8e-28|129.8|csl:COCSUDRAFT_23114|F-box and WD-40 domain protein 7	XP_009147917.1	0	PREDICTED: DENN domain and WD repeat-containing protein SCD1 isoform X1 [Brassica rapa]
novel_sir11634	319	123	303	120	-1.33628	Down	9.86374e-17	9.32894e-16	BraA01g030450.3C	0	1.51	-0.73061	0.461308	Down	1	596-618	1	5' AGUUGAACCGCUUGUCCCGCACC 3'	3' UCAGUUUGGCGAACAGGGCGUGG 5'	-	K05766|1|8.8e-92|338.6|brp:103832356|protein phosphatase slingshot [EC:3.1.3.16 3.1.3.48]	XP_009106598.1	5.9e-91	PREDICTED: dual specificity protein phosphatase 1-like isoform X2 [Brassica rapa]
novel_sir11634	319	123	303	120	-1.33628	Down	9.86374e-17	9.32894e-16	BraA02g031720.3C	0	1.81	-4.69249	0.114397	Down	2.5	2334-2356	1	5' AGUUGAACUACUUGUCCCGCACC 3'	3' UCAGUUUGGCGAACAGGGCGUGG 5'	GO:0016021,	K14794|1|1.9e-38|162.9|aly:ARALYDRAFT_321151|ribosomal RNA-processing protein 12	XP_009128776.1	0	PREDICTED: protein NUCLEAR FUSION DEFECTIVE 4-like isoform X1 [Brassica rapa]
novel_sir11634	319	123	303	120	-1.33628	Down	9.86374e-17	9.32894e-16	BraA08g009100.3C	0	2.43	-2.60288	0.110044	Down	4	851-873	1	5' AGUUGAACCGCUUGUCCCAUACC 3'	3' UCAGUUUGGCGAACAGGGCGUGG 5'	-	K00142|1|0.0e+00|2302.3|brp:103833690|acyl-CoA synthetase [EC:6.2.1.-]	XP_009108010.1	0	PREDICTED: putative acyl-activating enzyme 19 isoform X1 [Brassica rapa]
novel_sir11634	319	123	303	120	-1.33628	Down	9.86374e-17	9.32894e-16	BraA08g009450.3C	31.76	69.86	-1.13726	1.38395e-09	Down	3	2017-2039	1	5' AGUUGAACCGCUUGUCUCGUACC 3'	3' UCAGUUUGGCGAACAGGGCGUGG 5'	GO:0005829,GO:0009505,GO:0005773,GO:0003993,GO:0046872,GO:0004601,GO:0003993,GO:0046872,GO:0003993,GO:0046872,GO:0042744,GO:0055062,	K14407|1|7.6e-20|100.9|apro:F751_3712|cleavage stimulation factor subunit 2	NP_198334.1	3.3e-260	purple acid phosphatase 26 [Arabidopsis thaliana]
novel_sir11634	319	123	303	120	-1.33628	Down	9.86374e-17	9.32894e-16	BraA06g030320.3C	4.09	7.5	-0.87479	0.0767684	Down	3	559-581	1	5' AACUGAACCGCUUGUCCCGCACC 3'	3' UCAGUUUGGCGAACAGGGCGUGG 5'
novel_sir11634	319	123	303	120	-1.33628	Down	9.86374e-17	9.32894e-16	BraA05g020840.3C	2.76	3.72	-0.430634	0.341305	Down	4	484-507	1	5' AGUCAAACCGCUUUGUUCCGUACC 3'	3' UCAGUUUGGCG-AACAGGGCGUGG 5'
novel_sir11714	33	145	31	144	2.21573	Up	4.48392e-21	5.84939e-20	BraA09g042670.3C	10.01	78.71	-2.9751	1.95269e-21	Down	0	1463-1483	1	5' GGUCAAUACUGCAAAUGGGAU 3'	3' CCAGUUAUGACGUUUACCCUA 5'
novel_sir11714	33	145	31	144	2.21573	Up	4.48392e-21	5.84939e-20	BraA09g009000.3C	3.1	113.83	-5.19847	3.54136e-36	Down	1	1763-1783	1	5' GGUCAAUACUGCAAAUGGGAA 3'	3' CCAGUUAUGACGUUUACCCUA 5'
novel_sir11714	33	145	31	144	2.21573	Up	4.48392e-21	5.84939e-20	BraA08g016970.3C	6.38	5.32	0.26213	0.650209	Up	3.5	1423-1442	1	5' GUUUAAU-CUGCAAGUGGGAU 3'	3' CCAGUUAUGACGUUUACCCUA 5'
novel_sir11714	33	145	31	144	2.21573	Up	4.48392e-21	5.84939e-20	BraA04g017230.3C	3.16	18.57	-2.55498	1.13956e-05	Down	4	2841-2860	1	5' GGUGAAAACUGCAAAU-GGAU 3'	3' CCAGUUAUGACGUUUACCCUA 5'
novel_sir11714	33	145	31	144	2.21573	Up	4.48392e-21	5.84939e-20	BraA05g032400.3C	2.48	11.09	-2.16085	0.00145534	Down	4	1390-1409	1	5' GGUGUAUACUGCAAAU-GGAU 3'	3' CCAGUUAUGACGUUUACCCUA 5'
novel_sir11741	409	203	388	193	-1.00746	Down	2.2835e-12	1.48464e-11	BraA07g011440.3C	1.91	2.46	-0.365086	0.462474	Down	0	9518-9541	1	5' AGUCACACACGACUAGAGACGGAC 3'	3' UCAGUGUGUGCUGAUCUCUGCCUG 5'	-	K16573|1|1.0e-40|169.9|pda:103722329|gamma-tubulin complex component 6	XP_009102887.1	1.5e-228	PREDICTED: protein trichome birefringence-like 38 [Brassica rapa]
novel_sir11741	409	203	388	193	-1.00746	Down	2.2835e-12	1.48464e-11	BraA07g011440.3C	1.91	2.46	-0.365086	0.462474	Down	0	1243-1266	1	5' AGUCACACACGACUAGAGACGGAC 3'	3' UCAGUGUGUGCUGAUCUCUGCCUG 5'	-	K16573|1|1.0e-40|169.9|pda:103722329|gamma-tubulin complex component 6	XP_009102887.1	1.5e-228	PREDICTED: protein trichome birefringence-like 38 [Brassica rapa]
novel_sir11833	72	152	67	148	1.14336	Up	4.61818e-10	2.33143e-09	BraA01g002540.3C	0	2.2	-1.85062	0.183363	Down	4	6714-6736	1	5' GCUUGUAA-CAUUAACUAUUGACU 3'	3' CUAGUCUUGGUAAUUGAUAACUGA 5'
novel_sir11851	470	179	444	171	-1.37656	Down	1.88752e-24	3.01455e-23	BraA05g039050.3C	2.33	6.78	-1.54096	0.0309154	Down	3.5	1860-1881	1	5' CGUCAGGGAGCUCCGACCAUCG 3'	3' ACAGUCUCU-GAGGCUGGUAGC 5'
novel_sir11986	166	82	157	77	-1.02783	Down	7.08666e-06	2.032e-05	BraA04g005940.3C	0	8.87	-3.48901	0.000856516	Down	1	1452-1475	1	5' GUUCAUCACUGUAGCGCGGGCCCC 3'	3' CAAGUAGUGACAUCGCGCCUGGGG 5'
novel_sir11986	166	82	157	77	-1.02783	Down	7.08666e-06	2.032e-05	BraA05g040010.3C	10.16	38.04	-1.90462	2.13527e-08	Down	1	527-550	1	5' GUUCAUCACUGUAGCGCGGGCCCC 3'	3' CAAGUAGUGACAUCGCGCCUGGGG 5'
novel_sir12025	261	122	249	118	-1.07736	Down	1.2115e-09	5.85251e-09	BraA02g016960.3C	0	1.24	-1.86673	0.316096	Down	3.5	1432-1455	1	5' AAUCGUGGACCGCCACGUAUUAGU 3'	3' UUAGUACCCGGCGGUGCACAAUCA 5'	GO:0016491,GO:0016491,	K08081|1|3.6e-136|486.5|boe:106315654|tropinone reductase I [EC:1.1.1.206]	XP_009113419.1	4.8e-136	PREDICTED: tropinone reductase homolog At1g07440-like isoform X2 [Brassica rapa]
novel_sir12025	261	122	249	118	-1.07736	Down	1.2115e-09	5.85251e-09	BraA10g029560.3C	0	4.09	-3.24969	0.0262206	Down	3.5	1386-1409	1	5' AAUCGUGGGUUGCCACGUGUCAGU 3'	3' UUAGUACCCGGCGGUGCACAAUCA 5'
novel_sir12035	214	77	210	72	-1.54432	Down	4.86322e-13	3.37194e-12	BraA05g005950.3C	0	3.41	-2.53098	0.0608957	Down	0.5	2031-2053	1	5' UAUUAUUACACGGGGGGACACGG 3'	3' AUAGUAAUGUGCCCCCCUGUGCC 5'
novel_sir12035	214	77	210	72	-1.54432	Down	4.86322e-13	3.37194e-12	BraA01g007930.3C	0	1.35	-1.05445	0.415605	Down	3	5955-5977	1	5' UAGUAUUAUACGGGGGGAUACGG 3'	3' AUAGUAAUGUGCCCCCCUGUGCC 5'
novel_sir12069	164	934	155	908	2.55042	Up	3.0303e-151	3.9875e-149	BraA07g018660.3C	0	4.73	-3.75641	0.0133325	Down	4	2184-2206	1	5' CCUCCAGAGCUAAGACAAGCCGU 3'	3' GGAGGU-UUGAUUCUCUUCGGCG 5'
novel_sir12093	382	186	359	176	-1.02841	Down	3.23838e-12	2.08088e-11	BraA07g004260.3C	8.86	8.17	0.116971	0.448385	Up	3.5	5070-5093	1	5' UUUCUAAACGCGGAUCAAAAUCUA 3'	3' AAAGGUUCGCGCCCAGUUUUAGAU 5'	GO:0016758,GO:0008152,	K13496|1|1.9e-67|258.8|atr:18438318|UDP-glucosyl transferase 73C [EC:2.4.1.-]	CDY31401.1	2e-248	BnaA07g03360D [Brassica napus]
novel_sir12093	382	186	359	176	-1.02841	Down	3.23838e-12	2.08088e-11	BraA07g004260.3C	8.86	8.17	0.116971	0.448385	Up	3.5	5070-5093	1	5' UUUCUAAACGCGGAUCAAAAUCUA 3'	3' AAAGGUUCGCGCCCAGUUUUAGAU 5'	GO:0016758,GO:0008152,	K13496|1|1.9e-67|258.8|atr:18438318|UDP-glucosyl transferase 73C [EC:2.4.1.-]	CDY31401.1	2e-248	BnaA07g03360D [Brassica napus]
novel_sir12093	382	186	359	176	-1.02841	Down	3.23838e-12	2.08088e-11	BraA09g031950.3C	0	1.45	-0.720477	0.472859	Down	3.5	14824-14847	1	5' CUUUUAAAUGCGGGUCAAAAUCUA 3'	3' AAAGGUUCGCGCCCAGUUUUAGAU 5'	GO:0016021,GO:0016021,GO:0015297,GO:0015238,GO:0015297,GO:0015238,GO:0006855,	K03327|1|3.5e-246|852.8|ath:AT1G33080|multidrug resistance protein, MATE family	XP_009123743.1	1.3e-280	PREDICTED: protein DETOXIFICATION 23 [Brassica rapa]
novel_sir12093	382	186	359	176	-1.02841	Down	3.23838e-12	2.08088e-11	BraA04g005070.3C	0	1.18	-3.07529	0.239811	Down	0	8352-8375	1	5' UUUCCAAGCGCGGGUCAAAAUCUA 3'	3' AAAGGUUCGCGCCCAGUUUUAGAU 5'
novel_sir12093	382	186	359	176	-1.02841	Down	3.23838e-12	2.08088e-11	BraA06g028820.3C	0	4.91	-3.10669	0.0161752	Down	0	7518-7541	1	5' UUUCCAAGCGCGGGUCAAAAUCUA 3'	3' AAAGGUUCGCGCCCAGUUUUAGAU 5'
novel_sir12093	382	186	359	176	-1.02841	Down	3.23838e-12	2.08088e-11	BraA02g006100.3C	43.25	71.35	-0.722213	4.58352e-07	Down	0	2070-2093	1	5' UUUCCAAGCGCGGGUCAAAAUCUA 3'	3' AAAGGUUCGCGCCCAGUUUUAGAU 5'
novel_sir12093	382	186	359	176	-1.02841	Down	3.23838e-12	2.08088e-11	BraA02g019020.3C	0	1.36	-1.80206	0.300972	Down	1	1674-1697	1	5' UUUCCAAGCGCGGGUCAAGAUCUA 3'	3' AAAGGUUCGCGCCCAGUUUUAGAU 5'
novel_sir12093	382	186	359	176	-1.02841	Down	3.23838e-12	2.08088e-11	BraA03g051400.3C	0	1.19	-0.786293	0.500305	Down	2	4887-4910	1	5' UUUCCAAGCGCGGAUCAAAAUCUA 3'	3' AAAGGUUCGCGCCCAGUUUUAGAU 5'
novel_sir12093	382	186	359	176	-1.02841	Down	3.23838e-12	2.08088e-11	BraA01g005070.3C	63.39	51.08	0.311497	0.217561	Up	2	1496-1519	1	5' UUUGAAAGCGCGGGUCAAAAUCUA 3'	3' AAAGGUUCGCGCCCAGUUUUAGAU 5'
novel_sir12093	382	186	359	176	-1.02841	Down	3.23838e-12	2.08088e-11	BraA02g013560.3C	0	1.78	-2.95217	0.153877	Down	2	2533-2556	1	5' UUUGAAAGCGCGGGUCAAAAUCUA 3'	3' AAAGGUUCGCGCCCAGUUUUAGAU 5'
novel_sir12093	382	186	359	176	-1.02841	Down	3.23838e-12	2.08088e-11	BraA09g036730.3C	0	7.49	-3.90497	0.00170343	Down	2.5	9238-9261	1	5' UUUUCAAGCGCGGAUCAAAAUCUA 3'	3' AAAGGUUCGCGCCCAGUUUUAGAU 5'
novel_sir12093	382	186	359	176	-1.02841	Down	3.23838e-12	2.08088e-11	BraA06g023760.3C	1.91	5.02	-1.39411	0.0756221	Down	3	2597-2620	1	5' UUUUUAAGCGCGGAUCAAAAUCUA 3'	3' AAAGGUUCGCGCCCAGUUUUAGAU 5'
novel_sir12093	382	186	359	176	-1.02841	Down	3.23838e-12	2.08088e-11	BraA06g021520.3C	0	1.96	-1.27486	0.286018	Down	3.5	2416-2439	1	5' UUCUUAAAUGCGGGUCAAAAUCUA 3'	3' AAAGGUUCGCGCCCAGUUUUAGAU 5'
novel_sir12235	263	113	250	110	-1.18443	Down	1.47448e-11	8.96085e-11	BraA09g043090.3C	1.96	7.44	-1.92445	0.0128737	Down	4	1289-1306	1	5' GUUUCAGCUAAUGUUUGU 3'	3' CAAGGUCGAUCGCAAACG 5'	GO:0005524,GO:0005509,GO:0004672,GO:0005524,GO:0005509,GO:0004672,	K13412|1|1.9e-298|1026.5|boe:106306642|calcium-dependent protein kinase [EC:2.7.11.1]	XP_013598777.1	1.3e-297	PREDICTED: calcium-dependent protein kinase 13-like [Brassica oleracea var. oleracea]
novel_sir12235	263	113	250	110	-1.18443	Down	1.47448e-11	8.96085e-11	BraA08g021580.3C	0	4.02	-3.06609	0.0301813	Down	0	4271-4288	1	5' GUUCCAGCUAGCGUUUGC 3'	3' CAAGGUCGAUCGCAAACG 5'	-	K01537|1|0.0e+00|1874.8|brp:103835040|Ca2+-transporting ATPase [EC:3.6.3.8]	XP_018509295.1	0	PREDICTED: calcium-transporting ATPase 2, plasma membrane-type-like [Brassica rapa]
novel_sir12235	263	113	250	110	-1.18443	Down	1.47448e-11	8.96085e-11	BraA03g045450.3C	5.08	11.62	-1.19371	0.0116329	Down	3	6110-6127	1	5' GUUUUAGAUAGCGUUUGC 3'	3' CAAGGUCGAUCGCAAACG 5'	GO:0005524,GO:0008017,GO:0003777,GO:0007018,	K11498|1|0.0e+00|2021.1|brp:103860696|centromeric protein E	XP_009136598.1	0	PREDICTED: kinesin-like protein KIN-7G isoform X1 [Brassica rapa]
novel_sir12235	263	113	250	110	-1.18443	Down	1.47448e-11	8.96085e-11	BraA03g045450.3C	5.08	11.62	-1.19371	0.0116329	Down	3	6110-6127	1	5' GUUUUAGAUAGCGUUUGC 3'	3' CAAGGUCGAUCGCAAACG 5'	GO:0005524,GO:0008017,GO:0003777,GO:0007018,	K11498|1|0.0e+00|2021.1|brp:103860696|centromeric protein E	XP_009136598.1	0	PREDICTED: kinesin-like protein KIN-7G isoform X1 [Brassica rapa]
novel_sir12235	263	113	250	110	-1.18443	Down	1.47448e-11	8.96085e-11	BraA07g017040.3C	16.7	20.87	-0.321582	0.0390712	Down	1	864-881	1	5' GCUCCAGCUAGCGUUUGC 3'	3' CAAGGUCGAUCGCAAACG 5'	GO:0005829,GO:0005634,GO:0005524,GO:0004674,GO:0005524,GO:0004674,GO:0010029,GO:0009737,GO:0009739,GO:0009651,GO:0009414,	K14498|1|7.1e-201|701.8|brp:103829556|serine/threonine-protein kinase SRK2 [EC:2.7.11.1]	XP_009103473.1	4.8e-200	PREDICTED: serine/threonine-protein kinase SRK2I [Brassica rapa]
novel_sir12235	263	113	250	110	-1.18443	Down	1.47448e-11	8.96085e-11	BraA07g017040.3C	16.7	20.87	-0.321582	0.0390712	Down	1	864-881	1	5' GCUCCAGCUAGCGUUUGC 3'	3' CAAGGUCGAUCGCAAACG 5'	GO:0005829,GO:0005634,GO:0005524,GO:0004674,GO:0005524,GO:0004674,GO:0010029,GO:0009737,GO:0009739,GO:0009651,GO:0009414,	K14498|1|7.1e-201|701.8|brp:103829556|serine/threonine-protein kinase SRK2 [EC:2.7.11.1]	XP_009103473.1	4.8e-200	PREDICTED: serine/threonine-protein kinase SRK2I [Brassica rapa]
novel_sir12235	263	113	250	110	-1.18443	Down	1.47448e-11	8.96085e-11	BraA07g017040.3C	16.7	20.87	-0.321582	0.0390712	Down	1	864-881	1	5' GCUCCAGCUAGCGUUUGC 3'	3' CAAGGUCGAUCGCAAACG 5'	GO:0005829,GO:0005634,GO:0005524,GO:0004674,GO:0005524,GO:0004674,GO:0010029,GO:0009737,GO:0009739,GO:0009651,GO:0009414,	K14498|1|7.1e-201|701.8|brp:103829556|serine/threonine-protein kinase SRK2 [EC:2.7.11.1]	XP_009103473.1	4.8e-200	PREDICTED: serine/threonine-protein kinase SRK2I [Brassica rapa]
novel_sir12235	263	113	250	110	-1.18443	Down	1.47448e-11	8.96085e-11	BraA02g042310.3C	5.82	6.89	-0.243485	0.269549	Down	0	2509-2526	1	5' GUUCCAGCUAGCGUUUGC 3'	3' CAAGGUCGAUCGCAAACG 5'	-	K00511|1|5.1e-248|859.0|eus:EUTSA_v10004005mg|squalene monooxygenase [EC:1.14.14.17]	XP_009130085.1	9.6e-298	PREDICTED: squalene epoxidase 5-like isoform X2 [Brassica rapa]
novel_sir12235	263	113	250	110	-1.18443	Down	1.47448e-11	8.96085e-11	BraA07g015920.3C	0	1.32	-5.45943	0.17696	Down	3	1737-1754	1	5' GCUCCAACUAGCGUUUGC 3'	3' CAAGGUCGAUCGCAAACG 5'	-	K15333|1|7.1e-76|287.7|nsy:104224633|tRNA guanosine-2'-O-methyltransferase [EC:2.1.1.34]!K12619|3|2.2e-32|143.3|ghi:107940264|5'-3' exoribonuclease 2 [EC:3.1.13.-]!K13199|4|9.7e-17|91.3|mtr:MTR_7g081660|plasminogen activator inhibitor 1 RNA-binding protein!K14568|5|2.4e-07|60.1|dct:110101229|rRNA small subunit pseudouridine methyltransferase Nep1 [EC:2.1.1.260]	XP_009103352.1	0	PREDICTED: subtilisin-like protease SBT5.1 isoform X1 [Brassica rapa]
novel_sir12235	263	113	250	110	-1.18443	Down	1.47448e-11	8.96085e-11	BraA02g026460.3C	1.25	4.29	-1.77905	0.0676893	Down	0	3273-3290	1	5' GUUCCAGCUAGCGUUUGC 3'	3' CAAGGUCGAUCGCAAACG 5'	-	K01068|1|8.3e-258|891.3|brp:103853313|acyl-coenzyme A thioesterase 1/2/4 [EC:3.1.2.2]	XP_009128485.1	5.6e-257	PREDICTED: uncharacterized protein LOC103853313 isoform X3 [Brassica rapa]
novel_sir12235	263	113	250	110	-1.18443	Down	1.47448e-11	8.96085e-11	BraA01g042320.3C	0	2.52	-1.93289	0.147017	Down	2.5	1373-1390	1	5' GUUUCCGCUAGCGUUUGC 3'	3' CAAGGUCGAUCGCAAACG 5'
novel_sir12235	263	113	250	110	-1.18443	Down	1.47448e-11	8.96085e-11	BraA05g039520.3C	1.55	8.31	-2.42258	0.00398319	Down	2.5	1434-1451	1	5' GUUUCCGCUAGCGUUUGC 3'	3' CAAGGUCGAUCGCAAACG 5'
novel_sir12235	263	113	250	110	-1.18443	Down	1.47448e-11	8.96085e-11	BraA09g035520.3C	0	6.21	-2.81902	0.00867346	Down	3	4665-4682	1	5' UUUCCAGCAAGCGUUUGC 3'	3' CAAGGUCGAUCGCAAACG 5'
novel_sir12235	263	113	250	110	-1.18443	Down	1.47448e-11	8.96085e-11	BraA04g005160.3C	3.49	16.46	-2.23767	8.42131e-05	Down	3	464-481	1	5' GUAGCAGCUGGCGUUUGC 3'	3' CAAGGUCGAUCGCAAACG 5'
novel_sir12235	263	113	250	110	-1.18443	Down	1.47448e-11	8.96085e-11	BraA10g031470.3C	20.65	19.34	0.094554	0.225612	Up	3	1200-1217	1	5' CUUCAAGCUAGCGUUUGA 3'	3' CAAGGUCGAUCGCAAACG 5'
novel_sir12235	263	113	250	110	-1.18443	Down	1.47448e-11	8.96085e-11	BraA01g014460.3C	1.37	19.44	-3.82678	4.75924e-07	Down	3.5	1533-1550	1	5' GUUUCCGUUAGCGUUUGC 3'	3' CAAGGUCGAUCGCAAACG 5'
novel_sir12235	263	113	250	110	-1.18443	Down	1.47448e-11	8.96085e-11	BraA02g013440.3C	11.09	17.11	-0.62558	0.0196871	Down	3.5	173-190	1	5' GUUUCAGCUAGCGUUUUA 3'	3' CAAGGUCGAUCGCAAACG 5'
novel_sir12235	263	113	250	110	-1.18443	Down	1.47448e-11	8.96085e-11	BraA07g024150.3C	0	1.24	-1.25376	0.399605	Down	3.5	3499-3516	1	5' GUUCGGGCUAGUGUUUGU 3'	3' CAAGGUCGAUCGCAAACG 5'
novel_sir12235	263	113	250	110	-1.18443	Down	1.47448e-11	8.96085e-11	BraA04g007080.3C	0	3.48	-2.37685	0.0642926	Down	3.5	985-1002	1	5' AAUCUAGCUAGUGUUUGC 3'	3' CAAGGUCGAUCGCAAACG 5'
novel_sir12235	263	113	250	110	-1.18443	Down	1.47448e-11	8.96085e-11	BraA01g005160.3C	0	6.88	-6.25634	0.00240031	Down	3.5	3446-3463	1	5' GUUUCAGCUAGCUUUUGA 3'	3' CAAGGUCGAUCGCAAACG 5'
novel_sir12235	263	113	250	110	-1.18443	Down	1.47448e-11	8.96085e-11	BraA07g010550.3C	1.06	3.62	-1.77193	0.0938434	Down	3.5	1330-1347	1	5' AUUUGAGCUAGUGUUUGC 3'	3' CAAGGUCGAUCGCAAACG 5'
novel_sir12235	263	113	250	110	-1.18443	Down	1.47448e-11	8.96085e-11	BraA05g025900.3C	3.07	13.52	-2.13878	0.000464085	Down	3.5	3374-3390	1	5' GUUCCGG-UAGCGUUUGU 3'	3' CAAGGUCGAUCGCAAACG 5'
novel_sir12235	263	113	250	110	-1.18443	Down	1.47448e-11	8.96085e-11	BraA10g019570.3C	0	7.98	-3.85889	0.00123154	Down	3.5	328-345	1	5' GAUCUCGCUAGCGUUUGC 3'	3' CAAGGUCGAUCGCAAACG 5'
novel_sir12235	263	113	250	110	-1.18443	Down	1.47448e-11	8.96085e-11	BraA09g013380.3C	2.54	0	1.48089	0.607271	Up	4	239-256	1	5' CUUCCAGCUGGUGUUUGG 3'	3' CAAGGUCGAUCGCAAACG 5'
novel_sir12235	263	113	250	110	-1.18443	Down	1.47448e-11	8.96085e-11	BraA08g014260.3C	0	1.18	-1.92845	0.321506	Down	4	349-366	1	5' GUUGCAGUUAGGGUUUGC 3'	3' CAAGGUCGAUCGCAAACG 5'
novel_sir12235	263	113	250	110	-1.18443	Down	1.47448e-11	8.96085e-11	BraA05g026140.3C	1.93	6.1	-1.66021	0.034447	Down	4	88-105	1	5' CCUCCAGCUAGGGUUUGC 3'	3' CAAGGUCGAUCGCAAACG 5'
novel_sir12235	263	113	250	110	-1.18443	Down	1.47448e-11	8.96085e-11	BraA09g047950.3C	4.69	9.96	-1.08656	0.0250462	Down	4	4572-4590	1	5' GUUCUCAGCUAGCGUUUCG 3'	3' CAAG-GUCGAUCGCAAACG 5'
novel_sir12235	263	113	250	110	-1.18443	Down	1.47448e-11	8.96085e-11	BraA10g028300.3C	262.34	181.55	0.531071	0.420407	Up	4	229-245	1	5' GAUUCAGCUAGC-UUUGU 3'	3' CAAGGUCGAUCGCAAACG 5'
novel_sir12235	263	113	250	110	-1.18443	Down	1.47448e-11	8.96085e-11	BraA02g019890.3C	16.27	22.98	-0.498165	0.0129433	Down	4	301-318	1	5' GCUCAAGCUAGGGUUUGC 3'	3' CAAGGUCGAUCGCAAACG 5'
novel_sir12240	511	204	488	196	-1.31603	Down	2.58354e-24	4.10451e-23	BraA03g039660.3C	1.23	3.06	-1.31487	0.176527	Down	4	469-492	1	5' CGGUCAGACGCACCUCAAGUUUGA 3'	3' GUAGGUCCG-GUGGAGUUCAAACU 5'	-	K13413|1|5.2e-181|636.0|brp:103859895|mitogen-activated protein kinase kinase 4/5 [EC:2.7.12.2]	XP_018512632.1	3.5e-180	PREDICTED: mitogen-activated protein kinase kinase 5-like [Brassica rapa]
novel_sir12240	511	204	488	196	-1.31603	Down	2.58354e-24	4.10451e-23	BraA09g017130.3C	5.28	73.62	-3.80149	1.26207e-22	Down	3.5	1509-1531	1	5' CCUCAAUGUCACCUCAAGUUUGA 3'	3' GUAGGUCCGGUGGAGUUCAAACU 5'
novel_sir12261	1851	440	1789	428	-2.06347	Down	5.2e-172	9.2575e-170	BraA01g013650.3C	0	1.67	-2.86014	0.17148	Down	0.5	1399-1422	1	5' GCUCCAUAGAGCGUCCACAUCAGC 3'	3' UGAGGUAUCUCGCAGGUGUAGUCG 5'
novel_sir12261	1851	440	1789	428	-2.06347	Down	5.2e-172	9.2575e-170	BraA03g058570.3C	0	4.49	-2.85638	0.0250063	Down	1	1846-1869	1	5' GCUCCAUAGGGCGUCCACAUCAGC 3'	3' UGAGGUAUCUCGCAGGUGUAGUCG 5'
novel_sir12261	1851	440	1789	428	-2.06347	Down	5.2e-172	9.2575e-170	BraA01g013650.3C	0	1.67	-2.86014	0.17148	Down	2.5	2375-2398	1	5' GCUCCAUAGAGCGUCCACAUAAGC 3'	3' UGAGGUAUCUCGCAGGUGUAGUCG 5'
novel_sir12261	1851	440	1789	428	-2.06347	Down	5.2e-172	9.2575e-170	BraA01g013650.3C	0	1.67	-2.86014	0.17148	Down	2.5	1769-1792	1	5' GCUCCAUAGAGCGUCCACAUAAGC 3'	3' UGAGGUAUCUCGCAGGUGUAGUCG 5'
novel_sir12296	55	126	54	123	1.18763	Up	1.15539e-09	5.59038e-09	BraA02g029020.3C	44.85	62.34	-0.47505	5.63049e-05	Down	0	4677-4700	1	5' UUUCCAUUUUAAUCCGUGCGGUUC 3'	3' AAAGGUAAAAUUAGGCACGCCAAG 5'
novel_sir12324	887	1913	862	1844	1.09708	Up	7.2862e-113	7.3506e-111	BraA04g017740.3C	23	45.73	-0.991507	3.95928e-06	Down	3.5	1672-1691	1	5' GGU-CCAGUUCCGAACCCGAU 3'	3' CCAGGGUCAAGGCUUGGGCAG 5'
novel_sir12324	887	1913	862	1844	1.09708	Up	7.2862e-113	7.3506e-111	BraA07g013570.3C	5.36	6.77	-0.336923	0.23379	Down	4	1169-1188	1	5' GGUCUCGGUUUCGAACCC-UC 3'	3' CCAGGGUCAAGGCUUGGGCAG 5'
novel_sir12350	117	256	115	247	1.10288	Up	6.47732e-17	6.19387e-16	BraA09g052700.3C	0	18.08	-5.17632	5.59368e-07	Down	4	4974-4995	1	5' UCUCCACCAUCUGAUAAUGUCC 3'	3' UGAGG-GGUGGACUGUUACAGG 5'
novel_sir12350	117	256	115	247	1.10288	Up	6.47732e-17	6.19387e-16	BraA10g027800.3C	0	4.65	-2.50353	0.0292523	Down	4	117-136	1	5' CUUCCCCACCUG-CAAUGUCU 3'	3' UGAGGGGUGGACUGUUACAGG 5'
novel_sir12355	163	332	157	325	1.04967	Up	4.95932e-19	5.78396e-18	BraA08g021580.3C	0	4.02	-3.06609	0.0301813	Down	0.5	4146-4169	1	5' UUUUCCCGCUACCACCCGCAAACG 3'	3' AAAGGGGCGAUGGUGGGCGUUUGC 5'	-	K01537|1|0.0e+00|1874.8|brp:103835040|Ca2+-transporting ATPase [EC:3.6.3.8]	XP_018509295.1	0	PREDICTED: calcium-transporting ATPase 2, plasma membrane-type-like [Brassica rapa]
novel_sir12355	163	332	157	325	1.04967	Up	4.95932e-19	5.78396e-18	BraA07g017040.3C	16.7	20.87	-0.321582	0.0390712	Down	0.5	739-762	1	5' UUUUCCCGCUACCACCCGCAAACG 3'	3' AAAGGGGCGAUGGUGGGCGUUUGC 5'	GO:0005829,GO:0005634,GO:0005524,GO:0004674,GO:0005524,GO:0004674,GO:0010029,GO:0009737,GO:0009739,GO:0009651,GO:0009414,	K14498|1|7.1e-201|701.8|brp:103829556|serine/threonine-protein kinase SRK2 [EC:2.7.11.1]	XP_009103473.1	4.8e-200	PREDICTED: serine/threonine-protein kinase SRK2I [Brassica rapa]
novel_sir12355	163	332	157	325	1.04967	Up	4.95932e-19	5.78396e-18	BraA07g017040.3C	16.7	20.87	-0.321582	0.0390712	Down	0.5	739-762	1	5' UUUUCCCGCUACCACCCGCAAACG 3'	3' AAAGGGGCGAUGGUGGGCGUUUGC 5'	GO:0005829,GO:0005634,GO:0005524,GO:0004674,GO:0005524,GO:0004674,GO:0010029,GO:0009737,GO:0009739,GO:0009651,GO:0009414,	K14498|1|7.1e-201|701.8|brp:103829556|serine/threonine-protein kinase SRK2 [EC:2.7.11.1]	XP_009103473.1	4.8e-200	PREDICTED: serine/threonine-protein kinase SRK2I [Brassica rapa]
novel_sir12355	163	332	157	325	1.04967	Up	4.95932e-19	5.78396e-18	BraA07g017040.3C	16.7	20.87	-0.321582	0.0390712	Down	0.5	739-762	1	5' UUUUCCCGCUACCACCCGCAAACG 3'	3' AAAGGGGCGAUGGUGGGCGUUUGC 5'	GO:0005829,GO:0005634,GO:0005524,GO:0004674,GO:0005524,GO:0004674,GO:0010029,GO:0009737,GO:0009739,GO:0009651,GO:0009414,	K14498|1|7.1e-201|701.8|brp:103829556|serine/threonine-protein kinase SRK2 [EC:2.7.11.1]	XP_009103473.1	4.8e-200	PREDICTED: serine/threonine-protein kinase SRK2I [Brassica rapa]
novel_sir12355	163	332	157	325	1.04967	Up	4.95932e-19	5.78396e-18	BraA07g015920.3C	0	1.32	-5.45943	0.17696	Down	0.5	1632-1655	1	5' UUUUCCCGCUACCACCCGCAAACG 3'	3' AAAGGGGCGAUGGUGGGCGUUUGC 5'	-	K15333|1|7.1e-76|287.7|nsy:104224633|tRNA guanosine-2'-O-methyltransferase [EC:2.1.1.34]!K12619|3|2.2e-32|143.3|ghi:107940264|5'-3' exoribonuclease 2 [EC:3.1.13.-]!K13199|4|9.7e-17|91.3|mtr:MTR_7g081660|plasminogen activator inhibitor 1 RNA-binding protein!K14568|5|2.4e-07|60.1|dct:110101229|rRNA small subunit pseudouridine methyltransferase Nep1 [EC:2.1.1.260]	XP_009103352.1	0	PREDICTED: subtilisin-like protease SBT5.1 isoform X1 [Brassica rapa]
novel_sir12355	163	332	157	325	1.04967	Up	4.95932e-19	5.78396e-18	BraA02g026460.3C	1.25	4.29	-1.77905	0.0676893	Down	1.5	3138-3161	1	5' UUUUCCCGCUACCACCCGCAAACA 3'	3' AAAGGGGCGAUGGUGGGCGUUUGC 5'	-	K01068|1|8.3e-258|891.3|brp:103853313|acyl-coenzyme A thioesterase 1/2/4 [EC:3.1.2.2]	XP_009128485.1	5.6e-257	PREDICTED: uncharacterized protein LOC103853313 isoform X3 [Brassica rapa]
novel_sir12431	46	151	44	146	1.73039	Up	3.37754e-17	3.35152e-16	BraA03g034300.3C	1.71	4.94	-1.53051	0.0662592	Down	3	186-207	1	5' CCUCGCUCUCACGGCCGGCUUC 3'	3' GUAGGGA-AGUGCCGGCCGAAG 5'
novel_sir12431	46	151	44	146	1.73039	Up	3.37754e-17	3.35152e-16	BraA03g048470.3C	1.06	3.46	-1.70671	0.106994	Down	4	1753-1773	1	5' CAUUGCUUCACGGACGGCUUU 3'	3' GUAGGGAAGUGCCGGCCGAAG 5'
novel_sir12431	46	151	44	146	1.73039	Up	3.37754e-17	3.35152e-16	BraA10g019240.3C	927.69	65.73	3.81902	3.4167e-136	Up	4	1560-1581	1	5' CAUCCACUUCACGGUCGACUUC 3'	3' GUAGG-GAAGUGCCGGCCGAAG 5'
novel_sir12431	46	151	44	146	1.73039	Up	3.37754e-17	3.35152e-16	BraA10g019250.3C	2427.13	120.18	4.33598	0	Up	4	1527-1548	1	5' CAUCCACUUCACGGUCGACUUC 3'	3' GUAGG-GAAGUGCCGGCCGAAG 5'
novel_sir12514	202	77	201	76	-1.40312	Down	2.49926e-11	1.47017e-10	BraA01g040540.3C	2.79	0	1.78427	0.48665	Up	1.5	1689-1711	1	5' CCUUCGAUUAGUACGAUAUUGUC 3'	3' GUAGGCUAAUCAUGCUAUAACAG 5'
novel_sir12514	202	77	201	76	-1.40312	Down	2.49926e-11	1.47017e-10	BraA08g024150.3C	0	8.16	-4.02857	0.000992363	Down	2	1112-1134	1	5' UAUCUUAUUAGUACGAUAUUGUC 3'	3' GUAGGCUAAUCAUGCUAUAACAG 5'
novel_sir12514	202	77	201	76	-1.40312	Down	2.49926e-11	1.47017e-10	BraA06g021550.3C	26.89	141.15	-2.39209	3.14784e-32	Down	2	1124-1146	1	5' UAUCUUAUUAGUACGAUAUUGUC 3'	3' GUAGGCUAAUCAUGCUAUAACAG 5'
novel_sir12514	202	77	201	76	-1.40312	Down	2.49926e-11	1.47017e-10	BraA06g021550.3C	26.89	141.15	-2.39209	3.14784e-32	Down	2	671-693	1	5' UAUCUUAUUAGUACGAUAUUGUC 3'	3' GUAGGCUAAUCAUGCUAUAACAG 5'
novel_sir12514	202	77	201	76	-1.40312	Down	2.49926e-11	1.47017e-10	BraA04g026200.3C	0	7.89	-4.45396	0.00103197	Down	3	2262-2284	1	5' UCUCUUAUUAGUACGAUAUUGUC 3'	3' GUAGGCUAAUCAUGCUAUAACAG 5'
novel_sir12514	202	77	201	76	-1.40312	Down	2.49926e-11	1.47017e-10	BraA08g024150.3C	0	8.16	-4.02857	0.000992363	Down	4	653-675	1	5' UAUCUUAUUAGUACGAUAUUAUC 3'	3' GUAGGCUAAUCAUGCUAUAACAG 5'
novel_sir12524	114	52	104	50	-1.05658	Down	3.60562e-05	9.12027e-05	BraA01g000760.3C	1.57	19.64	-3.64496	5.41328e-07	Down	1	601-624	1	5' CGCCCGCAACCGCAAACGCUAGCU 3'	3' GCAGGCGUUGGCGUUUGCGAUCGA 5'	-	-	XP_009128801.1	3.5e-130	PREDICTED: uncharacterized protein LOC103853564 isoform X2 [Brassica rapa]
novel_sir12524	114	52	104	50	-1.05658	Down	3.60562e-05	9.12027e-05	BraA10g019670.3C	5	3.57	0.486004	0.874584	Up	0.5	5931-5954	1	5' UGUCCGCAACCGCAAACGCUAGCU 3'	3' GCAGGCGUUGGCGUUUGCGAUCGA 5'
novel_sir12524	114	52	104	50	-1.05658	Down	3.60562e-05	9.12027e-05	BraA03g016910.3C	0	2.3	-1.41923	0.225463	Down	1	2151-2174	1	5' CGCCCGCAACCGCAAACGCUAGCU 3'	3' GCAGGCGUUGGCGUUUGCGAUCGA 5'
novel_sir12524	114	52	104	50	-1.05658	Down	3.60562e-05	9.12027e-05	BraA10g002520.3C	19.72	15.82	0.31791	0.500734	Up	1	1139-1162	1	5' CGCCCGCAACCGCAAACGCUAGCU 3'	3' GCAGGCGUUGGCGUUUGCGAUCGA 5'
novel_sir12524	114	52	104	50	-1.05658	Down	3.60562e-05	9.12027e-05	BraA08g014540.3C	111.89	2.24	5.64244	5.31273e-23	Up	3	3833-3855	1	5' UGU-UGCAACCGCAAACGCUAGCC 3'	3' GCAGGCGUUGGCGUUUGCGAUCGA 5'
novel_sir12524	114	52	104	50	-1.05658	Down	3.60562e-05	9.12027e-05	BraA06g035070.3C	0	2.53	-1.71621	0.167092	Down	3.5	1047-1069	1	5' UGUUUGCAACCGCAAACGCUA-CU 3'	3' GCAGGCGUUGGCGUUUGCGAUCGA 5'
novel_sir12524	114	52	104	50	-1.05658	Down	3.60562e-05	9.12027e-05	BraA03g031720.3C	1.95	3.82	-0.970099	0.186691	Down	4	1041-1064	1	5' CGUCCACAACCCCAAACGCUAGCG 3'	3' GCAGGCGUUGGCGUUUGCGAUCGA 5'
novel_sir12555	49	103	48	98	1.02975	Up	3.30914e-07	1.14132e-06	BraA05g004810.3C	1.16	3.07	-1.40411	0.163382	Down	4	548-571	1	5' CCUCCGCAACUCCAUCGUUUGGAU 3'	3' GGAGGCGGGGAGGUAGGAAACCUA 5'
novel_sir12689	138	59	136	57	-1.25457	Down	9.25854e-07	3.00332e-06	BraA02g005120.3C	0	4.59	-4.59442	0.0120681	Down	1	1736-1759	1	5' CUUCCUAAGCCUUGCCACAUGGAC 3'	3' GAAGGAUUCGGAACGGUGUACUUG 5'
novel_sir12741	236	490	230	479	1.05839	Up	2.7004e-28	5.39456e-27	BraA03g009600.3C	7.92	1.43	2.46949	0.0960018	Up	0	410-431	1	5' CCUCCUCAAAAUGGUGUCUUGA 3'	3' GGAGGAGUUUUACCACAGAACU 5'	-	K19613|1|2.8e-180|635.2|csat:104703581|leucine-rich repeat protein SHOC2	XP_009131792.1	0	PREDICTED: disease resistance protein TAO1-like isoform X1 [Brassica rapa]
novel_sir12741	236	490	230	479	1.05839	Up	2.7004e-28	5.39456e-27	BraA09g020020.3C	0	1.18	-0.597241	0.547408	Down	1	371-392	1	5' CCUCCUCCAAAUGGUGUCUUGA 3'	3' GGAGGAGUUUUACCACAGAACU 5'
novel_sir12741	236	490	230	479	1.05839	Up	2.7004e-28	5.39456e-27	BraA09g025290.3C	0	4.47	-3.21917	0.0204548	Down	4	1782-1804	1	5' CCUCCUCAAAAUGGUUAUCUUGA 3'	3' GGAGGAGUUUUACC-ACAGAACU 5'
novel_sir12741	236	490	230	479	1.05839	Up	2.7004e-28	5.39456e-27	BraA09g065910.3C	30.88	22.18	0.477413	0.67834	Up	4	1904-1926	1	5' CUUGCUCGAAAUGGUGUCUUCGA 3'	3' GGAGGAGUUUUACCACAGAA-CU 5'
novel_sir12741	236	490	230	479	1.05839	Up	2.7004e-28	5.39456e-27	BraA03g005630.3C	1.13	58.53	-5.69478	3.10086e-19	Down	4	15-37	1	5' UCUCGCUAAGAAUGGUGUUUUGA 3'	3' GGAG-GAGUUUUACCACAGAACU 5'
novel_sir12797	39	93	37	91	1.29834	Up	6.92676e-08	2.61232e-07	BraA02g029020.3C	44.85	62.34	-0.47505	5.63049e-05	Down	0	4444-4465	1	5' AUUCCUGCAUGACUUGCUUUAG 3'	3' UAAGGACGUACUGAACGAAAUC 5'
novel_sir12797	39	93	37	91	1.29834	Up	6.92676e-08	2.61232e-07	BraA06g044670.3C	0	34.71	-6.36882	1.07538e-11	Down	4	252-273	1	5' AUCUCUUUAUGAUUUGCUUUAG 3'	3' UAAGGACGUACUGAACGAAAUC 5'
novel_sir12889	314	877	311	859	1.46574	Up	7.46672e-77	4.91261e-75	BraA10g018330.3C	0	2.65	-2.02748	0.129349	Down	3	731-752	1	5' ACUCGAACCCAGGUCCUCACCC 3'	3' GGAGCUUGGGUCCUGGAGUGGG 5'	GO:0003725,GO:0003725,	K04499|1|3.0e-64|247.7|nta:107761826|RuvB-like protein 1 (pontin 52)!K19612|2|1.2e-49|199.1|csl:COCSUDRAFT_65132|2',5'-phosphodiesterase [EC:3.1.13.4 3.1.4.-]!K07566|4|4.5e-12|74.3|mng:MNEG_0543|L-threonylcarbamoyladenylate synthase [EC:2.7.7.87]	XP_009120592.1	9e-157	PREDICTED: yrdC domain-containing protein, mitochondrial isoform X1 [Brassica rapa]
novel_sir12889	314	877	311	859	1.46574	Up	7.46672e-77	4.91261e-75	BraA10g018330.3C	0	2.65	-2.02748	0.129349	Down	3	731-752	1	5' ACUCGAACCCAGGUCCUCACCC 3'	3' GGAGCUUGGGUCCUGGAGUGGG 5'	GO:0003725,GO:0003725,	K04499|1|3.0e-64|247.7|nta:107761826|RuvB-like protein 1 (pontin 52)!K19612|2|1.2e-49|199.1|csl:COCSUDRAFT_65132|2',5'-phosphodiesterase [EC:3.1.13.4 3.1.4.-]!K07566|4|4.5e-12|74.3|mng:MNEG_0543|L-threonylcarbamoyladenylate synthase [EC:2.7.7.87]	XP_009120592.1	9e-157	PREDICTED: yrdC domain-containing protein, mitochondrial isoform X1 [Brassica rapa]
novel_sir12889	314	877	311	859	1.46574	Up	7.46672e-77	4.91261e-75	BraA02g040560.3C	1.45	4.49	-1.63066	0.07182	Down	3.5	10510-10531	1	5' ACUCGAAUCCAAGACCUCACCC 3'	3' GGAGCUUGGGUCCUGGAGUGGG 5'
novel_sir12889	314	877	311	859	1.46574	Up	7.46672e-77	4.91261e-75	BraA02g009420.3C	0	5.41	-2.58763	0.0173382	Down	3.5	3000-3021	1	5' CCAUGAACCCAGGACCUUGCCC 3'	3' GGAGCUUGGGUCCUGGAGUGGG 5'
novel_sir12889	314	877	311	859	1.46574	Up	7.46672e-77	4.91261e-75	BraA10g020400.3C	0	2.96	-2.5656	0.0793094	Down	3.5	567-588	1	5' CCAUGAACCCAGGACCUUGCCC 3'	3' GGAGCUUGGGUCCUGGAGUGGG 5'
novel_sir13016	48	99	46	94	1.03103	Up	8.81962e-07	2.87017e-06	BraA02g029020.3C	44.85	62.34	-0.47505	5.63049e-05	Down	0	5387-5410	1	5' CUUCGAUGUUUUUCUUGUGGGUCG 3'	3' GAAGCUACAAAAAGAACACCCAGC 5'
novel_sir13043	193	91	187	90	-1.05504	Down	2.41078e-07	8.4252e-07	BraA07g010340.3C	3.13	13.33	-2.09044	0.000572612	Down	2.5	3034-3057	1	5' AAUUGCAGGCCGCCACGUGUCAGU 3'	3' UUAGCGUCCGGCGGUGCACAG-CA 5'	GO:0005524,GO:0003883,GO:0005524,GO:0003883,GO:0005524,GO:0003883,GO:0005524,GO:0003883,GO:0044210,GO:0006541,GO:0044210,GO:0006541,GO:0044210,GO:0006541,GO:0044210,GO:0006541,	K01937|1|0.0e+00|1148.7|eus:EUTSA_v10007135mg|CTP synthase [EC:6.3.4.2]	XP_018491733.1	0	PREDICTED: CTP synthase-like [Raphanus sativus]
novel_sir13043	193	91	187	90	-1.05504	Down	2.41078e-07	8.4252e-07	BraA02g006890.3C	45.07	161.55	-1.84174	4.84494e-30	Down	4	1363-1385	1	5' AAUUGCUGGUCGCCACAUGUCGU 3'	3' UUAGCGUCCGGCGGUGCACAGCA 5'	GO:0004310,GO:0051996,GO:0004310,GO:0051996,GO:0006696,GO:0006696,	K02291|1|3.3e-237|822.8|brp:103851090|15-cis-phytoene/all-trans-phytoene synthase [EC:2.5.1.32 2.5.1.99]	XP_009126171.1	2.2e-236	PREDICTED: phytoene synthase, chloroplastic-like [Brassica rapa]
novel_sir13043	193	91	187	90	-1.05504	Down	2.41078e-07	8.4252e-07	BraA02g006890.3C	45.07	161.55	-1.84174	4.84494e-30	Down	4	1363-1385	1	5' AAUUGCUGGUCGCCACAUGUCGU 3'	3' UUAGCGUCCGGCGGUGCACAGCA 5'	GO:0004310,GO:0051996,GO:0004310,GO:0051996,GO:0006696,GO:0006696,	K02291|1|3.3e-237|822.8|brp:103851090|15-cis-phytoene/all-trans-phytoene synthase [EC:2.5.1.32 2.5.1.99]	XP_009126171.1	2.2e-236	PREDICTED: phytoene synthase, chloroplastic-like [Brassica rapa]
novel_sir13043	193	91	187	90	-1.05504	Down	2.41078e-07	8.4252e-07	BraA08g014510.3C	0	1.9	-3.24793	0.129807	Down	1.5	7524-7546	1	5' UAUCGCGGGCCGCCACGUGUCGU 3'	3' UUAGCGUCCGGCGGUGCACAGCA 5'
novel_sir13043	193	91	187	90	-1.05504	Down	2.41078e-07	8.4252e-07	BraA10g029560.3C	0	4.09	-3.24969	0.0262206	Down	4	1386-1409	1	5' AAUCGUGGGUUGCCACGUGUCAGU 3'	3' UUAGCGUCCGGCGGUGCACAG-CA 5'
novel_sir13059	70	140	66	133	1.01089	Up	1.35478e-08	5.65162e-08	BraA10g016190.3C	0	1	-2.18442	0.337049	Down	4	1523-1544	1	5' CGAUGCUAGCACUAGGGCCAUU 3'	3' GCAGCGGUCGUGAUUCCGGUAC 5'
novel_sir13129	588	144	560	135	-2.05247	Down	3.12458e-54	1.34135e-52	BraA07g010340.3C	3.13	13.33	-2.09044	0.000572612	Down	3.5	3034-3058	1	5' AAUUGCAGGCCGCCACGUGUCAGUG 3'	3' UUAGCGCCCGGCGGUGCACAG-CAC 5'	GO:0005524,GO:0003883,GO:0005524,GO:0003883,GO:0005524,GO:0003883,GO:0005524,GO:0003883,GO:0044210,GO:0006541,GO:0044210,GO:0006541,GO:0044210,GO:0006541,GO:0044210,GO:0006541,	K01937|1|0.0e+00|1148.7|eus:EUTSA_v10007135mg|CTP synthase [EC:6.3.4.2]	XP_018491733.1	0	PREDICTED: CTP synthase-like [Raphanus sativus]
novel_sir13129	588	144	560	135	-2.05247	Down	3.12458e-54	1.34135e-52	BraA08g014510.3C	0	1.9	-3.24793	0.129807	Down	1	7524-7547	1	5' UAUCGCGGGCCGCCACGUGUCGUG 3'	3' UUAGCGCCCGGCGGUGCACAGCAC 5'
novel_sir13129	588	144	560	135	-2.05247	Down	3.12458e-54	1.34135e-52	BraA10g029560.3C	0	4.09	-3.24969	0.0262206	Down	3.5	1386-1410	1	5' AAUCGUGGGUUGCCACGUGUCAGUG 3'	3' UUAGCGCCCGGCGGUGCACAG-CAC 5'
novel_sir13129	588	144	560	135	-2.05247	Down	3.12458e-54	1.34135e-52	BraA03g058430.3C	3.14	4.21	-0.423056	0.314181	Down	4	1313-1336	1	5' AAUUACGGGCUGCCACGUGGCGUG 3'	3' UUAGCGCCCGGCGGUGCACAGCAC 5'
novel_sir13130	1023	268	985	259	-1.92717	Down	1.24636e-86	9.08943e-85	BraA07g010340.3C	3.13	13.33	-2.09044	0.000572612	Down	3.5	3034-3058	1	5' AAUUGCAGGCCGCCACGUGUCAGUG 3'	3' UUAGCGCCCGGCGGUGCACAG-CAC 5'	GO:0005524,GO:0003883,GO:0005524,GO:0003883,GO:0005524,GO:0003883,GO:0005524,GO:0003883,GO:0044210,GO:0006541,GO:0044210,GO:0006541,GO:0044210,GO:0006541,GO:0044210,GO:0006541,	K01937|1|0.0e+00|1148.7|eus:EUTSA_v10007135mg|CTP synthase [EC:6.3.4.2]	XP_018491733.1	0	PREDICTED: CTP synthase-like [Raphanus sativus]
novel_sir13130	1023	268	985	259	-1.92717	Down	1.24636e-86	9.08943e-85	BraA08g014510.3C	0	1.9	-3.24793	0.129807	Down	1	7524-7547	1	5' UAUCGCGGGCCGCCACGUGUCGUG 3'	3' UUAGCGCCCGGCGGUGCACAGCAC 5'
novel_sir13130	1023	268	985	259	-1.92717	Down	1.24636e-86	9.08943e-85	BraA10g029560.3C	0	4.09	-3.24969	0.0262206	Down	3.5	1386-1410	1	5' AAUCGUGGGUUGCCACGUGUCAGUG 3'	3' UUAGCGCCCGGCGGUGCACAG-CAC 5'
novel_sir13130	1023	268	985	259	-1.92717	Down	1.24636e-86	9.08943e-85	BraA03g058430.3C	3.14	4.21	-0.423056	0.314181	Down	4	1313-1336	1	5' AAUUACGGGCUGCCACGUGGCGUG 3'	3' UUAGCGCCCGGCGGUGCACAGCAC 5'
novel_sir13205	106	469	104	460	2.14505	Up	5.3723e-65	2.75581e-63	BraA06g031630.3C	16.87	43.06	-1.35189	2.83526e-07	Down	4	2040-2060	1	5' AGUCGGAAGAGUGUUAU-UAAU 3'	3' UUAGCCUUUUCACAAUAUAUUC 5'
novel_sir13286	39	120	39	116	1.57258	Up	4.07594e-13	2.85222e-12	BraA06g028030.3C	1.74	20.86	-3.58358	2.67749e-07	Down	1	3713-3733	1	5' GUUCGAGUAAACCAACAAUCG 3'	3' CAAGCCCAUUUGGUUGUUAGC 5'	GO:0004553,GO:0004553,GO:0005975,GO:0005975,	K15920|1|0.0e+00|1451.8|brp:103855248|xylan 1,4-beta-xylosidase [EC:3.2.1.37]	XP_009150540.1	0	PREDICTED: beta-D-xylosidase 4 [Brassica rapa]
novel_sir13286	39	120	39	116	1.57258	Up	4.07594e-13	2.85222e-12	BraA06g028030.3C	1.74	20.86	-3.58358	2.67749e-07	Down	1	3713-3733	1	5' GUUCGAGUAAACCAACAAUCG 3'	3' CAAGCCCAUUUGGUUGUUAGC 5'	GO:0004553,GO:0004553,GO:0005975,GO:0005975,	K15920|1|0.0e+00|1451.8|brp:103855248|xylan 1,4-beta-xylosidase [EC:3.2.1.37]	XP_009150540.1	0	PREDICTED: beta-D-xylosidase 4 [Brassica rapa]
novel_sir13286	39	120	39	116	1.57258	Up	4.07594e-13	2.85222e-12	BraA06g028030.3C	1.74	20.86	-3.58358	2.67749e-07	Down	1	3713-3733	1	5' GUUCGAGUAAACCAACAAUCG 3'	3' CAAGCCCAUUUGGUUGUUAGC 5'	GO:0004553,GO:0004553,GO:0005975,GO:0005975,	K15920|1|0.0e+00|1451.8|brp:103855248|xylan 1,4-beta-xylosidase [EC:3.2.1.37]	XP_009150540.1	0	PREDICTED: beta-D-xylosidase 4 [Brassica rapa]
novel_sir13286	39	120	39	116	1.57258	Up	4.07594e-13	2.85222e-12	BraA09g057980.3C	1.46	4.85	-1.73202	0.0547949	Down	4	1470-1490	1	5' GUUCGACUAAAUCAACAAUCA 3'	3' CAAGCCCAUUUGGUUGUUAGC 5'
novel_sir13462	228	108	226	106	-1.09226	Down	2.37976e-08	9.62237e-08	BraA07g004260.3C	8.86	8.17	0.116971	0.448385	Up	1	5070-5093	1	5' UUUCUAAACGCGGAUCAAAAUCUA 3'	3' AAAGAUUCGCGCCUAGUUUUAGAU 5'	GO:0016758,GO:0008152,	K13496|1|1.9e-67|258.8|atr:18438318|UDP-glucosyl transferase 73C [EC:2.4.1.-]	CDY31401.1	2e-248	BnaA07g03360D [Brassica napus]
novel_sir13462	228	108	226	106	-1.09226	Down	2.37976e-08	9.62237e-08	BraA07g004260.3C	8.86	8.17	0.116971	0.448385	Up	1	5070-5093	1	5' UUUCUAAACGCGGAUCAAAAUCUA 3'	3' AAAGAUUCGCGCCUAGUUUUAGAU 5'	GO:0016758,GO:0008152,	K13496|1|1.9e-67|258.8|atr:18438318|UDP-glucosyl transferase 73C [EC:2.4.1.-]	CDY31401.1	2e-248	BnaA07g03360D [Brassica napus]
novel_sir13462	228	108	226	106	-1.09226	Down	2.37976e-08	9.62237e-08	BraA09g031950.3C	0	1.45	-0.720477	0.472859	Down	4	14824-14847	1	5' CUUUUAAAUGCGGGUCAAAAUCUA 3'	3' AAAGAUUCGCGCCUAGUUUUAGAU 5'	GO:0016021,GO:0016021,GO:0015297,GO:0015238,GO:0015297,GO:0015238,GO:0006855,	K03327|1|3.5e-246|852.8|ath:AT1G33080|multidrug resistance protein, MATE family	XP_009123743.1	1.3e-280	PREDICTED: protein DETOXIFICATION 23 [Brassica rapa]
novel_sir13462	228	108	226	106	-1.09226	Down	2.37976e-08	9.62237e-08	BraA06g023760.3C	1.91	5.02	-1.39411	0.0756221	Down	0.5	2597-2620	1	5' UUUUUAAGCGCGGAUCAAAAUCUA 3'	3' AAAGAUUCGCGCCUAGUUUUAGAU 5'
novel_sir13462	228	108	226	106	-1.09226	Down	2.37976e-08	9.62237e-08	BraA03g051400.3C	0	1.19	-0.786293	0.500305	Down	1	4887-4910	1	5' UUUCCAAGCGCGGAUCAAAAUCUA 3'	3' AAAGAUUCGCGCCUAGUUUUAGAU 5'
novel_sir13462	228	108	226	106	-1.09226	Down	2.37976e-08	9.62237e-08	BraA09g036730.3C	0	7.49	-3.90497	0.00170343	Down	1.5	9238-9261	1	5' UUUUCAAGCGCGGAUCAAAAUCUA 3'	3' AAAGAUUCGCGCCUAGUUUUAGAU 5'
novel_sir13462	228	108	226	106	-1.09226	Down	2.37976e-08	9.62237e-08	BraA04g005070.3C	0	1.18	-3.07529	0.239811	Down	2	8352-8375	1	5' UUUCCAAGCGCGGGUCAAAAUCUA 3'	3' AAAGAUUCGCGCCUAGUUUUAGAU 5'
novel_sir13462	228	108	226	106	-1.09226	Down	2.37976e-08	9.62237e-08	BraA06g028820.3C	0	4.91	-3.10669	0.0161752	Down	2	7518-7541	1	5' UUUCCAAGCGCGGGUCAAAAUCUA 3'	3' AAAGAUUCGCGCCUAGUUUUAGAU 5'
novel_sir13462	228	108	226	106	-1.09226	Down	2.37976e-08	9.62237e-08	BraA02g006100.3C	43.25	71.35	-0.722213	4.58352e-07	Down	2	2070-2093	1	5' UUUCCAAGCGCGGGUCAAAAUCUA 3'	3' AAAGAUUCGCGCCUAGUUUUAGAU 5'
novel_sir13462	228	108	226	106	-1.09226	Down	2.37976e-08	9.62237e-08	BraA02g019020.3C	0	1.36	-1.80206	0.300972	Down	3	1674-1697	1	5' UUUCCAAGCGCGGGUCAAGAUCUA 3'	3' AAAGAUUCGCGCCUAGUUUUAGAU 5'
novel_sir13462	228	108	226	106	-1.09226	Down	2.37976e-08	9.62237e-08	BraA06g023540.3C	14.88	59.63	-2.00266	8.05124e-13	Down	3	4392-4415	1	5' CUUUUAAGCAUGGAUCAAAAUCUA 3'	3' AAAGAUUCGCGCCUAGUUUUAGAU 5'
novel_sir13462	228	108	226	106	-1.09226	Down	2.37976e-08	9.62237e-08	BraA01g005070.3C	63.39	51.08	0.311497	0.217561	Up	3	1496-1519	1	5' UUUGAAAGCGCGGGUCAAAAUCUA 3'	3' AAAGAUUCGCGCCUAGUUUUAGAU 5'
novel_sir13462	228	108	226	106	-1.09226	Down	2.37976e-08	9.62237e-08	BraA02g013560.3C	0	1.78	-2.95217	0.153877	Down	3	2533-2556	1	5' UUUGAAAGCGCGGGUCAAAAUCUA 3'	3' AAAGAUUCGCGCCUAGUUUUAGAU 5'
novel_sir13462	228	108	226	106	-1.09226	Down	2.37976e-08	9.62237e-08	BraA09g043570.3C	2.86	6.83	-1.25587	0.0478803	Down	3.5	1753-1776	1	5' UUUUUAAGCACAGAUCAAAAUCUA 3'	3' AAAGAUUCGCGCCUAGUUUUAGAU 5'
novel_sir13462	228	108	226	106	-1.09226	Down	2.37976e-08	9.62237e-08	BraA06g021520.3C	0	1.96	-1.27486	0.286018	Down	4	2416-2439	1	5' UUCUUAAAUGCGGGUCAAAAUCUA 3'	3' AAAGAUUCGCGCCUAGUUUUAGAU 5'
novel_sir13726	642	307	619	297	-1.05948	Down	1.96711e-20	2.48579e-19	BraA03g031640.3C	0	1.82	-2.6009	0.166793	Down	3	505-526	1	5' CAUUUCUCUGGCUUAUAUCCCC 3'	3' GGAGAGGUACCGAAUAUAGGGG 5'
novel_sir13789	79	199	79	194	1.29613	Up	1.82827e-16	1.69732e-15	BraA02g029020.3C	44.85	62.34	-0.47505	5.63049e-05	Down	0	3459-3480	1	5' CAUCUCGGAAUCUUUAAAGCGU 3'	3' GUAGAGCCUUAGAAAUUUCGCA 5'
novel_sir13833	96	196	93	192	1.0458	Up	6.87484e-12	4.29891e-11	BraA02g029020.3C	44.85	62.34	-0.47505	5.63049e-05	Down	0	6406-6427	1	5' UAUCUCUAUCGAACCGCACGGA 3'	3' AUAGAGAUAGCUUGGCGUGCCU 5'
novel_sir13997	76	244	71	230	1.69574	Up	2.84688e-26	4.96604e-25	BraA03g047240.3C	0	2.51	-2.61399	0.10384	Down	3.5	91-111	1	5' CAUCUGCAUAAAAACAACAAU 3'	3' GAAGACGUAUUUUUGCUGUUG 5'
novel_sir13997	76	244	71	230	1.69574	Up	2.84688e-26	4.96604e-25	BraA03g033120.3C	1.33	7.59	-2.51267	0.00528774	Down	3.5	3539-3559	1	5' CUCCUGCAUAUAAACGACAAU 3'	3' GAAGACGUAUUUUUGCUGUUG 5'
novel_sir14075	58	121	57	120	1.074	Up	3.8704e-08	1.5193e-07	BraA06g008530.3C	1.84	4.3	-1.22463	0.12059	Down	1	2488-2509	1	5' ACUCUUGUCGACGUAAUUCUCU 3'	3' UGAGACCAGCUGCAUUAAGAGA 5'
novel_sir14122	356	909	343	884	1.36584	Up	8.48612e-71	4.89205e-69	BraA02g039940.3C	7.88	11.49	-0.544111	0.0697365	Down	3	742-762	1	5' AAAAUGUUGACUUUGUAUACC 3'	3' AUAGACAACUGAAACAUAUGG 5'
novel_sir14122	356	909	343	884	1.36584	Up	8.48612e-71	4.89205e-69	BraA01g040520.3C	68.12	129.5	-0.926802	4.54378e-14	Down	4	3408-3428	1	5' AAUCUGUAGACUUUGGAUACC 3'	3' AUAGACAACUGAAACAUAUGG 5'
novel_sir14122	356	909	343	884	1.36584	Up	8.48612e-71	4.89205e-69	BraA09g019030.3C	7.94	28.74	-1.85585	1.47066e-06	Down	4	2206-2225	1	5' UAUC-CUUGGCUUUGUAUACA 3'	3' AUAGACAACUGAAACAUAUGG 5'
novel_sir14149	98	257	96	249	1.37504	Up	6.12646e-22	8.54458e-21	BraA07g003410.3C	0	3.43	-5.42206	0.0294669	Down	0	6144-6164	1	5' UGUCUUAGACUGAUUAUGAAG 3'	3' ACAGAAUCUGACUAAUACUUC 5'
novel_sir14149	98	257	96	249	1.37504	Up	6.12646e-22	8.54458e-21	BraA06g017420.3C	0	2.41	-1.68407	0.181064	Down	3	2332-2352	1	5' UUUGUUAGAUUGAUUAUGAAG 3'	3' ACAGAAUCUGACUAAUACUUC 5'
novel_sir14149	98	257	96	249	1.37504	Up	6.12646e-22	8.54458e-21	BraA09g042470.3C	0	2.42	-1.50947	0.201362	Down	3.5	1454-1474	1	5' UGUUUUAGAUUGAUGAUGAAG 3'	3' ACAGAAUCUGACUAAUACUUC 5'
novel_sir14149	98	257	96	249	1.37504	Up	6.12646e-22	8.54458e-21	BraA03g045510.3C	0	1.44	-3.58496	0.176441	Down	4	1472-1492	1	5' UAUCUUAGAUUGAUGAUGAAG 3'	3' ACAGAAUCUGACUAAUACUUC 5'
novel_sir14149	98	257	96	249	1.37504	Up	6.12646e-22	8.54458e-21	BraA09g002290.3C	0	1.79	-1.92923	0.222002	Down	4	3856-3876	1	5' UGUCUUUGACUGAUUAUAAAC 3'	3' ACAGAAUCUGACUAAUACUUC 5'
novel_sir14149	98	257	96	249	1.37504	Up	6.12646e-22	8.54458e-21	BraA03g036800.3C	3.3	18.14	-2.45864	1.88759e-05	Down	4	632-653	1	5' GGUACUUAUACUGAUUAUGGAG 3'	3' ACA-GAAUCUGACUAAUACUUC 5'
novel_sir1428	72	146	66	141	1.09516	Up	4.12574e-09	1.84032e-08	BraA05g011750.3C	0	3.43	-3.46787	0.0384448	Down	4	1546-1565	1	5' GUCUGAA-GAAUUUAGACUGG 3'	3' CAUACUUGCUUAAGUCUGACA 5'
novel_sir14333	256	565	251	553	1.13959	Up	6.16866e-36	1.64489e-34	BraA10g033740.3C	0	2.36	-4.71272	0.0713538	Down	4	128-147	1	5' UCUCUCUCUAUCAUACU-GCG 3'	3' AGAGAAAGAUGGUAUGAUCGC 5'
novel_sir14333	256	565	251	553	1.13959	Up	6.16866e-36	1.64489e-34	BraA07g031110.3C	15.56	24.55	-0.657881	0.00438419	Down	4	317-336	1	5' UCUUGUUUUACCAUA-UAGCG 3'	3' AGAGAAAGAUGGUAUGAUCGC 5'
novel_sir14340	34	82	33	79	1.25939	Up	3.29366e-07	1.13663e-06	BraA02g029020.3C	44.85	62.34	-0.47505	5.63049e-05	Down	0	3518-3539	1	5' UUUCUUUGAAUAAAAUGGCUCC 3'	3' AAAGAAACUUAUUUUACCGAGG 5'
novel_sir14376	283	135	268	133	-1.01081	Down	7.10322e-10	3.53003e-09	BraA02g044940.3C	1.34	0	0.957565	0.877504	Up	0	3293-3316	1	5' ACUGAAACACCGGCUUAGGGCCCC 3'	3' UGACUUUGUGGCCGAAUCCCGGGG 5'
novel_sir14376	283	135	268	133	-1.01081	Down	7.10322e-10	3.53003e-09	BraA09g025040.3C	0	5.83	-3.93942	0.00556246	Down	3.5	968-991	1	5' ACUGAAGCAUUGGCCUAGGGCCCC 3'	3' UGACUUUGUGGCCGAAUCCCGGGG 5'
novel_sir14469	264	678	258	654	1.34192	Up	1.11534e-53	4.72107e-52	BraA03g054630.3C	27.96	69.7	-1.31779	1.05199e-10	Down	3	651-668	1	5' UAUGAAUCGUUGUCCAAC 3'	3' AUACUUCGCAACAGGUUC 5'
novel_sir14469	264	678	258	654	1.34192	Up	1.11534e-53	4.72107e-52	BraA07g015870.3C	67.88	139.99	-1.04427	1.43034e-16	Down	3	822-838	1	5' UAUG-AGCGUUGUUCAAC 3'	3' AUACUUCGCAACAGGUUC 5'
novel_sir14469	264	678	258	654	1.34192	Up	1.11534e-53	4.72107e-52	BraA05g033960.3C	2.15	6.88	-1.67807	0.0240461	Down	3	3086-3102	1	5' UAU-AAGCCUUGUCCAAG 3'	3' AUACUUCGCAACAGGUUC 5'
novel_sir14469	264	678	258	654	1.34192	Up	1.11534e-53	4.72107e-52	BraA03g018930.3C	0	3.17	-2.04155	0.0962101	Down	3.5	769-786	1	5' UGAGAAGCUUUGUCCAAG 3'	3' AUACUUCGCAACAGGUUC 5'
novel_sir14469	264	678	258	654	1.34192	Up	1.11534e-53	4.72107e-52	BraA05g040960.3C	0	2.59	-3.31637	0.0753083	Down	3.5	1166-1183	1	5' UGGUAAGCGUUGUCCGAG 3'	3' AUACUUCGCAACAGGUUC 5'
novel_sir14469	264	678	258	654	1.34192	Up	1.11534e-53	4.72107e-52	BraA04g008230.3C	0	4.77	-3.43841	0.0148471	Down	3.5	2919-2935	1	5' UGU-AAGCGGUGUCCAAG 3'	3' AUACUUCGCAACAGGUUC 5'
novel_sir14469	264	678	258	654	1.34192	Up	1.11534e-53	4.72107e-52	BraA09g027480.3C	1.17	6.38	-2.44705	0.0113279	Down	4	1510-1527	1	5' UUUGAAGUGUUGUUCAAC 3'	3' AUACUUCGCAACAGGUUC 5'
novel_sir14469	264	678	258	654	1.34192	Up	1.11534e-53	4.72107e-52	BraA06g037630.3C	0	4.16	-2.63435	0.0357595	Down	4	1680-1696	1	5' UAU-AGGCGUUGUCUAGG 3'	3' AUACUUCGCAACAGGUUC 5'
novel_sir14469	264	678	258	654	1.34192	Up	1.11534e-53	4.72107e-52	BraA01g006850.3C	1.25	8.17	-2.70841	0.00297144	Down	4	1236-1253	1	5' UCUGAAGUGUUGUCAAAG 3'	3' AUACUUCGCAACAGGUUC 5'
novel_sir14469	264	678	258	654	1.34192	Up	1.11534e-53	4.72107e-52	BraA10g025590.3C	8.95	9.29	-0.0537909	0.298013	Down	4	1439-1457	1	5' UAUAGAAGUGUUGACCAAG 3'	3' AUA-CUUCGCAACAGGUUC 5'
novel_sir14469	264	678	258	654	1.34192	Up	1.11534e-53	4.72107e-52	BraA06g037720.3C	0	1.74	-0.935149	0.380424	Down	4	467-484	1	5' GCUGAAGCUUUGUCCAAG 3'	3' AUACUUCGCAACAGGUUC 5'
novel_sir14469	264	678	258	654	1.34192	Up	1.11534e-53	4.72107e-52	BraA06g005270.3C	0	3.39	-2.29662	0.0714829	Down	4	7981-7998	1	5' UGAGGAGCCUUGUCCAAG 3'	3' AUACUUCGCAACAGGUUC 5'
novel_sir14469	264	678	258	654	1.34192	Up	1.11534e-53	4.72107e-52	BraA06g026520.3C	5.73	7.3	-0.349361	0.211511	Down	4	1015-1031	1	5' GAUG-GGCGUUGUCCAGG 3'	3' AUACUUCGCAACAGGUUC 5'
novel_sir14469	264	678	258	654	1.34192	Up	1.11534e-53	4.72107e-52	BraA05g020960.3C	4.92	10.02	-1.02615	0.0284041	Down	4	748-765	1	5' UAUAAAGCGUUCUCCAAU 3'	3' AUACUUCGCAACAGGUUC 5'
novel_sir14469	264	678	258	654	1.34192	Up	1.11534e-53	4.72107e-52	BraA10g007910.3C	0	3.78	-2.24031	0.0594192	Down	4	738-755	1	5' UAUAAAGCGUUCUCCAAU 3'	3' AUACUUCGCAACAGGUUC 5'
novel_sir14469	264	678	258	654	1.34192	Up	1.11534e-53	4.72107e-52	BraA09g016390.3C	0	1.09	-0.558731	0.572746	Down	4	677-694	1	5' CAUUCAGCGUUGUCCAGG 3'	3' AUACUUCGCAACAGGUUC 5'
novel_sir14469	264	678	258	654	1.34192	Up	1.11534e-53	4.72107e-52	BraA02g033470.3C	4.28	17.72	-2.0497	8.15892e-05	Down	4	3951-3968	1	5' CAUCCAGCGUUGUCCGAG 3'	3' AUACUUCGCAACAGGUUC 5'
novel_sir14469	264	678	258	654	1.34192	Up	1.11534e-53	4.72107e-52	BraA01g008390.3C	1.82	8.86	-2.28337	0.00364393	Down	4	1183-1200	1	5' AACGUAGUGUUGUCCAAG 3'	3' AUACUUCGCAACAGGUUC 5'
novel_sir14469	264	678	258	654	1.34192	Up	1.11534e-53	4.72107e-52	BraA07g022330.3C	3	2.63	0.1899	0.707713	Up	4	1401-1418	1	5' UAAAAAGUGUUGUCCAAA 3'	3' AUACUUCGCAACAGGUUC 5'
novel_sir14469	264	678	258	654	1.34192	Up	1.11534e-53	4.72107e-52	BraA03g024990.3C	1.65	6.65	-2.01089	0.0166396	Down	4	6998-7014	1	5' UA-GAAGCCUUGUUCAAG 3'	3' AUACUUCGCAACAGGUUC 5'
novel_sir14469	264	678	258	654	1.34192	Up	1.11534e-53	4.72107e-52	BraA03g036360.3C	1.44	8.16	-2.5025	0.00388251	Down	4	2104-2120	1	5' UUUGAGG-GUUGUCCAAG 3'	3' AUACUUCGCAACAGGUUC 5'
novel_sir14515	54	142	54	140	1.3744	Up	7.95304e-13	5.40896e-12	BraA02g029020.3C	44.85	62.34	-0.47505	5.63049e-05	Down	1	3953-3974	1	5' GCUGACUGUGCUCGGUUUCGGU 3'	3' CGACUUACACGAGCCAAAGCCA 5'
novel_sir14546	54	117	53	116	1.13006	Up	2.22964e-08	9.02743e-08	BraA02g028670.3C	2.01	17.57	-3.12785	5.15263e-06	Down	4	1583-1604	1	5' GGUGACAAAAGUUUUGA-AAUUU 3'	3' UCACUGUCUUCAAAACUCUUAAG 5'
novel_sir146	1536	633	1486	617	-1.26809	Down	1.66003e-65	8.73755e-64	BraA09g018220.3C	0	1.38	-3.52356	0.187486	Down	0	193-213	1	5' AGACAAUCAAGGGUAGCCAUU 3'	3' UCUGUUAGUUCCCAUCGGUAA 5'	-	K02183|1|1.6e-41|171.4|eus:EUTSA_v10027748mg|calmodulin!K07466|4|2.9e-30|134.0|fve:101313743|replication factor A1	XP_009113336.1	3e-86	PREDICTED: disease resistance protein TAO1-like [Brassica rapa]
novel_sir146	1536	633	1486	617	-1.26809	Down	1.66003e-65	8.73755e-64	BraA02g008010.3C	0	1.3	-1.02237	0.430636	Down	2	190-210	1	5' AGACAAUCAAGGGUUGCCAUU 3'	3' UCUGUUAGUUCCCAUCGGUAA 5'	-	K19613|1|7.0e-135|484.2|csat:104703581|leucine-rich repeat protein SHOC2!K22038|5|1.5e-105|386.7|spen:107030488|volume-regulated anion channel	XP_009126305.2	0	PREDICTED: disease resistance protein TAO1-like isoform X1 [Brassica rapa]
novel_sir146	1536	633	1486	617	-1.26809	Down	1.66003e-65	8.73755e-64	BraA02g008010.3C	0	1.3	-1.02237	0.430636	Down	2	190-210	1	5' AGACAAUCAAGGGUUGCCAUU 3'	3' UCUGUUAGUUCCCAUCGGUAA 5'	-	K19613|1|7.0e-135|484.2|csat:104703581|leucine-rich repeat protein SHOC2!K22038|5|1.5e-105|386.7|spen:107030488|volume-regulated anion channel	XP_009126305.2	0	PREDICTED: disease resistance protein TAO1-like isoform X1 [Brassica rapa]
novel_sir146	1536	633	1486	617	-1.26809	Down	1.66003e-65	8.73755e-64	BraA02g008010.3C	0	1.3	-1.02237	0.430636	Down	2	190-210	1	5' AGACAAUCAAGGGUUGCCAUU 3'	3' UCUGUUAGUUCCCAUCGGUAA 5'	-	K19613|1|7.0e-135|484.2|csat:104703581|leucine-rich repeat protein SHOC2!K22038|5|1.5e-105|386.7|spen:107030488|volume-regulated anion channel	XP_009126305.2	0	PREDICTED: disease resistance protein TAO1-like isoform X1 [Brassica rapa]
novel_sir146	1536	633	1486	617	-1.26809	Down	1.66003e-65	8.73755e-64	BraA02g008010.3C	0	1.3	-1.02237	0.430636	Down	2	190-210	1	5' AGACAAUCAAGGGUUGCCAUU 3'	3' UCUGUUAGUUCCCAUCGGUAA 5'	-	K19613|1|7.0e-135|484.2|csat:104703581|leucine-rich repeat protein SHOC2!K22038|5|1.5e-105|386.7|spen:107030488|volume-regulated anion channel	XP_009126305.2	0	PREDICTED: disease resistance protein TAO1-like isoform X1 [Brassica rapa]
novel_sir146	1536	633	1486	617	-1.26809	Down	1.66003e-65	8.73755e-64	BraA02g008010.3C	0	1.3	-1.02237	0.430636	Down	2	190-210	1	5' AGACAAUCAAGGGUUGCCAUU 3'	3' UCUGUUAGUUCCCAUCGGUAA 5'	-	K19613|1|7.0e-135|484.2|csat:104703581|leucine-rich repeat protein SHOC2!K22038|5|1.5e-105|386.7|spen:107030488|volume-regulated anion channel	XP_009126305.2	0	PREDICTED: disease resistance protein TAO1-like isoform X1 [Brassica rapa]
novel_sir146	1536	633	1486	617	-1.26809	Down	1.66003e-65	8.73755e-64	BraA06g012160.3C	0	1.15	-1.59756	0.366547	Down	2.5	17-37	1	5' AGACGCUCAAGGGUAGCCGUU 3'	3' UCUGUUAGUUCCCAUCGGUAA 5'
novel_sir14696	612	247	597	239	-1.32072	Down	3.19524e-28	6.34124e-27	BraA09g056350.3C	0	1.18	-4.88264	0.201473	Down	2	2158-2181	1	5' AGUGACUUUAGCCUAAUGGUUCUA 3'	3' UCACUGAAAUCGGAUCACCAAGAU 5'
novel_sir14697	711	222	686	220	-1.64071	Down	4.43878e-49	1.66882e-47	BraA09g056350.3C	0	1.18	-4.88264	0.201473	Down	2	2158-2181	1	5' AGUGACUUUAGCCUAAUGGUUCUA 3'	3' UCACUGAAAUCGGAUCACCAAGAU 5'
novel_sir14705	257	80	248	77	-1.68741	Down	8.11932e-19	9.20342e-18	BraA09g036730.3C	0	7.49	-3.90497	0.00170343	Down	0.5	3364-3385	1	5' UGUGACUUUGAGCCUUGAGUGC 3'	3' GCACUGAAACUCGGAACUCACG 5'
novel_sir14705	257	80	248	77	-1.68741	Down	8.11932e-19	9.20342e-18	BraA07g022090.3C	0	3.84	-2.75207	0.0406005	Down	0.5	2336-2357	1	5' UGUGACUUUGAGCCUUGAGUGC 3'	3' GCACUGAAACUCGGAACUCACG 5'
novel_sir14705	257	80	248	77	-1.68741	Down	8.11932e-19	9.20342e-18	BraA09g035520.3C	0	6.21	-2.81902	0.00867346	Down	0.5	4181-4202	1	5' UGUGACUUUGAGCCUUGAGUGC 3'	3' GCACUGAAACUCGGAACUCACG 5'
novel_sir14705	257	80	248	77	-1.68741	Down	8.11932e-19	9.20342e-18	BraA03g016940.3C	24.75	32.86	-0.408904	0.0054029	Down	0.5	3055-3076	1	5' UGUGACUUUGAGCCUUGAGUGC 3'	3' GCACUGAAACUCGGAACUCACG 5'
novel_sir14705	257	80	248	77	-1.68741	Down	8.11932e-19	9.20342e-18	BraA09g022210.3C	0	2.19	-3.52686	0.0967575	Down	0.5	1597-1618	1	5' UGUGACUUUGAGCCUUGAGUGC 3'	3' GCACUGAAACUCGGAACUCACG 5'
novel_sir14705	257	80	248	77	-1.68741	Down	8.11932e-19	9.20342e-18	BraA09g033180.3C	0	2.2	-3.974	0.0880574	Down	0.5	889-910	1	5' UGUGACUUUGAGCCUUGAGUGC 3'	3' GCACUGAAACUCGGAACUCACG 5'
novel_sir14705	257	80	248	77	-1.68741	Down	8.11932e-19	9.20342e-18	BraA03g005520.3C	31.61	40.51	-0.357897	0.00302608	Down	1	2451-2472	1	5' UGUGACUUUGAGCCUUGAGUGU 3'	3' GCACUGAAACUCGGAACUCACG 5'
novel_sir14705	257	80	248	77	-1.68741	Down	8.11932e-19	9.20342e-18	BraA01g033210.3C	0	3.83	-2.17181	0.0608603	Down	1.5	5198-5219	1	5' UGUGACUUUGAGCUUUGAGUGC 3'	3' GCACUGAAACUCGGAACUCACG 5'
novel_sir14705	257	80	248	77	-1.68741	Down	8.11932e-19	9.20342e-18	BraA02g013420.3C	2.49	17.09	-2.77893	1.46537e-05	Down	1.5	1475-1496	1	5' UGUGACUUUGAGUCUUGAGUGC 3'	3' GCACUGAAACUCGGAACUCACG 5'
novel_sir14705	257	80	248	77	-1.68741	Down	8.11932e-19	9.20342e-18	BraA09g033180.3C	0	2.2	-3.974	0.0880574	Down	1.5	1365-1386	1	5' UGUGACUUUGAGUCUUGAGUGC 3'	3' GCACUGAAACUCGGAACUCACG 5'
novel_sir14705	257	80	248	77	-1.68741	Down	8.11932e-19	9.20342e-18	BraA03g029730.3C	6.43	14.78	-1.20076	0.00433012	Down	2.5	1672-1693	1	5' UGUGACUUUGAGUUUUGAGUGC 3'	3' GCACUGAAACUCGGAACUCACG 5'
novel_sir14705	257	80	248	77	-1.68741	Down	8.11932e-19	9.20342e-18	BraA09g018410.3C	0	1.57	-3.97269	0.149622	Down	2.5	7466-7487	1	5' UGUGACUUUGAACCUUGAGUGC 3'	3' GCACUGAAACUCGGAACUCACG 5'
novel_sir14705	257	80	248	77	-1.68741	Down	8.11932e-19	9.20342e-18	BraA03g031900.3C	2.6	38.66	-3.89426	1.03875e-12	Down	2.5	2675-2696	1	5' UGUGACUUUGAGCCUUAAGUGC 3'	3' GCACUGAAACUCGGAACUCACG 5'
novel_sir14705	257	80	248	77	-1.68741	Down	8.11932e-19	9.20342e-18	BraA09g009850.3C	4.65	10.41	-1.16267	0.0182577	Down	2.5	751-772	1	5' UGUGACUUUUAGCCUUGAGUGC 3'	3' GCACUGAAACUCGGAACUCACG 5'
novel_sir14705	257	80	248	77	-1.68741	Down	8.11932e-19	9.20342e-18	BraA03g006200.3C	0	3.32	-2.16559	0.0812879	Down	2.5	1302-1323	1	5' UGUGACUUUUAGCCUUGAGUGC 3'	3' GCACUGAAACUCGGAACUCACG 5'
novel_sir14705	257	80	248	77	-1.68741	Down	8.11932e-19	9.20342e-18	BraA03g060900.3C	0	3.74	-2.64	0.0463359	Down	3.5	2613-2634	1	5' UGUGACUUUUGGCCUUGAGUGC 3'	3' GCACUGAAACUCGGAACUCACG 5'
novel_sir14705	257	80	248	77	-1.68741	Down	8.11932e-19	9.20342e-18	BraA05g009210.3C	21.72	64.9	-1.57919	1.46346e-11	Down	3.5	1195-1216	1	5' UGUGAAUUUGAGACUUGAGUGC 3'	3' GCACUGAAACUCGGAACUCACG 5'
novel_sir14705	257	80	248	77	-1.68741	Down	8.11932e-19	9.20342e-18	BraA05g028560.3C	2.14	7.68	-1.8435	0.0130694	Down	3.5	683-703	1	5' CG-GGUUUUGAGCUUUGAGUGU 3'	3' GCACUGAAACUCGGAACUCACG 5'
novel_sir14705	257	80	248	77	-1.68741	Down	8.11932e-19	9.20342e-18	BraA10g023690.3C	0	1.49	-2.63421	0.208916	Down	4	2216-2237	1	5' UGUGACUUUUGGCCUUGAGUGU 3'	3' GCACUGAAACUCGGAACUCACG 5'
novel_sir14706	3539	1726	3362	1669	-1.01034	Down	1.2792e-99	1.04631e-97	BraA09g036730.3C	0	7.49	-3.90497	0.00170343	Down	0.5	3364-3385	1	5' UGUGACUUUGAGCCUUGAGUGC 3'	3' GCACUGAAACUCGGAACUCACG 5'
novel_sir14706	3539	1726	3362	1669	-1.01034	Down	1.2792e-99	1.04631e-97	BraA07g022090.3C	0	3.84	-2.75207	0.0406005	Down	0.5	2336-2357	1	5' UGUGACUUUGAGCCUUGAGUGC 3'	3' GCACUGAAACUCGGAACUCACG 5'
novel_sir14706	3539	1726	3362	1669	-1.01034	Down	1.2792e-99	1.04631e-97	BraA09g035520.3C	0	6.21	-2.81902	0.00867346	Down	0.5	4181-4202	1	5' UGUGACUUUGAGCCUUGAGUGC 3'	3' GCACUGAAACUCGGAACUCACG 5'
novel_sir14706	3539	1726	3362	1669	-1.01034	Down	1.2792e-99	1.04631e-97	BraA03g016940.3C	24.75	32.86	-0.408904	0.0054029	Down	0.5	3055-3076	1	5' UGUGACUUUGAGCCUUGAGUGC 3'	3' GCACUGAAACUCGGAACUCACG 5'
novel_sir14706	3539	1726	3362	1669	-1.01034	Down	1.2792e-99	1.04631e-97	BraA09g022210.3C	0	2.19	-3.52686	0.0967575	Down	0.5	1597-1618	1	5' UGUGACUUUGAGCCUUGAGUGC 3'	3' GCACUGAAACUCGGAACUCACG 5'
novel_sir14706	3539	1726	3362	1669	-1.01034	Down	1.2792e-99	1.04631e-97	BraA09g033180.3C	0	2.2	-3.974	0.0880574	Down	0.5	889-910	1	5' UGUGACUUUGAGCCUUGAGUGC 3'	3' GCACUGAAACUCGGAACUCACG 5'
novel_sir14706	3539	1726	3362	1669	-1.01034	Down	1.2792e-99	1.04631e-97	BraA03g005520.3C	31.61	40.51	-0.357897	0.00302608	Down	1	2451-2472	1	5' UGUGACUUUGAGCCUUGAGUGU 3'	3' GCACUGAAACUCGGAACUCACG 5'
novel_sir14706	3539	1726	3362	1669	-1.01034	Down	1.2792e-99	1.04631e-97	BraA01g033210.3C	0	3.83	-2.17181	0.0608603	Down	1.5	5198-5219	1	5' UGUGACUUUGAGCUUUGAGUGC 3'	3' GCACUGAAACUCGGAACUCACG 5'
novel_sir14706	3539	1726	3362	1669	-1.01034	Down	1.2792e-99	1.04631e-97	BraA02g013420.3C	2.49	17.09	-2.77893	1.46537e-05	Down	1.5	1475-1496	1	5' UGUGACUUUGAGUCUUGAGUGC 3'	3' GCACUGAAACUCGGAACUCACG 5'
novel_sir14706	3539	1726	3362	1669	-1.01034	Down	1.2792e-99	1.04631e-97	BraA09g033180.3C	0	2.2	-3.974	0.0880574	Down	1.5	1365-1386	1	5' UGUGACUUUGAGUCUUGAGUGC 3'	3' GCACUGAAACUCGGAACUCACG 5'
novel_sir14706	3539	1726	3362	1669	-1.01034	Down	1.2792e-99	1.04631e-97	BraA03g029730.3C	6.43	14.78	-1.20076	0.00433012	Down	2.5	1672-1693	1	5' UGUGACUUUGAGUUUUGAGUGC 3'	3' GCACUGAAACUCGGAACUCACG 5'
novel_sir14706	3539	1726	3362	1669	-1.01034	Down	1.2792e-99	1.04631e-97	BraA09g018410.3C	0	1.57	-3.97269	0.149622	Down	2.5	7466-7487	1	5' UGUGACUUUGAACCUUGAGUGC 3'	3' GCACUGAAACUCGGAACUCACG 5'
novel_sir14706	3539	1726	3362	1669	-1.01034	Down	1.2792e-99	1.04631e-97	BraA03g031900.3C	2.6	38.66	-3.89426	1.03875e-12	Down	2.5	2675-2696	1	5' UGUGACUUUGAGCCUUAAGUGC 3'	3' GCACUGAAACUCGGAACUCACG 5'
novel_sir14706	3539	1726	3362	1669	-1.01034	Down	1.2792e-99	1.04631e-97	BraA09g009850.3C	4.65	10.41	-1.16267	0.0182577	Down	2.5	751-772	1	5' UGUGACUUUUAGCCUUGAGUGC 3'	3' GCACUGAAACUCGGAACUCACG 5'
novel_sir14706	3539	1726	3362	1669	-1.01034	Down	1.2792e-99	1.04631e-97	BraA03g006200.3C	0	3.32	-2.16559	0.0812879	Down	2.5	1302-1323	1	5' UGUGACUUUUAGCCUUGAGUGC 3'	3' GCACUGAAACUCGGAACUCACG 5'
novel_sir14706	3539	1726	3362	1669	-1.01034	Down	1.2792e-99	1.04631e-97	BraA03g060900.3C	0	3.74	-2.64	0.0463359	Down	3.5	2613-2634	1	5' UGUGACUUUUGGCCUUGAGUGC 3'	3' GCACUGAAACUCGGAACUCACG 5'
novel_sir14706	3539	1726	3362	1669	-1.01034	Down	1.2792e-99	1.04631e-97	BraA05g009210.3C	21.72	64.9	-1.57919	1.46346e-11	Down	3.5	1195-1216	1	5' UGUGAAUUUGAGACUUGAGUGC 3'	3' GCACUGAAACUCGGAACUCACG 5'
novel_sir14706	3539	1726	3362	1669	-1.01034	Down	1.2792e-99	1.04631e-97	BraA05g028560.3C	2.14	7.68	-1.8435	0.0130694	Down	3.5	683-703	1	5' CG-GGUUUUGAGCUUUGAGUGU 3'	3' GCACUGAAACUCGGAACUCACG 5'
novel_sir14706	3539	1726	3362	1669	-1.01034	Down	1.2792e-99	1.04631e-97	BraA10g023690.3C	0	1.49	-2.63421	0.208916	Down	4	2216-2237	1	5' UGUGACUUUUGGCCUUGAGUGU 3'	3' GCACUGAAACUCGGAACUCACG 5'
novel_sir14707	1589	662	1526	640	-1.25361	Down	3.21068e-66	1.75083e-64	BraA09g036730.3C	0	7.49	-3.90497	0.00170343	Down	0.5	3364-3385	1	5' UGUGACUUUGAGCCUUGAGUGC 3'	3' GCACUGAAACUCGGAACUCACG 5'
novel_sir14707	1589	662	1526	640	-1.25361	Down	3.21068e-66	1.75083e-64	BraA07g022090.3C	0	3.84	-2.75207	0.0406005	Down	0.5	2336-2357	1	5' UGUGACUUUGAGCCUUGAGUGC 3'	3' GCACUGAAACUCGGAACUCACG 5'
novel_sir14707	1589	662	1526	640	-1.25361	Down	3.21068e-66	1.75083e-64	BraA09g035520.3C	0	6.21	-2.81902	0.00867346	Down	0.5	4181-4202	1	5' UGUGACUUUGAGCCUUGAGUGC 3'	3' GCACUGAAACUCGGAACUCACG 5'
novel_sir14707	1589	662	1526	640	-1.25361	Down	3.21068e-66	1.75083e-64	BraA03g016940.3C	24.75	32.86	-0.408904	0.0054029	Down	0.5	3055-3076	1	5' UGUGACUUUGAGCCUUGAGUGC 3'	3' GCACUGAAACUCGGAACUCACG 5'
novel_sir14707	1589	662	1526	640	-1.25361	Down	3.21068e-66	1.75083e-64	BraA09g022210.3C	0	2.19	-3.52686	0.0967575	Down	0.5	1597-1618	1	5' UGUGACUUUGAGCCUUGAGUGC 3'	3' GCACUGAAACUCGGAACUCACG 5'
novel_sir14707	1589	662	1526	640	-1.25361	Down	3.21068e-66	1.75083e-64	BraA09g033180.3C	0	2.2	-3.974	0.0880574	Down	0.5	889-910	1	5' UGUGACUUUGAGCCUUGAGUGC 3'	3' GCACUGAAACUCGGAACUCACG 5'
novel_sir14707	1589	662	1526	640	-1.25361	Down	3.21068e-66	1.75083e-64	BraA03g005520.3C	31.61	40.51	-0.357897	0.00302608	Down	1	2451-2472	1	5' UGUGACUUUGAGCCUUGAGUGU 3'	3' GCACUGAAACUCGGAACUCACG 5'
novel_sir14707	1589	662	1526	640	-1.25361	Down	3.21068e-66	1.75083e-64	BraA01g033210.3C	0	3.83	-2.17181	0.0608603	Down	1.5	5198-5219	1	5' UGUGACUUUGAGCUUUGAGUGC 3'	3' GCACUGAAACUCGGAACUCACG 5'
novel_sir14707	1589	662	1526	640	-1.25361	Down	3.21068e-66	1.75083e-64	BraA02g013420.3C	2.49	17.09	-2.77893	1.46537e-05	Down	1.5	1475-1496	1	5' UGUGACUUUGAGUCUUGAGUGC 3'	3' GCACUGAAACUCGGAACUCACG 5'
novel_sir14707	1589	662	1526	640	-1.25361	Down	3.21068e-66	1.75083e-64	BraA09g033180.3C	0	2.2	-3.974	0.0880574	Down	1.5	1365-1386	1	5' UGUGACUUUGAGUCUUGAGUGC 3'	3' GCACUGAAACUCGGAACUCACG 5'
novel_sir14707	1589	662	1526	640	-1.25361	Down	3.21068e-66	1.75083e-64	BraA03g029730.3C	6.43	14.78	-1.20076	0.00433012	Down	2.5	1672-1693	1	5' UGUGACUUUGAGUUUUGAGUGC 3'	3' GCACUGAAACUCGGAACUCACG 5'
novel_sir14707	1589	662	1526	640	-1.25361	Down	3.21068e-66	1.75083e-64	BraA09g018410.3C	0	1.57	-3.97269	0.149622	Down	2.5	7466-7487	1	5' UGUGACUUUGAACCUUGAGUGC 3'	3' GCACUGAAACUCGGAACUCACG 5'
novel_sir14707	1589	662	1526	640	-1.25361	Down	3.21068e-66	1.75083e-64	BraA03g031900.3C	2.6	38.66	-3.89426	1.03875e-12	Down	2.5	2675-2696	1	5' UGUGACUUUGAGCCUUAAGUGC 3'	3' GCACUGAAACUCGGAACUCACG 5'
novel_sir14707	1589	662	1526	640	-1.25361	Down	3.21068e-66	1.75083e-64	BraA09g009850.3C	4.65	10.41	-1.16267	0.0182577	Down	2.5	751-772	1	5' UGUGACUUUUAGCCUUGAGUGC 3'	3' GCACUGAAACUCGGAACUCACG 5'
novel_sir14707	1589	662	1526	640	-1.25361	Down	3.21068e-66	1.75083e-64	BraA03g006200.3C	0	3.32	-2.16559	0.0812879	Down	2.5	1302-1323	1	5' UGUGACUUUUAGCCUUGAGUGC 3'	3' GCACUGAAACUCGGAACUCACG 5'
novel_sir14707	1589	662	1526	640	-1.25361	Down	3.21068e-66	1.75083e-64	BraA03g060900.3C	0	3.74	-2.64	0.0463359	Down	3.5	2613-2634	1	5' UGUGACUUUUGGCCUUGAGUGC 3'	3' GCACUGAAACUCGGAACUCACG 5'
novel_sir14707	1589	662	1526	640	-1.25361	Down	3.21068e-66	1.75083e-64	BraA05g009210.3C	21.72	64.9	-1.57919	1.46346e-11	Down	3.5	1195-1216	1	5' UGUGAAUUUGAGACUUGAGUGC 3'	3' GCACUGAAACUCGGAACUCACG 5'
novel_sir14707	1589	662	1526	640	-1.25361	Down	3.21068e-66	1.75083e-64	BraA05g028560.3C	2.14	7.68	-1.8435	0.0130694	Down	3.5	683-703	1	5' CG-GGUUUUGAGCUUUGAGUGU 3'	3' GCACUGAAACUCGGAACUCACG 5'
novel_sir14707	1589	662	1526	640	-1.25361	Down	3.21068e-66	1.75083e-64	BraA10g023690.3C	0	1.49	-2.63421	0.208916	Down	4	2216-2237	1	5' UGUGACUUUUGGCCUUGAGUGU 3'	3' GCACUGAAACUCGGAACUCACG 5'
novel_sir14713	1387	675	1343	659	-1.02711	Down	2.32308e-40	7.10182e-39	BraA03g060900.3C	0	3.74	-2.64	0.0463359	Down	0.5	2613-2635	1	5' UGUGACUUUUGGCCUUGAGUGCU 3'	3' GCACUGAAAACCGGAACUCACGA 5'
novel_sir14713	1387	675	1343	659	-1.02711	Down	2.32308e-40	7.10182e-39	BraA10g023690.3C	0	1.49	-2.63421	0.208916	Down	1.5	2216-2238	1	5' UGUGACUUUUGGCCUUGAGUGUU 3'	3' GCACUGAAAACCGGAACUCACGA 5'
novel_sir14713	1387	675	1343	659	-1.02711	Down	2.32308e-40	7.10182e-39	BraA03g011330.3C	5.01	8.62	-0.782877	0.0701617	Down	2.5	2637-2659	1	5' UGUGACUUUUGGCCUUGAAUGCU 3'	3' GCACUGAAAACCGGAACUCACGA 5'
novel_sir14713	1387	675	1343	659	-1.02711	Down	2.32308e-40	7.10182e-39	BraA04g001550.3C	141.99	578.89	-2.0275	6.8017e-112	Down	2.5	1295-1317	1	5' UGUGACUUUUGACCUUGAGUGCU 3'	3' GCACUGAAAACCGGAACUCACGA 5'
novel_sir14713	1387	675	1343	659	-1.02711	Down	2.32308e-40	7.10182e-39	BraA09g009850.3C	4.65	10.41	-1.16267	0.0182577	Down	2.5	751-773	1	5' UGUGACUUUUAGCCUUGAGUGCU 3'	3' GCACUGAAAACCGGAACUCACGA 5'
novel_sir14713	1387	675	1343	659	-1.02711	Down	2.32308e-40	7.10182e-39	BraA03g006200.3C	0	3.32	-2.16559	0.0812879	Down	2.5	1302-1324	1	5' UGUGACUUUUAGCCUUGAGUGCU 3'	3' GCACUGAAAACCGGAACUCACGA 5'
novel_sir14713	1387	675	1343	659	-1.02711	Down	2.32308e-40	7.10182e-39	BraA09g036730.3C	0	7.49	-3.90497	0.00170343	Down	3.5	3364-3386	1	5' UGUGACUUUGAGCCUUGAGUGCU 3'	3' GCACUGAAAACCGGAACUCACGA 5'
novel_sir14713	1387	675	1343	659	-1.02711	Down	2.32308e-40	7.10182e-39	BraA07g022090.3C	0	3.84	-2.75207	0.0406005	Down	3.5	2336-2358	1	5' UGUGACUUUGAGCCUUGAGUGCU 3'	3' GCACUGAAAACCGGAACUCACGA 5'
novel_sir14713	1387	675	1343	659	-1.02711	Down	2.32308e-40	7.10182e-39	BraA09g035520.3C	0	6.21	-2.81902	0.00867346	Down	3.5	4181-4203	1	5' UGUGACUUUGAGCCUUGAGUGCU 3'	3' GCACUGAAAACCGGAACUCACGA 5'
novel_sir14713	1387	675	1343	659	-1.02711	Down	2.32308e-40	7.10182e-39	BraA03g016940.3C	24.75	32.86	-0.408904	0.0054029	Down	3.5	3055-3077	1	5' UGUGACUUUGAGCCUUGAGUGCU 3'	3' GCACUGAAAACCGGAACUCACGA 5'
novel_sir14713	1387	675	1343	659	-1.02711	Down	2.32308e-40	7.10182e-39	BraA09g022210.3C	0	2.19	-3.52686	0.0967575	Down	3.5	1597-1619	1	5' UGUGACUUUGAGCCUUGAGUGCU 3'	3' GCACUGAAAACCGGAACUCACGA 5'
novel_sir14713	1387	675	1343	659	-1.02711	Down	2.32308e-40	7.10182e-39	BraA09g033180.3C	0	2.2	-3.974	0.0880574	Down	3.5	889-911	1	5' UGUGACUUUGAGCCUUGAGUGCU 3'	3' GCACUGAAAACCGGAACUCACGA 5'
novel_sir14741	201	67	191	65	-1.55506	Down	9.46006e-14	7.19369e-13	BraA06g027780.3C	2.76	10.53	-1.93177	0.00303933	Down	4	2770-2794	1	5' ACUGAGCCGUCCUAUGAAGAUCCAC 3'	3' GGACUCGGCAGGAUAC-UCUAGGUA 5'	GO:0016567,	K03063|1|6.3e-18|95.1|zju:107411570|26S proteasome regulatory subunit T3	XP_009150508.1	0	PREDICTED: root phototropism protein 3 isoform X1 [Brassica rapa]
novel_sir14741	201	67	191	65	-1.55506	Down	9.46006e-14	7.19369e-13	BraA01g003600.3C	0	41.66	-5.46986	3.3297e-14	Down	2.5	2726-2749	1	5' UCCGAGCCGCCCUAUGAGAUCCAU 3'	3' GGACUCGGCAGGAUACUCUAGGUA 5'
novel_sir14741	201	67	191	65	-1.55506	Down	9.46006e-14	7.19369e-13	BraA07g015570.3C	1.45	5.98	-2.04409	0.0222554	Down	4	4159-4183	1	5' ACUGAGCCGUCCUAUGAAGAUCCGU 3'	3' GGACUCGGCAGGAUAC-UCUAGGUA 5'
novel_sir14749	59	192	56	187	1.73954	Up	2.77928e-21	3.68118e-20	BraA06g028030.3C	1.74	20.86	-3.58358	2.67749e-07	Down	0	3380-3401	1	5' GGUGAGCGAUCAAGAACAUUGA 3'	3' CCACUCGCUAGUUCUUGUAACU 5'	GO:0004553,GO:0004553,GO:0005975,GO:0005975,	K15920|1|0.0e+00|1451.8|brp:103855248|xylan 1,4-beta-xylosidase [EC:3.2.1.37]	XP_009150540.1	0	PREDICTED: beta-D-xylosidase 4 [Brassica rapa]
novel_sir14749	59	192	56	187	1.73954	Up	2.77928e-21	3.68118e-20	BraA06g028030.3C	1.74	20.86	-3.58358	2.67749e-07	Down	0	3380-3401	1	5' GGUGAGCGAUCAAGAACAUUGA 3'	3' CCACUCGCUAGUUCUUGUAACU 5'	GO:0004553,GO:0004553,GO:0005975,GO:0005975,	K15920|1|0.0e+00|1451.8|brp:103855248|xylan 1,4-beta-xylosidase [EC:3.2.1.37]	XP_009150540.1	0	PREDICTED: beta-D-xylosidase 4 [Brassica rapa]
novel_sir14749	59	192	56	187	1.73954	Up	2.77928e-21	3.68118e-20	BraA06g028030.3C	1.74	20.86	-3.58358	2.67749e-07	Down	0	3380-3401	1	5' GGUGAGCGAUCAAGAACAUUGA 3'	3' CCACUCGCUAGUUCUUGUAACU 5'	GO:0004553,GO:0004553,GO:0005975,GO:0005975,	K15920|1|0.0e+00|1451.8|brp:103855248|xylan 1,4-beta-xylosidase [EC:3.2.1.37]	XP_009150540.1	0	PREDICTED: beta-D-xylosidase 4 [Brassica rapa]
novel_sir14749	59	192	56	187	1.73954	Up	2.77928e-21	3.68118e-20	BraA02g033550.3C	0	2.18	-4.06774	0.0882803	Down	1	1858-1879	1	5' GGCGAGCGAUCAAGAACAUUGA 3'	3' CCACUCGCUAGUUCUUGUAACU 5'	GO:0005524,GO:0004674,GO:0005524,GO:0004674,	K00924|1|2.0e-95|351.3|brp:103853775|kinase [EC:2.7.1.-]	XP_009128931.1	1.4e-94	PREDICTED: probable receptor-like protein kinase At5g47070 [Brassica rapa]
novel_sir14749	59	192	56	187	1.73954	Up	2.77928e-21	3.68118e-20	BraA02g033550.3C	0	2.18	-4.06774	0.0882803	Down	1	1858-1879	1	5' GGCGAGCGAUCAAGAACAUUGA 3'	3' CCACUCGCUAGUUCUUGUAACU 5'	GO:0005524,GO:0004674,GO:0005524,GO:0004674,	K00924|1|2.0e-95|351.3|brp:103853775|kinase [EC:2.7.1.-]	XP_009128931.1	1.4e-94	PREDICTED: probable receptor-like protein kinase At5g47070 [Brassica rapa]
novel_sir14749	59	192	56	187	1.73954	Up	2.77928e-21	3.68118e-20	BraA08g027510.3C	2.98	22.03	-2.88609	6.31314e-07	Down	4	1317-1337	1	5' GAUGA-CGUUCAAGAACAUUGC 3'	3' CCACUCGCUAGUUCUUGUAACU 5'	GO:0016021,GO:0016021,GO:0016021,	K15285|1|4.5e-153|543.1|pop:POPTR_0002s00280g|solute carrier family 35, member E3	XP_009110198.1	5.7e-191	PREDICTED: UDP-galactose transporter 2-like [Brassica rapa]
novel_sir14749	59	192	56	187	1.73954	Up	2.77928e-21	3.68118e-20	BraA10g014710.3C	0	6.83	-5.16781	0.00209781	Down	0	4784-4805	1	5' GGUGAGCGAUCAAGAACAUUGA 3'	3' CCACUCGCUAGUUCUUGUAACU 5'
novel_sir14749	59	192	56	187	1.73954	Up	2.77928e-21	3.68118e-20	BraA09g063180.3C	1.08	0	0.545434	0.964329	Up	4	1708-1729	1	5' AGGAAGCUAUCAAGAACAUUGA 3'	3' CCACUCGCUAGUUCUUGUAACU 5'
novel_sir14786	90	241	87	238	1.45187	Up	3.25216e-21	4.27942e-20	BraA10g018330.3C	0	2.65	-2.02748	0.129349	Down	0	828-848	1	5' GGUGAGGUCCUGGGUUCGAGG 3'	3' CCACUCCAGGACCCAAGCUCC 5'	GO:0003725,GO:0003725,	K04499|1|3.0e-64|247.7|nta:107761826|RuvB-like protein 1 (pontin 52)!K19612|2|1.2e-49|199.1|csl:COCSUDRAFT_65132|2',5'-phosphodiesterase [EC:3.1.13.4 3.1.4.-]!K07566|4|4.5e-12|74.3|mng:MNEG_0543|L-threonylcarbamoyladenylate synthase [EC:2.7.7.87]	XP_009120592.1	9e-157	PREDICTED: yrdC domain-containing protein, mitochondrial isoform X1 [Brassica rapa]
novel_sir14786	90	241	87	238	1.45187	Up	3.25216e-21	4.27942e-20	BraA10g018330.3C	0	2.65	-2.02748	0.129349	Down	0	828-848	1	5' GGUGAGGUCCUGGGUUCGAGG 3'	3' CCACUCCAGGACCCAAGCUCC 5'	GO:0003725,GO:0003725,	K04499|1|3.0e-64|247.7|nta:107761826|RuvB-like protein 1 (pontin 52)!K19612|2|1.2e-49|199.1|csl:COCSUDRAFT_65132|2',5'-phosphodiesterase [EC:3.1.13.4 3.1.4.-]!K07566|4|4.5e-12|74.3|mng:MNEG_0543|L-threonylcarbamoyladenylate synthase [EC:2.7.7.87]	XP_009120592.1	9e-157	PREDICTED: yrdC domain-containing protein, mitochondrial isoform X1 [Brassica rapa]
novel_sir14786	90	241	87	238	1.45187	Up	3.25216e-21	4.27942e-20	BraA05g005390.3C	2.57	5.22	-1.02228	0.114286	Down	3	1574-1594	1	5' UCUGAGGUCUUGGGUUCGAGG 3'	3' CCACUCCAGGACCCAAGCUCC 5'
novel_sir14786	90	241	87	238	1.45187	Up	3.25216e-21	4.27942e-20	BraA06g007740.3C	0	3.1	-2.44323	0.0776965	Down	3	532-552	1	5' GGUAAGGUCUUGGGUUCGAGU 3'	3' CCACUCCAGGACCCAAGCUCC 5'
novel_sir14786	90	241	87	238	1.45187	Up	3.25216e-21	4.27942e-20	BraA09g062650.3C	9.74	8.33	0.225605	0.5364	Up	4	3915-3935	1	5' GGUGAGGUAUUGGGUUCGAGU 3'	3' CCACUCCAGGACCCAAGCUCC 5'
novel_sir14786	90	241	87	238	1.45187	Up	3.25216e-21	4.27942e-20	BraA07g040280.3C	37.08	60.28	-0.701038	4.65682e-06	Down	4	1481-1501	1	5' GAUGAAGACUUGGGUUCGAGG 3'	3' CCACUCCAGGACCCAAGCUCC 5'
novel_sir1482	152	53	140	49	-1.51457	Down	4.21236e-10	2.13011e-09	BraA02g043200.3C	13.8	31.91	-1.20934	2.60069e-05	Down	1.5	1954-1977	1	5' CGGUGCGGGACAAGCGGUUUAACU 3'	3' ACUACGCCCUGUUCGCCAAAUUGA 5'	GO:0005783,GO:0016021,GO:0005509,GO:0051082,GO:0006457,	K08054|1|3.3e-260|899.4|csat:104768940|calnexin	XP_013678260.1	1.7e-296	PREDICTED: calnexin homolog 1-like [Brassica napus]
novel_sir1482	152	53	140	49	-1.51457	Down	4.21236e-10	2.13011e-09	BraA02g043200.3C	13.8	31.91	-1.20934	2.60069e-05	Down	1.5	1954-1977	1	5' CGGUGCGGGACAAGCGGUUUAACU 3'	3' ACUACGCCCUGUUCGCCAAAUUGA 5'	GO:0005783,GO:0016021,GO:0005509,GO:0051082,GO:0006457,	K08054|1|3.3e-260|899.4|csat:104768940|calnexin	XP_013678260.1	1.7e-296	PREDICTED: calnexin homolog 1-like [Brassica napus]
novel_sir1482	152	53	140	49	-1.51457	Down	4.21236e-10	2.13011e-09	BraA02g043200.3C	13.8	31.91	-1.20934	2.60069e-05	Down	1.5	1954-1977	1	5' CGGUGCGGGACAAGCGGUUUAACU 3'	3' ACUACGCCCUGUUCGCCAAAUUGA 5'	GO:0005783,GO:0016021,GO:0005509,GO:0051082,GO:0006457,	K08054|1|3.3e-260|899.4|csat:104768940|calnexin	XP_013678260.1	1.7e-296	PREDICTED: calnexin homolog 1-like [Brassica napus]
novel_sir1482	152	53	140	49	-1.51457	Down	4.21236e-10	2.13011e-09	BraA06g034090.3C	3.75	25.43	-2.76157	1.3222e-07	Down	3.5	1788-1811	1	5' CGGUACGGAACAAGCGGUUUAACU 3'	3' ACUACGCCCUGUUCGCCAAAUUGA 5'	GO:0016021,GO:0016021,	K08145|1|3.5e-203|709.9|thj:104818673|MFS transporter, SP family, solute carrier family 2 (facilitated glucose transporter), member 8	XP_013707806.1	8.2e-264	PREDICTED: sugar transporter ERD6-like 17 [Brassica napus]
novel_sir15012	210	71	198	70	-1.50007	Down	5.01466e-14	3.92167e-13	BraA08g023050.3C	0	2.53	-1.49114	0.193813	Down	3.5	9-31	1	5' GGUGAUGAUCAGUUUCUCAGUUU 3'	3' CCACUA-AGGUCAAAGGGUCAAA 5'
novel_sir15028	211	83	207	82	-1.33594	Down	3.54466e-11	2.03953e-10	BraA02g007600.3C	10.9	3.45	1.65966	0.210588	Up	2	5726-5747	1	5' CUUGAUUGUCUGAUCGCUCCUA 3'	3' GAACUAACAGACUAGCGUGGAU 5'	GO:0043531,GO:0007165,	K22038|1|3.2e-67|260.0|spen:107030488|volume-regulated anion channel!K08852|3|3.3e-64|250.0|mdm:103426788|serine/threonine-protein kinase/endoribonuclease IRE1 [EC:2.7.11.1 3.1.26.-]	ACP30622.1	0	disease resistance protein [Brassica rapa subsp. pekinensis]
novel_sir15028	211	83	207	82	-1.33594	Down	3.54466e-11	2.03953e-10	BraA02g007610.3C	6.69	3.21	1.05943	0.654738	Up	4	841-862	1	5' CUUGAUUGUCUGAUGGCUCCUA 3'	3' GAACUAACAGACUAGCGUGGAU 5'	GO:0043531,GO:0043531,GO:0043531,GO:0007165,GO:0007165,GO:0007165,	K07466|1|6.3e-12|73.6|fve:101313743|replication factor A1!K22038|2|1.2e-10|69.3|aip:107645897|volume-regulated anion channel!K02183|3|5.9e-10|67.0|eus:EUTSA_v10027748mg|calmodulin!K19613|4|1.7e-09|65.5|cic:CICLE_v100041741m|leucine-rich repeat protein SHOC2	XP_013616826.1	4.5e-53	PREDICTED: disease resistance protein TAO1-like [Brassica oleracea var. oleracea]
novel_sir15028	211	83	207	82	-1.33594	Down	3.54466e-11	2.03953e-10	BraA04g006110.3C	0	1.73	-1.36854	0.300934	Down	2	6803-6824	1	5' CUUGAUUGUCUGAUCGCUCCUA 3'	3' GAACUAACAGACUAGCGUGGAU 5'	-	K19613|1|9.2e-75|284.3|csat:104703581|leucine-rich repeat protein SHOC2	XP_013742582.1	3.1e-259	PREDICTED: disease resistance protein TAO1-like isoform X1 [Brassica napus]
novel_sir15037	241	487	231	477	1.0461	Up	8.64758e-27	1.5625e-25	BraA05g023340.3C	1.77	1.19	0.572788	0.967589	Up	4	765-785	1	5' UCGGAUUUAUCUAAGGGUUUA 3'	3' ACACUAAAUAGGUUCCCAAGU 5'	GO:0016021,GO:0070469,GO:0009916,GO:0046872,GO:0102721,	K17893|1|2.8e-188|659.8|brp:103874740|ubiquinol oxidase [EC:1.10.3.11]	XP_009151424.1	1.9e-187	PREDICTED: ubiquinol oxidase 3, mitochondrial [Brassica rapa]
novel_sir15037	241	487	231	477	1.0461	Up	8.64758e-27	1.5625e-25	BraA10g021340.3C	0	13.23	-5.3696	1.88852e-05	Down	0	5345-5365	1	5' UGUGAUUUAUCCAAGGGUUCA 3'	3' ACACUAAAUAGGUUCCCAAGU 5'
novel_sir15037	241	487	231	477	1.0461	Up	8.64758e-27	1.5625e-25	BraA05g033190.3C	1.66	19.04	-3.51978	9.83845e-07	Down	1	4836-4856	1	5' UAUGAUUUAUCCAAGGGUUCA 3'	3' ACACUAAAUAGGUUCCCAAGU 5'
novel_sir15037	241	487	231	477	1.0461	Up	8.64758e-27	1.5625e-25	BraA07g033670.3C	4.68	86.6	-4.20979	3.42943e-27	Down	1	4178-4198	1	5' UAUGAUUUAUCCAAGGGUUCA 3'	3' ACACUAAAUAGGUUCCCAAGU 5'
novel_sir15037	241	487	231	477	1.0461	Up	8.64758e-27	1.5625e-25	BraA02g003370.3C	0	1.4	-0.91983	0.434692	Down	1	2641-2661	1	5' UAUGAUUUAUCCAAGGGUUCA 3'	3' ACACUAAAUAGGUUCCCAAGU 5'
novel_sir15037	241	487	231	477	1.0461	Up	8.64758e-27	1.5625e-25	BraA09g057860.3C	113.83	24.02	2.24457	8.56064e-09	Up	1	985-1005	1	5' UAUGAUUUAUCCAAGGGUUCA 3'	3' ACACUAAAUAGGUUCCCAAGU 5'
novel_sir15037	241	487	231	477	1.0461	Up	8.64758e-27	1.5625e-25	BraA07g033670.3C	4.68	86.6	-4.20979	3.42943e-27	Down	1	3315-3335	1	5' UAUGAUUUAUCCAAGGGUUCA 3'	3' ACACUAAAUAGGUUCCCAAGU 5'
novel_sir15037	241	487	231	477	1.0461	Up	8.64758e-27	1.5625e-25	BraA10g025440.3C	13.92	65.97	-2.24465	3.19107e-15	Down	2	4267-4287	1	5' UAUGAUUUAUCCAAGGGUUUA 3'	3' ACACUAAAUAGGUUCCCAAGU 5'
novel_sir15037	241	487	231	477	1.0461	Up	8.64758e-27	1.5625e-25	BraA07g011370.3C	0	2.16	-2.32862	0.148079	Down	3	3380-3400	1	5' UAGGAUUUAUCCAAGGGUUUA 3'	3' ACACUAAAUAGGUUCCCAAGU 5'
novel_sir15037	241	487	231	477	1.0461	Up	8.64758e-27	1.5625e-25	BraA10g007800.3C	5.78	38.92	-2.75137	7.07687e-11	Down	3.5	2521-2541	1	5' UAGGAUUUAUCCAAGGGUUUG 3'	3' ACACUAAAUAGGUUCCCAAGU 5'
novel_sir15037	241	487	231	477	1.0461	Up	8.64758e-27	1.5625e-25	BraA10g007800.3C	5.78	38.92	-2.75137	7.07687e-11	Down	3.5	2578-2598	1	5' UAGGGUUUAUCCAAGGGUUUA 3'	3' ACACUAAAUAGGUUCCCAAGU 5'
novel_sir15037	241	487	231	477	1.0461	Up	8.64758e-27	1.5625e-25	BraA07g011370.3C	0	2.16	-2.32862	0.148079	Down	3.5	3456-3476	1	5' UAGGGUUUAUCCAAGGGUUUA 3'	3' ACACUAAAUAGGUUCCCAAGU 5'
novel_sir15037	241	487	231	477	1.0461	Up	8.64758e-27	1.5625e-25	BraA02g035340.3C	1.55	9.08	-2.55042	0.0021632	Down	4	2380-2400	1	5' UAGGAUUUAUCUAAGGGUUUA 3'	3' ACACUAAAUAGGUUCCCAAGU 5'
novel_sir15051	172	49	161	48	-1.74595	Down	1.67684e-14	1.37347e-13	BraA06g039260.3C	0	1.12	-1.10692	0.44874	Down	2	1165-1187	1	5' UCUGA-UUUUUAAUAGGUCCAAAU 3'	3' AGACUAAAAAAUUAUCCGGGUUUA 5'
novel_sir15051	172	49	161	48	-1.74595	Down	1.67684e-14	1.37347e-13	BraA08g023750.3C	0	1.06	-1.20436	0.444267	Down	4	1155-1178	1	5' UCUAAUUUCUUAAUCGGCCCAAAU 3'	3' AGACUAAAAAAUUAUCCGGGUUUA 5'
novel_sir15130	70	218	68	211	1.63364	Up	6.45312e-23	9.52701e-22	BraA10g018330.3C	0	2.65	-2.02748	0.129349	Down	0	661-684	1	5' GCUGCAGCGCACCGACCCCAACCC 3'	3' CGACGUCGCGUGGCUGGGGUUGGG 5'	GO:0003725,GO:0003725,	K04499|1|3.0e-64|247.7|nta:107761826|RuvB-like protein 1 (pontin 52)!K19612|2|1.2e-49|199.1|csl:COCSUDRAFT_65132|2',5'-phosphodiesterase [EC:3.1.13.4 3.1.4.-]!K07566|4|4.5e-12|74.3|mng:MNEG_0543|L-threonylcarbamoyladenylate synthase [EC:2.7.7.87]	XP_009120592.1	9e-157	PREDICTED: yrdC domain-containing protein, mitochondrial isoform X1 [Brassica rapa]
novel_sir15130	70	218	68	211	1.63364	Up	6.45312e-23	9.52701e-22	BraA10g018330.3C	0	2.65	-2.02748	0.129349	Down	0	661-684	1	5' GCUGCAGCGCACCGACCCCAACCC 3'	3' CGACGUCGCGUGGCUGGGGUUGGG 5'	GO:0003725,GO:0003725,	K04499|1|3.0e-64|247.7|nta:107761826|RuvB-like protein 1 (pontin 52)!K19612|2|1.2e-49|199.1|csl:COCSUDRAFT_65132|2',5'-phosphodiesterase [EC:3.1.13.4 3.1.4.-]!K07566|4|4.5e-12|74.3|mng:MNEG_0543|L-threonylcarbamoyladenylate synthase [EC:2.7.7.87]	XP_009120592.1	9e-157	PREDICTED: yrdC domain-containing protein, mitochondrial isoform X1 [Brassica rapa]
novel_sir15130	70	218	68	211	1.63364	Up	6.45312e-23	9.52701e-22	BraA09g062650.3C	9.74	8.33	0.225605	0.5364	Up	4	3775-3798	1	5' CCCGCAGGGCACCGACCCUAACCC 3'	3' CGACGUCGCGUGGCUGGGGUUGGG 5'
novel_sir15130	70	218	68	211	1.63364	Up	6.45312e-23	9.52701e-22	BraA08g014490.3C	1.41	4.27	-1.59854	0.0817833	Down	4	482-505	1	5' CCUACAGGGCACCGACCCUAACCC 3'	3' CGACGUCGCGUGGCUGGGGUUGGG 5'
novel_sir1519	529	58	509	57	-3.15863	Down	3.3756e-85	2.43244e-83	BraA06g039260.3C	0	1.12	-1.10692	0.44874	Down	0	1184-1206	1	5' AAAUGGCCCAAGAGAGAUUUGAU 3'	3' UUUACCGGGUUCUCUCUAAACUA 5'
novel_sir1519	529	58	509	57	-3.15863	Down	3.3756e-85	2.43244e-83	BraA09g050980.3C	138.66	327.47	-1.23981	2.0643e-42	Down	2	1051-1073	1	5' AACAGGCCCAAGAGAGAUUUGAU 3'	3' UUUACCGGGUUCUCUCUAAACUA 5'
novel_sir1519	529	58	509	57	-3.15863	Down	3.3756e-85	2.43244e-83	BraA08g023750.3C	0	1.06	-1.20436	0.444267	Down	3	1175-1197	1	5' AAAUGUCCCAAGAGAGAUCUGAU 3'	3' UUUACCGGGUUCUCUCUAAACUA 5'
novel_sir1519	529	58	509	57	-3.15863	Down	3.3756e-85	2.43244e-83	BraA06g015240.3C	0	8.48	-3.59864	0.00102602	Down	4	1492-1514	1	5' AAAGGACGGAAGAGAGAUUUGAU 3'	3' UUUACCGGGUUCUCUCUAAACUA 5'
novel_sir15224	31	91	31	91	1.5536	Up	8.23082e-10	4.01783e-09	BraA02g024240.3C	0	3.96	-2.2718	0.0523901	Down	4	569-588	1	5' ACUCCCCUGCAUACUUAUCA 3'	3' UGACGGUGUGUAUGAAUAGU 5'	GO:0016021,	K19755|1|1.1e-75|286.2|obr:102705188|radial spoke head protein 1!K00889|5|6.5e-36|154.1|jcu:105650265|1-phosphatidylinositol-4-phosphate 5-kinase [EC:2.7.1.68]	XP_009128241.1	2.6e-245	PREDICTED: junctophilin-1 [Brassica rapa]
novel_sir15224	31	91	31	91	1.5536	Up	8.23082e-10	4.01783e-09	BraA06g008530.3C	1.84	4.3	-1.22463	0.12059	Down	3.5	4822-4841	1	5' GCUGCCACACAUACUUUUCC 3'	3' UGACGGUGUGUAUGAAUAGU 5'
novel_sir15224	31	91	31	91	1.5536	Up	8.23082e-10	4.01783e-09	BraA06g008530.3C	1.84	4.3	-1.22463	0.12059	Down	3.5	1154-1173	1	5' GCUGCCACACAUACUUUUCC 3'	3' UGACGGUGUGUAUGAAUAGU 5'
novel_sir15224	31	91	31	91	1.5536	Up	8.23082e-10	4.01783e-09	BraA09g063900.3C	3.48	5.41	-0.636541	0.186779	Down	4	8118-8137	1	5' AUUACUACAUAUAUUUAUCA 3'	3' UGACGGUGUGUAUGAAUAGU 5'
novel_sir15224	31	91	31	91	1.5536	Up	8.23082e-10	4.01783e-09	BraA06g033660.3C	2.59	13.54	-2.3862	0.000257213	Down	4	5569-5588	1	5' UUUGAUAUACAUACUUAUCA 3'	3' UGACGGUGUGUAUGAAUAGU 5'
novel_sir15224	31	91	31	91	1.5536	Up	8.23082e-10	4.01783e-09	BraA10g011300.3C	0	1.26	-3.07039	0.224717	Down	4	2444-2462	1	5' UUUGUC-CACAUAUUUAUCA 3'	3' UGACGGUGUGUAUGAAUAGU 5'
novel_sir15274	33	70	33	68	1.04307	Up	2.2552e-05	5.92737e-05	BraA07g028050.3C	6.51	27.73	-2.09072	6.7539e-07	Down	3.5	1675-1695	1	5' UUUGCCUUGUCUCAUUUCUUA 3'	3' AAACGGGAUAUAGUAAAGAAU 5'
novel_sir15274	33	70	33	68	1.04307	Up	2.2552e-05	5.92737e-05	BraA04g025730.3C	92.14	111.56	-0.27592	4.55967e-06	Down	4	380-399	1	5' UUUG-CUUAUAUUAUUUUUUG 3'	3' AAACGGGAUAUAGUAAAGAAU 5'
novel_sir15274	33	70	33	68	1.04307	Up	2.2552e-05	5.92737e-05	BraA06g009680.3C	8.29	29.55	-1.83371	1.18638e-06	Down	4	3040-3061	1	5' UUUGUUAUAUAUCACUUUCUUA 3'	3' AAACGGGAUAUAGU-AAAGAAU 5'
novel_sir15274	33	70	33	68	1.04307	Up	2.2552e-05	5.92737e-05	BraA02g006780.3C	1.56	7.62	-2.28824	0.00696473	Down	4	6597-6617	1	5' UGUGGCUUAUAUUAUUUCUUG 3'	3' AAACGGGAUAUAGUAAAGAAU 5'
novel_sir15274	33	70	33	68	1.04307	Up	2.2552e-05	5.92737e-05	BraA08g022650.3C	1.38	3.9	-1.49881	0.105891	Down	4	917-937	1	5' UUAGAUUUAUAUCAUUUUUUA 3'	3' AAACGGGAUAUAGUAAAGAAU 5'
novel_sir15274	33	70	33	68	1.04307	Up	2.2552e-05	5.92737e-05	BraA07g020790.3C	527.13	0	11.2264	1.39339e-66	Up	4	3601-3621	1	5' UUCGCCGUAUUUCAUUUCUUA 3'	3' AAACGGGAUAUAGUAAAGAAU 5'
novel_sir15274	33	70	33	68	1.04307	Up	2.2552e-05	5.92737e-05	BraA07g014250.3C	0	2.65	-2.72792	0.0898956	Down	4	3464-3485	1	5' UUUACACUAAUAUUAUUUCUUA 3'	3' AAACGGGA-UAUAGUAAAGAAU 5'
novel_sir1529	235	94	228	93	-1.29373	Down	6.11572e-12	3.84807e-11	BraA04g024510.3C	13.75	28.8	-1.06664	0.000156981	Down	3.5	593-617	1	5' GGAUACGGUCUCGGCUCAGGAAUCU 3'	3' UCUA-CCGAGAGCCGAGUCCUUAGA 5'
novel_sir1529	235	94	228	93	-1.29373	Down	6.11572e-12	3.84807e-11	BraA03g018010.3C	8.11	23.87	-1.55742	4.72623e-05	Down	4	697-721	1	5' GGAUACGGUCUUGGCUCAGGAAUCU 3'	3' UCUA-CCGAGAGCCGAGUCCUUAGA 5'
novel_sir15330	390	158	369	155	-1.25135	Down	2.0302e-18	2.22221e-17	BraA10g006200.3C	0	1.78	-2.83188	0.15935	Down	3	1629-1645	1	5' CAUG-UUGUCGGGAUCCG 3'	3' GUACGGACAGCCCUGGGC 5'	GO:0009941,GO:0009570,GO:0009535,GO:0004602,GO:0004602,GO:0006979,GO:0006979,	K00432|1|2.0e-20|101.3|brp:103842214|glutathione peroxidase [EC:1.11.1.9]	CDY65967.1	4.8e-25	BnaCnng49190D [Brassica napus]
novel_sir15330	390	158	369	155	-1.25135	Down	2.0302e-18	2.22221e-17	BraA10g006200.3C	0	1.78	-2.83188	0.15935	Down	3	1629-1645	1	5' CAUG-UUGUCGGGAUCCG 3'	3' GUACGGACAGCCCUGGGC 5'	GO:0009941,GO:0009570,GO:0009535,GO:0004602,GO:0004602,GO:0006979,GO:0006979,	K00432|1|2.0e-20|101.3|brp:103842214|glutathione peroxidase [EC:1.11.1.9]	CDY65967.1	4.8e-25	BnaCnng49190D [Brassica napus]
novel_sir15330	390	158	369	155	-1.25135	Down	2.0302e-18	2.22221e-17	BraA10g006200.3C	0	1.78	-2.83188	0.15935	Down	3	1629-1645	1	5' CAUG-UUGUCGGGAUCCG 3'	3' GUACGGACAGCCCUGGGC 5'	GO:0009941,GO:0009570,GO:0009535,GO:0004602,GO:0004602,GO:0006979,GO:0006979,	K00432|1|2.0e-20|101.3|brp:103842214|glutathione peroxidase [EC:1.11.1.9]	CDY65967.1	4.8e-25	BnaCnng49190D [Brassica napus]
novel_sir15330	390	158	369	155	-1.25135	Down	2.0302e-18	2.22221e-17	BraA07g011440.3C	1.91	2.46	-0.365086	0.462474	Down	4	50-67	1	5' CAAUCUUGUCGGGACUCG 3'	3' GUACGGACAGCCCUGGGC 5'	-	K16573|1|1.0e-40|169.9|pda:103722329|gamma-tubulin complex component 6	XP_009102887.1	1.5e-228	PREDICTED: protein trichome birefringence-like 38 [Brassica rapa]
novel_sir15330	390	158	369	155	-1.25135	Down	2.0302e-18	2.22221e-17	BraA06g043850.3C	0	2.32	-2.24327	0.139523	Down	4	324-341	1	5' GCCGCCUGUUGGGACCCG 3'	3' GUACGGACAGCCCUGGGC 5'
novel_sir15330	390	158	369	155	-1.25135	Down	2.0302e-18	2.22221e-17	BraA06g023480.3C	0	2.34	-2.74108	0.110434	Down	4	1837-1855	1	5' CAUGCUCUGUCCGGAUCCG 3'	3' GUACG-GACAGCCCUGGGC 5'
novel_sir15330	390	158	369	155	-1.25135	Down	2.0302e-18	2.22221e-17	BraA10g029980.3C	1.87	11.26	-2.5901	0.00059468	Down	4	307-324	1	5' CAUACCUGUCGGGACCAU 3'	3' GUACGGACAGCCCUGGGC 5'
novel_sir15457	192	58	187	58	-1.68891	Down	5.7744e-15	4.86803e-14	BraA05g026360.3C	0	4.11	-3.68299	0.0215962	Down	2	973-995	1	5' UUUGCCGGAUAUUUAUGACUGGU 3'	3' AAACGCCCUAUGAAUACUGACCA 5'	-	-	CDY48211.1	2.1e-31	BnaCnng16020D [Brassica napus]
novel_sir15457	192	58	187	58	-1.68891	Down	5.7744e-15	4.86803e-14	BraA01g000760.3C	1.57	19.64	-3.64496	5.41328e-07	Down	0	276-298	1	5' UUUGCGGGAUACUUAUGACUGGU 3'	3' AAACGCCCUAUGAAUACUGACCA 5'	-	-	XP_009128801.1	3.5e-130	PREDICTED: uncharacterized protein LOC103853564 isoform X2 [Brassica rapa]
novel_sir15457	192	58	187	58	-1.68891	Down	5.7744e-15	4.86803e-14	BraA09g057080.3C	38.04	155.38	-2.03021	2.95541e-31	Down	0	292-314	1	5' UUUGCGGGAUACUUAUGACUGGU 3'	3' AAACGCCCUAUGAAUACUGACCA 5'
novel_sir15457	192	58	187	58	-1.68891	Down	5.7744e-15	4.86803e-14	BraA10g002520.3C	19.72	15.82	0.31791	0.500734	Up	2	815-837	1	5' UUUGCGGGAUAAUUAUGACUGGU 3'	3' AAACGCCCUAUGAAUACUGACCA 5'
novel_sir15457	192	58	187	58	-1.68891	Down	5.7744e-15	4.86803e-14	BraA03g016910.3C	0	2.3	-1.41923	0.225463	Down	2	1824-1846	1	5' UUUGCGGGUGACUUAUGACUGGU 3'	3' AAACGCCCUAUGAAUACUGACCA 5'
novel_sir15457	192	58	187	58	-1.68891	Down	5.7744e-15	4.86803e-14	BraA03g037400.3C	0	3.78	-1.93289	0.0757208	Down	4	1710-1732	1	5' UUUGCGGGAUACAAAUGACUGGU 3'	3' AAACGCCCUAUGAAUACUGACCA 5'
novel_sir15457	192	58	187	58	-1.68891	Down	5.7744e-15	4.86803e-14	BraA01g010750.3C	21.05	48.4	-1.20119	2.40643e-07	Down	4	4611-4633	1	5' UUUGCGAAAUAUUUAUGACUGGC 3'	3' AAACGCCCUAUGAAUACUGACCA 5'
novel_sir15579	132	61	128	60	-1.09311	Down	1.20371e-05	3.29984e-05	BraA05g015120.3C	0	3.6	-2.11681	0.0720379	Down	1	895-918	1	5' CAUGCUCACUUCGGUCUCUAGUUU 3'	3' GUACGAGUGAAGCCAGAGAUCAGA 5'
novel_sir15946	76	159	75	157	1.0658	Up	2.59834e-10	1.36882e-09	BraA06g028030.3C	1.74	20.86	-3.58358	2.67749e-07	Down	0	3132-3153	1	5' GCUGGAUUUUUGACAAUGGCGA 3'	3' CGACCUAAAAACUGUUACCGCU 5'	GO:0004553,GO:0004553,GO:0005975,GO:0005975,	K15920|1|0.0e+00|1451.8|brp:103855248|xylan 1,4-beta-xylosidase [EC:3.2.1.37]	XP_009150540.1	0	PREDICTED: beta-D-xylosidase 4 [Brassica rapa]
novel_sir15946	76	159	75	157	1.0658	Up	2.59834e-10	1.36882e-09	BraA06g028030.3C	1.74	20.86	-3.58358	2.67749e-07	Down	0	3132-3153	1	5' GCUGGAUUUUUGACAAUGGCGA 3'	3' CGACCUAAAAACUGUUACCGCU 5'	GO:0004553,GO:0004553,GO:0005975,GO:0005975,	K15920|1|0.0e+00|1451.8|brp:103855248|xylan 1,4-beta-xylosidase [EC:3.2.1.37]	XP_009150540.1	0	PREDICTED: beta-D-xylosidase 4 [Brassica rapa]
novel_sir15946	76	159	75	157	1.0658	Up	2.59834e-10	1.36882e-09	BraA06g028030.3C	1.74	20.86	-3.58358	2.67749e-07	Down	0	3132-3153	1	5' GCUGGAUUUUUGACAAUGGCGA 3'	3' CGACCUAAAAACUGUUACCGCU 5'	GO:0004553,GO:0004553,GO:0005975,GO:0005975,	K15920|1|0.0e+00|1451.8|brp:103855248|xylan 1,4-beta-xylosidase [EC:3.2.1.37]	XP_009150540.1	0	PREDICTED: beta-D-xylosidase 4 [Brassica rapa]
novel_sir15946	76	159	75	157	1.0658	Up	2.59834e-10	1.36882e-09	BraA02g033550.3C	0	2.18	-4.06774	0.0882803	Down	2	1609-1630	1	5' GCUGGAUUUUUGACAAUAGCGA 3'	3' CGACCUAAAAACUGUUACCGCU 5'	GO:0005524,GO:0004674,GO:0005524,GO:0004674,	K00924|1|2.0e-95|351.3|brp:103853775|kinase [EC:2.7.1.-]	XP_009128931.1	1.4e-94	PREDICTED: probable receptor-like protein kinase At5g47070 [Brassica rapa]
novel_sir15946	76	159	75	157	1.0658	Up	2.59834e-10	1.36882e-09	BraA02g033550.3C	0	2.18	-4.06774	0.0882803	Down	2	1609-1630	1	5' GCUGGAUUUUUGACAAUAGCGA 3'	3' CGACCUAAAAACUGUUACCGCU 5'	GO:0005524,GO:0004674,GO:0005524,GO:0004674,	K00924|1|2.0e-95|351.3|brp:103853775|kinase [EC:2.7.1.-]	XP_009128931.1	1.4e-94	PREDICTED: probable receptor-like protein kinase At5g47070 [Brassica rapa]
novel_sir15946	76	159	75	157	1.0658	Up	2.59834e-10	1.36882e-09	BraA06g003930.3C	0	2.92	-2.43494	0.087252	Down	4	1418-1438	1	5' GCUUGG-UUUUGGCAAUGGCGG 3'	3' CGACCUAAAAACUGUUACCGCU 5'
novel_sir15946	76	159	75	157	1.0658	Up	2.59834e-10	1.36882e-09	BraA09g014640.3C	5.47	71.27	-3.70368	9.71244e-22	Down	4	1855-1876	1	5' GGUGGAAGUUUGAUAAUGGCGA 3'	3' CGACCUAAAAACUGUUACCGCU 5'
novel_sir15991	88	199	81	194	1.26006	Up	3.61096e-14	2.85341e-13	BraA02g029020.3C	44.85	62.34	-0.47505	5.63049e-05	Down	0	8211-8233	1	5' AUUGGCAUAACCUUUGAUAUUCA 3'	3' UAACCGUAUUGGAAACUAUAAGU 5'
novel_sir15991	88	199	81	194	1.26006	Up	3.61096e-14	2.85341e-13	BraA06g003240.3C	6.43	4.83	0.412796	0.789445	Up	3.5	882-905	1	5' AUUGAGCAUAACCUUUGAUUUUCG 3'	3' UAAC-CGUAUUGGAAACUAUAAGU 5'
novel_sir15991	88	199	81	194	1.26006	Up	3.61096e-14	2.85341e-13	BraA01g014610.3C	3.59	6.35	-0.822773	0.112566	Down	4	946-968	1	5' ACUGGUUUAGCCUUUGAUAUUCC 3'	3' UAACCGUAUUGGAAACUAUAAGU 5'
novel_sir16016	282	584	277	566	1.03092	Up	2.96882e-33	7.04716e-32	BraA09g062050.3C	2.17	8.36	-1.94581	0.00808053	Down	3.5	4531-4551	1	5' GGU-GCCAAGGCUCGAGCCCAU 3'	3' UCACCGGUUCCGAGCUUGGGUC 5'
novel_sir16028	238	106	234	105	-1.15612	Down	7.2442e-10	3.59714e-09	BraA05g037330.3C	2.55	5.53	-1.11678	0.0910474	Down	2.5	4151-4170	1	5' CUUGUUGCACUGCGGAAUUU 3'	3' GAACCG-GUGACGCCUUAAA 5'
novel_sir16028	238	106	234	105	-1.15612	Down	7.2442e-10	3.59714e-09	BraA06g036870.3C	5.68	9.37	-0.722158	0.0677587	Down	3	1473-1491	1	5' CUUGGGAACUGCGGAAUUU 3'	3' GAACCGGUGACGCCUUAAA 5'
novel_sir16028	238	106	234	105	-1.15612	Down	7.2442e-10	3.59714e-09	BraA10g007800.3C	5.78	38.92	-2.75137	7.07687e-11	Down	4	3734-3752	1	5' CUUUGCUACUGUGGAAUUC 3'	3' GAACCGGUGACGCCUUAAA 5'
novel_sir16065	240	70	227	69	-1.71802	Down	3.91128e-19	4.5793e-18	BraA06g027240.3C	5.58	11.36	-1.02563	0.0196425	Down	1.5	3078-3101	1	5' AGUAGCCCGAUCAUCCCAUUAGCU 3'	3' UUACCGGGCUAGUAGGGUAAUCGA 5'	GO:0016021,GO:0004565,GO:0005975,	K12309|1|4.0e-190|667.2|aly:ARALYDRAFT_485655|beta-galactosidase [EC:3.2.1.23]	XP_009150443.1	0	PREDICTED: beta-galactosidase 6 [Brassica rapa]
novel_sir16093	265	127	259	123	-1.07429	Down	3.0922e-09	1.40836e-08	BraA06g002280.3C	14.04	32.42	-1.20734	2.27277e-05	Down	0	4106-4128	1	5' AGUGGCCUAGAUAACUUUCAAUU 3'	3' UCACCGGAUCUAUUGAAAGUUAA 5'
novel_sir16093	265	127	259	123	-1.07429	Down	3.0922e-09	1.40836e-08	BraA09g046460.3C	1.42	0	0.595158	0.980595	Up	0	2098-2120	1	5' AGUGGCCUAGAUAACUUUCAAUU 3'	3' UCACCGGAUCUAUUGAAAGUUAA 5'
novel_sir16093	265	127	259	123	-1.07429	Down	3.0922e-09	1.40836e-08	BraA07g036580.3C	0	1.58	-1.09433	0.370679	Down	1	2652-2674	1	5' AGUGGCCUAGAUAACUUUCAAUA 3'	3' UCACCGGAUCUAUUGAAAGUUAA 5'
novel_sir16217	84	169	80	165	1.04439	Up	3.4218e-10	1.76274e-09	BraA03g024260.3C	2.29	5.69	-1.31308	0.0654911	Down	4	241-262	1	5' AAUAGCUUGGCUAUACUAACCG 3'	3' UUACCGAGCCGAUAUGAUAGGU 5'
novel_sir16226	195	78	185	72	-1.36146	Down	3.82152e-10	1.95865e-09	BraA06g035670.3C	4.33	9.35	-1.1106	0.0283763	Down	0	1825-1848	1	5' GAUGGCUCUUUGAGCGUCAAUCUC 3'	3' CUACCGAGAAACUCGCAGUUAGAG 5'
novel_sir16226	195	78	185	72	-1.36146	Down	3.82152e-10	1.95865e-09	BraA03g048800.3C	5.1	30.34	-2.57265	1.86705e-08	Down	2	1461-1484	1	5' GAUGGCUCUUUAAGCGUCAAUCUC 3'	3' CUACCGAGAAACUCGCAGUUAGAG 5'
novel_sir16269	145	67	131	64	-1.03342	Down	4.43542e-06	1.31541e-05	BraA04g017570.3C	0	1	-5.64386	0.240947	Down	0	5528-5551	1	5' UCUGGGAAGCCAGACCGGAAUAGA 3'	3' AGACCCUUCGGUCUGGCCUUAUCU 5'
novel_sir16269	145	67	131	64	-1.03342	Down	4.43542e-06	1.31541e-05	BraA02g029010.3C	21.39	49.42	-1.20816	1.67288e-07	Down	4	4054-4077	1	5' UCUGGGAAUCCAGACCGGGACAGA 3'	3' AGACCCUUCGGUCUGGCCUUAUCU 5'
novel_sir16291	376	179	362	174	-1.0569	Down	1.02055e-12	6.87903e-12	BraA02g008750.3C	0	6.69	-2.78595	0.00665393	Down	2	634-657	1	5' AGUGGAAUAGUCGGACUAAGUGAG 3'	3' CCACCCUAUCAGCCUGAUUCACUC 5'
novel_sir16343	1273	420	1230	405	-1.60267	Down	5.46902e-80	3.67822e-78	BraA01g005070.3C	63.39	51.08	0.311497	0.217561	Up	0	1068-1091	1	5' UUUGGGCCUAUUAAAAAAUCAGAU 3'	3' AAACCCGGAUAAUUUUUUAGUCUA 5'
novel_sir164	54	135	52	131	1.33298	Up	1.59792e-11	9.65289e-11	BraA03g008470.3C	5.21	5.66	-0.119519	0.379352	Down	1	3155-3175	1	5' UAACAUCAGAUGGAUCCACUU 3'	3' AGUGUAGUCUACCUAGGUGAA 5'	-	K19613|1|1.7e-109|399.8|csat:104703581|leucine-rich repeat protein SHOC2	CDY51234.1	0	BnaA03g07040D [Brassica napus]
novel_sir164	54	135	52	131	1.33298	Up	1.59792e-11	9.65289e-11	BraA02g007600.3C	10.9	3.45	1.65966	0.210588	Up	2	5586-5606	1	5' UAACAUGAGAUGGAUCCACUU 3'	3' AGUGUAGUCUACCUAGGUGAA 5'	GO:0043531,GO:0007165,	K22038|1|3.2e-67|260.0|spen:107030488|volume-regulated anion channel!K08852|3|3.3e-64|250.0|mdm:103426788|serine/threonine-protein kinase/endoribonuclease IRE1 [EC:2.7.11.1 3.1.26.-]	ACP30622.1	0	disease resistance protein [Brassica rapa subsp. pekinensis]
novel_sir164	54	135	52	131	1.33298	Up	1.59792e-11	9.65289e-11	BraA03g032230.3C	1.8	2.4	-0.415037	0.450106	Down	4	3839-3859	1	5' UAACUUCAGAUGGAUCCACAU 3'	3' AGUGUAGUCUACCUAGGUGAA 5'	-	K19613|1|4.3e-122|441.8|csat:104703581|leucine-rich repeat protein SHOC2!K22038|5|2.3e-107|392.9|spen:107030488|volume-regulated anion channel	ACP30602.1	0	disease resistance protein [Brassica rapa subsp. pekinensis]
novel_sir164	54	135	52	131	1.33298	Up	1.59792e-11	9.65289e-11	BraA09g015030.3C	3.95	2.6	0.603341	0.973482	Up	3	2931-2951	1	5' GCACAUCAGAUGGAUCUACUC 3'	3' AGUGUAGUCUACCUAGGUGAA 5'	GO:0043531,GO:0007165,	K19613|1|5.3e-95|350.9|csat:104703581|leucine-rich repeat protein SHOC2!K22038|2|4.1e-87|324.7|aip:107645897|volume-regulated anion channel!K16226|5|2.1e-59|232.6|bna:106392211|disease resistance protein RPS4	XP_013688447.1	2.1e-291	PREDICTED: disease resistance protein RML1A-like isoform X1 [Brassica napus]
novel_sir164	54	135	52	131	1.33298	Up	1.59792e-11	9.65289e-11	BraA09g015080.3C	2.32	1.18	0.975338	0.830913	Up	3	5943-5963	1	5' GCACAUCAGAUGGAUCUACUC 3'	3' AGUGUAGUCUACCUAGGUGAA 5'	-	K19613|1|4.9e-94|348.2|csat:104703581|leucine-rich repeat protein SHOC2!K22038|2|4.9e-86|321.6|spen:107030488|volume-regulated anion channel!K09338|4|5.3e-80|301.6|bna:106370278|homeobox-leucine zipper protein	XP_009112762.1	0	PREDICTED: disease resistance protein RML1A-like isoform X2 [Brassica rapa]
novel_sir164	54	135	52	131	1.33298	Up	1.59792e-11	9.65289e-11	BraA03g049870.3C	0	2.93	-1.59484	0.1498	Down	1.5	108-128	1	5' UUACAUCAGAUGGAUCUACUU 3'	3' AGUGUAGUCUACCUAGGUGAA 5'	GO:0043531,GO:0007165,	K02183|1|1.3e-35|152.1|eus:EUTSA_v10027748mg|calmodulin!K07466|5|6.8e-29|129.8|fve:101313743|replication factor A1	XP_013737549.1	6.6e-112	PREDICTED: disease resistance protein TAO1-like [Brassica napus]
novel_sir164	54	135	52	131	1.33298	Up	1.59792e-11	9.65289e-11	BraA04g006110.3C	0	1.73	-1.36854	0.300934	Down	1	6663-6683	1	5' UAACAUCAGAUGGAUCCACUU 3'	3' AGUGUAGUCUACCUAGGUGAA 5'	-	K19613|1|9.2e-75|284.3|csat:104703581|leucine-rich repeat protein SHOC2	XP_013742582.1	3.1e-259	PREDICTED: disease resistance protein TAO1-like isoform X1 [Brassica napus]
novel_sir164	54	135	52	131	1.33298	Up	1.59792e-11	9.65289e-11	BraA03g032250.3C	3.78	1.98	0.932886	0.810535	Up	4	4493-4513	1	5' UAACUUCAGAUGGAUCCACAU 3'	3' AGUGUAGUCUACCUAGGUGAA 5'	-	K19613|1|5.8e-125|451.4|csat:104703581|leucine-rich repeat protein SHOC2!K22038|4|6.1e-114|414.8|spen:107030488|volume-regulated anion channel	XP_013735941.1	0	PREDICTED: disease resistance protein TAO1-like isoform X4 [Brassica napus]
novel_sir164	54	135	52	131	1.33298	Up	1.59792e-11	9.65289e-11	BraA08g014830.3C	0	1.57	-0.802768	0.434868	Down	1.5	4019-4039	1	5' UUACAUCAGAUGGAUCUACUU 3'	3' AGUGUAGUCUACCUAGGUGAA 5'	GO:0043531,GO:0007165,	K19613|1|3.2e-177|625.2|csat:104703581|leucine-rich repeat protein SHOC2!K22038|5|1.6e-120|436.8|spen:107030488|volume-regulated anion channel	XP_018509146.1	0	PREDICTED: probable disease resistance protein RPP1 isoform X1 [Brassica rapa]
novel_sir164	54	135	52	131	1.33298	Up	1.59792e-11	9.65289e-11	BraA05g042430.3C	0	1.05	-0.0848889	0.716196	Down	0.5	87-107	1	5' UCACGUCAGAUGGAUCCACUU 3'	3' AGUGUAGUCUACCUAGGUGAA 5'
novel_sir164	54	135	52	131	1.33298	Up	1.59792e-11	9.65289e-11	BraA03g049860.3C	0	3.88	-2.9852	0.0346388	Down	2.5	4816-4836	1	5' UUACAUCAGAUGGAUCAACUU 3'	3' AGUGUAGUCUACCUAGGUGAA 5'
novel_sir164	54	135	52	131	1.33298	Up	1.59792e-11	9.65289e-11	BraA03g051400.3C	0	1.19	-0.786293	0.500305	Down	3.5	6166-6186	1	5' UGACGUCAGAUGGAUCGACUU 3'	3' AGUGUAGUCUACCUAGGUGAA 5'
novel_sir164	54	135	52	131	1.33298	Up	1.59792e-11	9.65289e-11	BraA07g043210.3C	18.87	34.96	-0.889611	0.000118539	Down	3.5	2305-2324	1	5' ACACAUU-GAUGGAUCUACUU 3'	3' AGUGUAGUCUACCUAGGUGAA 5'
novel_sir164	54	135	52	131	1.33298	Up	1.59792e-11	9.65289e-11	BraA07g002000.3C	39.24	55.26	-0.493911	0.000121313	Down	4	217-238	1	5' UUAUAUCAGAUGGGUUCCACUU 3'	3' AGUGUAGUCUACCU-AGGUGAA 5'
novel_sir164	54	135	52	131	1.33298	Up	1.59792e-11	9.65289e-11	BraA03g055690.3C	16.83	28.95	-0.782528	0.000905044	Down	4	2923-2943	1	5' UCUCAUUGGAUGGAUCUAUUU 3'	3' AGUGUAGUCUACCUAGGUGAA 5'
novel_sir164	54	135	52	131	1.33298	Up	1.59792e-11	9.65289e-11	BraA05g032040.3C	0	1.99	-2.54916	0.151158	Down	4	593-613	1	5' ACACAUCUGAUGGAUCCUCUU 3'	3' AGUGUAGUCUACCUAGGUGAA 5'
novel_sir164	54	135	52	131	1.33298	Up	1.59792e-11	9.65289e-11	BraA09g019990.3C	1.83	12.65	-2.78922	0.000189139	Down	4	736-755	1	5' GCAAAUC-GAUGGGUCCACUU 3'	3' AGUGUAGUCUACCUAGGUGAA 5'
novel_sir16450	147	67	141	64	-1.13955	Down	2.58432e-06	7.96887e-06	BraAnng003550.3C	3.6	28.58	-2.98894	9.68123e-09	Down	1	602-623	1	5' AUUGGGUCGUUGCGAUUACGGG 3'	3' AAACCCAGCAACGCUAAUGCCC 5'
novel_sir16450	147	67	141	64	-1.13955	Down	2.58432e-06	7.96887e-06	BraA07g027740.3C	13.02	101.05	-2.95627	5.77668e-27	Down	4	1918-1939	1	5' CUUUGGUCGUUGCGAUUAUGGC 3'	3' AAACCCAGCAACGCUAAUGCCC 5'
novel_sir16549	34	108	34	108	1.66742	Up	2.54856e-12	1.64812e-11	BraA09g009000.3C	3.1	113.83	-5.19847	3.54136e-36	Down	0	1760-1780	1	5' GGUGGUCAAUACUGCAAAUGG 3'	3' CCACCAGUUAUGACGUUUACC 5'
novel_sir16549	34	108	34	108	1.66742	Up	2.54856e-12	1.64812e-11	BraA09g042670.3C	10.01	78.71	-2.9751	1.95269e-21	Down	0	1460-1480	1	5' GGUGGUCAAUACUGCAAAUGG 3'	3' CCACCAGUUAUGACGUUUACC 5'
novel_sir16549	34	108	34	108	1.66742	Up	2.54856e-12	1.64812e-11	BraA05g032400.3C	2.48	11.09	-2.16085	0.00145534	Down	3	1387-1407	1	5' GCUGGUGUAUACUGCAAAUGG 3'	3' CCACCAGUUAUGACGUUUACC 5'
novel_sir16570	151	74	148	72	-1.03953	Down	1.48722e-05	4.03864e-05	BraA10g006200.3C	0	1.78	-2.83188	0.15935	Down	2	2282-2305	1	5' AAUGAUCCAGACUAGUCACGUGUU 3'	3' UGACCAGGUCUGAUCAGUGCACAA 5'	GO:0009941,GO:0009570,GO:0009535,GO:0004602,GO:0004602,GO:0006979,GO:0006979,	K00432|1|2.0e-20|101.3|brp:103842214|glutathione peroxidase [EC:1.11.1.9]	CDY65967.1	4.8e-25	BnaCnng49190D [Brassica napus]
novel_sir16570	151	74	148	72	-1.03953	Down	1.48722e-05	4.03864e-05	BraA10g006200.3C	0	1.78	-2.83188	0.15935	Down	2	2282-2305	1	5' AAUGAUCCAGACUAGUCACGUGUU 3'	3' UGACCAGGUCUGAUCAGUGCACAA 5'	GO:0009941,GO:0009570,GO:0009535,GO:0004602,GO:0004602,GO:0006979,GO:0006979,	K00432|1|2.0e-20|101.3|brp:103842214|glutathione peroxidase [EC:1.11.1.9]	CDY65967.1	4.8e-25	BnaCnng49190D [Brassica napus]
novel_sir16570	151	74	148	72	-1.03953	Down	1.48722e-05	4.03864e-05	BraA10g006200.3C	0	1.78	-2.83188	0.15935	Down	2	2282-2305	1	5' AAUGAUCCAGACUAGUCACGUGUU 3'	3' UGACCAGGUCUGAUCAGUGCACAA 5'	GO:0009941,GO:0009570,GO:0009535,GO:0004602,GO:0004602,GO:0006979,GO:0006979,	K00432|1|2.0e-20|101.3|brp:103842214|glutathione peroxidase [EC:1.11.1.9]	CDY65967.1	4.8e-25	BnaCnng49190D [Brassica napus]
novel_sir16570	151	74	148	72	-1.03953	Down	1.48722e-05	4.03864e-05	BraA02g004710.3C	34.29	23.96	0.51716	0.742587	Up	2	737-760	1	5' AAUGAUCCAGACUAGUCACGUGUU 3'	3' UGACCAGGUCUGAUCAGUGCACAA 5'
novel_sir16570	151	74	148	72	-1.03953	Down	1.48722e-05	4.03864e-05	BraA04g020690.3C	4.61	11.37	-1.30239	0.00947753	Down	2.5	501-524	1	5' CCUAGUCUAGACUAGUCACGUGUU 3'	3' UGACCAGGUCUGAUCAGUGCACAA 5'
novel_sir16570	151	74	148	72	-1.03953	Down	1.48722e-05	4.03864e-05	BraA10g018800.3C	5.22	32.14	-2.62225	5.63043e-09	Down	4	1789-1812	1	5' ACUGGGUCGGACUAGUUGCGUGUU 3'	3' UGACCAGGUCUGAUCAGUGCACAA 5'
novel_sir16581	262	132	254	127	-1	Down	4.0492e-08	1.58434e-07	BraA10g006200.3C	0	1.78	-2.83188	0.15935	Down	4	2282-2305	1	5' AAUGAUCCAGACUAGUCACGUGUU 3'	3' UCACCAGGUCUGAUCAGUACACAA 5'	GO:0009941,GO:0009570,GO:0009535,GO:0004602,GO:0004602,GO:0006979,GO:0006979,	K00432|1|2.0e-20|101.3|brp:103842214|glutathione peroxidase [EC:1.11.1.9]	CDY65967.1	4.8e-25	BnaCnng49190D [Brassica napus]
novel_sir16581	262	132	254	127	-1	Down	4.0492e-08	1.58434e-07	BraA10g006200.3C	0	1.78	-2.83188	0.15935	Down	4	2282-2305	1	5' AAUGAUCCAGACUAGUCACGUGUU 3'	3' UCACCAGGUCUGAUCAGUACACAA 5'	GO:0009941,GO:0009570,GO:0009535,GO:0004602,GO:0004602,GO:0006979,GO:0006979,	K00432|1|2.0e-20|101.3|brp:103842214|glutathione peroxidase [EC:1.11.1.9]	CDY65967.1	4.8e-25	BnaCnng49190D [Brassica napus]
novel_sir16581	262	132	254	127	-1	Down	4.0492e-08	1.58434e-07	BraA10g006200.3C	0	1.78	-2.83188	0.15935	Down	4	2282-2305	1	5' AAUGAUCCAGACUAGUCACGUGUU 3'	3' UCACCAGGUCUGAUCAGUACACAA 5'	GO:0009941,GO:0009570,GO:0009535,GO:0004602,GO:0004602,GO:0006979,GO:0006979,	K00432|1|2.0e-20|101.3|brp:103842214|glutathione peroxidase [EC:1.11.1.9]	CDY65967.1	4.8e-25	BnaCnng49190D [Brassica napus]
novel_sir16581	262	132	254	127	-1	Down	4.0492e-08	1.58434e-07	BraA02g004710.3C	34.29	23.96	0.51716	0.742587	Up	4	737-760	1	5' AAUGAUCCAGACUAGUCACGUGUU 3'	3' UCACCAGGUCUGAUCAGUACACAA 5'
novel_sir16582	139	60	137	56	-1.29068	Down	1.10237e-06	3.55305e-06	BraA10g006200.3C	0	1.78	-2.83188	0.15935	Down	3	2282-2305	1	5' AAUGAUCCAGACUAGUCACGUGUU 3'	3' UUACCAGGUCUGAUCAGUACACAA 5'	GO:0009941,GO:0009570,GO:0009535,GO:0004602,GO:0004602,GO:0006979,GO:0006979,	K00432|1|2.0e-20|101.3|brp:103842214|glutathione peroxidase [EC:1.11.1.9]	CDY65967.1	4.8e-25	BnaCnng49190D [Brassica napus]
novel_sir16582	139	60	137	56	-1.29068	Down	1.10237e-06	3.55305e-06	BraA10g006200.3C	0	1.78	-2.83188	0.15935	Down	3	2282-2305	1	5' AAUGAUCCAGACUAGUCACGUGUU 3'	3' UUACCAGGUCUGAUCAGUACACAA 5'	GO:0009941,GO:0009570,GO:0009535,GO:0004602,GO:0004602,GO:0006979,GO:0006979,	K00432|1|2.0e-20|101.3|brp:103842214|glutathione peroxidase [EC:1.11.1.9]	CDY65967.1	4.8e-25	BnaCnng49190D [Brassica napus]
novel_sir16582	139	60	137	56	-1.29068	Down	1.10237e-06	3.55305e-06	BraA10g006200.3C	0	1.78	-2.83188	0.15935	Down	3	2282-2305	1	5' AAUGAUCCAGACUAGUCACGUGUU 3'	3' UUACCAGGUCUGAUCAGUACACAA 5'	GO:0009941,GO:0009570,GO:0009535,GO:0004602,GO:0004602,GO:0006979,GO:0006979,	K00432|1|2.0e-20|101.3|brp:103842214|glutathione peroxidase [EC:1.11.1.9]	CDY65967.1	4.8e-25	BnaCnng49190D [Brassica napus]
novel_sir16582	139	60	137	56	-1.29068	Down	1.10237e-06	3.55305e-06	BraA02g004710.3C	34.29	23.96	0.51716	0.742587	Up	3	737-760	1	5' AAUGAUCCAGACUAGUCACGUGUU 3'	3' UUACCAGGUCUGAUCAGUACACAA 5'
novel_sir16589	472	194	449	184	-1.28701	Down	2.2343e-21	2.9789e-20	BraA06g008300.3C	0	4.73	-2.8413	0.0216471	Down	4	2537-2557	1	5' GAUGGU-GGAGUUUUUGAUAAC 3'	3' CUACCAGCCUCAGAGACUGUUG 5'
novel_sir16589	472	194	449	184	-1.28701	Down	2.2343e-21	2.9789e-20	BraA09g032830.3C	5.29	9.1	-0.782599	0.0628384	Down	4	543-563	1	5' GUUGGUCGGAGUCUC-GGCAAC 3'	3' CUACCAGCCUCAGAGACUGUUG 5'
novel_sir16639	157	75	150	75	-1	Down	4.77006e-06	1.40845e-05	BraA02g016450.3C	7.11	10.25	-0.527702	0.0902588	Down	3	1277-1300	1	5' AUUGGUGAUAAGUGGAGUGGUCCA 3'	3' UAACCACGAUUCACCUCACUGGGU 5'
novel_sir16639	157	75	150	75	-1	Down	4.77006e-06	1.40845e-05	BraA04g031850.3C	11.29	5.52	1.03231	0.585156	Up	4	782-805	1	5' AUUGGUGAUAAGUGGAGUGGUCUA 3'	3' UAACCACGAUUCACCUCACUGGGU 5'
novel_sir16639	157	75	150	75	-1	Down	4.77006e-06	1.40845e-05	BraA01g020950.3C	1.51	6.82	-2.17522	0.0123155	Down	4	3395-3418	1	5' AUUGGUAAUAAGUGGAUUGACCCA 3'	3' UAACCACGAUUCACCUCACUGGGU 5'
novel_sir16648	118	52	114	50	-1.18903	Down	1.18005e-05	3.27202e-05	BraA05g035700.3C	11.02	30.74	-1.47999	6.33079e-06	Down	3	5800-5824	1	5' GCUGUUGGAGAUGUGGCGGUUGAUG 3'	3' CUACCACCU-UACACCGCCAACUAC 5'
novel_sir16648	118	52	114	50	-1.18903	Down	1.18005e-05	3.27202e-05	BraA05g009080.3C	0	2.33	-1.42124	0.22217	Down	4	313-335	1	5' GA-GGUCGAAGGUGGUGGUUGAUG 3'	3' CUACCACCUUACACCGCCAACUAC 5'
novel_sir16704	303	128	289	123	-1.23241	Down	1.53984e-13	1.14786e-12	BraA04g005940.3C	0	8.87	-3.48901	0.000856516	Down	0	1448-1471	1	5' CCUGGUUCAUCACUGUAGCGCGGG 3'	3' GGACCAAGUAGUGACAUCGCGCCC 5'
novel_sir16704	303	128	289	123	-1.23241	Down	1.53984e-13	1.14786e-12	BraA05g040010.3C	10.16	38.04	-1.90462	2.13527e-08	Down	3.5	523-546	1	5' UAAAGUUCAUCACUGUAGCGCGGG 3'	3' GGACCAAGUAGUGACAUCGCGCCC 5'
novel_sir16747	243	98	238	97	-1.2949	Down	4.01606e-12	2.56426e-11	BraA03g034210.3C	0	11.36	-4.2671	8.92252e-05	Down	0	545-568	1	5' CGUGGUUUCCGUUUGCCCAAAGGC 3'	3' GCACCAAAGGCAAACGGGUUUCCG 5'	-	K03006|1|8.4e-76|287.0|egu:105057227|DNA-directed RNA polymerase II subunit RPB1 [EC:2.7.7.6]!K11323|2|1.0e-09|67.4|vcn:VOLCADRAFT_121342|histone arginine demethylase JMJD6 [EC:1.14.11.-]	XP_013736098.1	3.1e-291	PREDICTED: mucin-5AC-like isoform X2 [Brassica napus]
novel_sir16809	422	192	408	188	-1.11784	Down	1.20694e-15	1.06651e-14	BraA05g030380.3C	5.06	10.16	-1.00569	0.0287007	Down	1	886-908	1	5' GCUGUACCUCCUUUACCACUAAG 3'	3' CGACAUGGAGGAAAUGGUGGUUC 5'	GO:0005634,GO:0005516,GO:0003677,GO:0009409,	K21596|1|0.0e+00|1697.9|brp:103869726|calmodulin-binding transcription activator	XP_009146049.1	0	PREDICTED: calmodulin-binding transcription activator 6 [Brassica rapa]
novel_sir16809	422	192	408	188	-1.11784	Down	1.20694e-15	1.06651e-14	BraA06g004760.3C	2.3	0	2.23078	0.416307	Up	0.5	447-469	1	5' GUUGUACCUCCUUUACCACCAAG 3'	3' CGACAUGGAGGAAAUGGUGGUUC 5'	-	-	XP_009147992.1	5.5e-44	PREDICTED: uncharacterized protein LOC103871493 isoform X1 [Brassica rapa]
novel_sir16809	422	192	408	188	-1.11784	Down	1.20694e-15	1.06651e-14	BraA03g006420.3C	6.52	12.09	-0.89087	0.0235401	Down	3.5	2109-2130	1	5' GCUG-ACCAUCUUUACCACCAAU 3'	3' CGACAUGGAGGAAAUGGUGGUUC 5'
novel_sir16819	132	59	123	59	-1.05987	Down	5.12436e-06	1.51011e-05	BraA07g012220.3C	24.39	19.03	0.358014	0.514855	Up	1	3355-3376	1	5' CAUGUACUGAUCGGGACCGUUG 3'	3' GUACAUGACUAGCCCUGGCGAC 5'	-	K13065|1|1.2e-13|79.3|mdm:103424194|shikimate O-hydroxycinnamoyltransferase [EC:2.3.1.133]	XP_009102979.1	1.8e-100	PREDICTED: uncharacterized protein LOC103829066 isoform X1 [Brassica rapa]
novel_sir16819	132	59	123	59	-1.05987	Down	5.12436e-06	1.51011e-05	BraA08g034370.3C	3.1	7.31	-1.2376	0.0420031	Down	4	303-325	1	5' UGUGUAUCUGAUCGGGACUGCUC 3'	3' GUACAU-GACUAGCCCUGGCGAC 5'
novel_sir17041	175	529	170	515	1.59904	Up	1.35544e-51	5.43343e-50	BraA07g003410.3C	0	3.43	-5.42206	0.0294669	Down	0	6142-6164	1	5' AGUGUCUUAGACUGAUUAUGAAG 3'	3' UCACAGAAUCUGACUAAUACUUC 5'
novel_sir17073	32	73	31	71	1.19555	Up	4.0536e-06	1.20988e-05	BraA04g009000.3C	6.7	24.35	-1.86169	9.0812e-06	Down	1.5	1220-1243	1	5' UUUAUGAUUUUCUCCUUCUAGUGC 3'	3' AAACACUGAAAGAGGAAGAUCACG 5'	-	K16296|1|9.5e-135|482.3|brp:103863659|serine carboxypeptidase-like clade I [EC:3.4.16.-]	KFK23485.1	8.6e-139	hypothetical protein AALP_AAs46213U000800 [Arabis alpina]
novel_sir17073	32	73	31	71	1.19555	Up	4.0536e-06	1.20988e-05	BraA02g008310.3C	1.31	9.09	-2.79471	0.00154276	Down	0.5	3224-3247	1	5' UUUGUGAUUUUCUCCUUCUAGUGC 3'	3' AAACACUGAAAGAGGAAGAUCACG 5'	GO:0016021,GO:0016021,GO:0016021,GO:0008271,GO:0008271,GO:0008271,	K17471|1|0.0e+00|1173.3|eus:EUTSA_v10012949mg|sulfate transporter 3	XP_006400521.1	0	hypothetical protein EUTSA_v10012949mg [Eutrema salsugineum]
novel_sir17073	32	73	31	71	1.19555	Up	4.0536e-06	1.20988e-05	BraA02g008310.3C	1.31	9.09	-2.79471	0.00154276	Down	0.5	3224-3247	1	5' UUUGUGAUUUUCUCCUUCUAGUGC 3'	3' AAACACUGAAAGAGGAAGAUCACG 5'	GO:0016021,GO:0016021,GO:0016021,GO:0008271,GO:0008271,GO:0008271,	K17471|1|0.0e+00|1173.3|eus:EUTSA_v10012949mg|sulfate transporter 3	XP_006400521.1	0	hypothetical protein EUTSA_v10012949mg [Eutrema salsugineum]
novel_sir17073	32	73	31	71	1.19555	Up	4.0536e-06	1.20988e-05	BraA04g018980.3C	4.41	32.86	-2.89748	1.1174e-09	Down	2	1043-1066	1	5' UUUGUGACUUUCUCCUUCUAAUGC 3'	3' AAACACUGAAAGAGGAAGAUCACG 5'	GO:0042807,GO:0005887,GO:0009705,GO:0016021,GO:0016021,GO:0042807,GO:0016021,GO:0009705,GO:0015250,GO:0005215,GO:0005215,GO:0005215,GO:0034220,	K09873|1|2.2e-140|500.4|bna:106446811|aquaporin TIP	XP_009140699.1	1.5e-139	PREDICTED: aquaporin TIP4-1 [Brassica rapa]
novel_sir17073	32	73	31	71	1.19555	Up	4.0536e-06	1.20988e-05	BraA09g015010.3C	1.07	0	0.858824	0.923171	Up	3	1456-1479	1	5' UUUGUGACUUUCUCCUUUCAGUGC 3'	3' AAACACUGAAAGAGGAAGAUCACG 5'	GO:0043531,GO:0043531,GO:0007165,GO:0007165,	K19613|1|1.5e-21|105.5|cic:CICLE_v100041741m|leucine-rich repeat protein SHOC2!K22038|5|2.7e-15|84.7|zju:107419513|volume-regulated anion channel	XP_013661567.1	1.4e-83	PREDICTED: disease resistance protein RML1A-like [Brassica napus]
novel_sir17073	32	73	31	71	1.19555	Up	4.0536e-06	1.20988e-05	BraA04g025990.3C	43.81	2.45	4.16041	1.8937e-08	Up	2	1986-2009	1	5' UUUGUGACUUUCUCCUUCUAUUGC 3'	3' AAACACUGAAAGAGGAAGAUCACG 5'	-	K01623|1|2.8e-184|646.7|thj:104827479|fructose-bisphosphate aldolase, class I [EC:4.1.2.13]	XP_010558953.1	1.9e-183	PREDICTED: fructose-bisphosphate aldolase 6, cytosolic-like [Tarenaya hassleriana]
novel_sir17073	32	73	31	71	1.19555	Up	4.0536e-06	1.20988e-05	BraA04g025990.3C	43.81	2.45	4.16041	1.8937e-08	Up	2	1986-2009	1	5' UUUGUGACUUUCUCCUUCUAUUGC 3'	3' AAACACUGAAAGAGGAAGAUCACG 5'	-	K01623|1|2.8e-184|646.7|thj:104827479|fructose-bisphosphate aldolase, class I [EC:4.1.2.13]	XP_010558953.1	1.9e-183	PREDICTED: fructose-bisphosphate aldolase 6, cytosolic-like [Tarenaya hassleriana]
novel_sir17073	32	73	31	71	1.19555	Up	4.0536e-06	1.20988e-05	BraA04g025990.3C	43.81	2.45	4.16041	1.8937e-08	Up	2	1986-2009	1	5' UUUGUGACUUUCUCCUUCUAUUGC 3'	3' AAACACUGAAAGAGGAAGAUCACG 5'	-	K01623|1|2.8e-184|646.7|thj:104827479|fructose-bisphosphate aldolase, class I [EC:4.1.2.13]	XP_010558953.1	1.9e-183	PREDICTED: fructose-bisphosphate aldolase 6, cytosolic-like [Tarenaya hassleriana]
novel_sir17073	32	73	31	71	1.19555	Up	4.0536e-06	1.20988e-05	BraA04g025990.3C	43.81	2.45	4.16041	1.8937e-08	Up	2	1986-2009	1	5' UUUGUGACUUUCUCCUUCUAUUGC 3'	3' AAACACUGAAAGAGGAAGAUCACG 5'	-	K01623|1|2.8e-184|646.7|thj:104827479|fructose-bisphosphate aldolase, class I [EC:4.1.2.13]	XP_010558953.1	1.9e-183	PREDICTED: fructose-bisphosphate aldolase 6, cytosolic-like [Tarenaya hassleriana]
novel_sir17073	32	73	31	71	1.19555	Up	4.0536e-06	1.20988e-05	BraA03g005860.3C	4.56	1.08	2.078	0.288089	Up	0	2639-2662	1	5' UUUGUGACUUUCUCCUUCUAGUGC 3'	3' AAACACUGAAAGAGGAAGAUCACG 5'	GO:0016491,	K13366|1|1.7e-274|946.8|brp:103856027|polyamine oxidase [EC:1.5.3.14 1.5.3.16 1.5.3.-]	XP_009131355.1	1.1e-273	PREDICTED: polyamine oxidase 1 [Brassica rapa]
novel_sir17073	32	73	31	71	1.19555	Up	4.0536e-06	1.20988e-05	BraA07g008060.3C	0	4.57	-2.53227	0.0299954	Down	2	1412-1435	1	5' UUUGUGACUUUCUCCUUCUAGUAC 3'	3' AAACACUGAAAGAGGAAGAUCACG 5'	GO:0004553,GO:0016762,GO:0042546,GO:0048573,GO:0010411,	K08235|1|5.0e-165|583.2|brp:103828587|xyloglucan:xyloglucosyl transferase [EC:2.4.1.207]	XP_009102440.1	3.4e-164	PREDICTED: xyloglucan endotransglucosylase/hydrolase protein 3 [Brassica rapa]
novel_sir17073	32	73	31	71	1.19555	Up	4.0536e-06	1.20988e-05	BraA09g010530.3C	0	8.53	-5.56648	0.00060734	Down	0	1607-1630	1	5' UUUGUGACUUUCUCCUUCUAGUGC 3'	3' AAACACUGAAAGAGGAAGAUCACG 5'
novel_sir17073	32	73	31	71	1.19555	Up	4.0536e-06	1.20988e-05	BraA07g040660.3C	0	5.26	-3.71699	0.00921252	Down	0	2371-2394	1	5' UUUGUGACUUUCUCCUUCUAGUGC 3'	3' AAACACUGAAAGAGGAAGAUCACG 5'
novel_sir17073	32	73	31	71	1.19555	Up	4.0536e-06	1.20988e-05	BraA06g004830.3C	19.07	43.86	-1.2016	8.77667e-07	Down	0.5	14570-14593	1	5' UUUGUGAUUUUCUCCUUCUAGUGC 3'	3' AAACACUGAAAGAGGAAGAUCACG 5'
novel_sir17073	32	73	31	71	1.19555	Up	4.0536e-06	1.20988e-05	BraA04g004370.3C	3.55	9.42	-1.40791	0.0145057	Down	2	2081-2104	1	5' UUUGUGACUUUUUCUUUCUAGUGC 3'	3' AAACACUGAAAGAGGAAGAUCACG 5'
novel_sir17073	32	73	31	71	1.19555	Up	4.0536e-06	1.20988e-05	BraA07g005000.3C	2.15	6.41	-1.57599	0.0340709	Down	2	808-831	1	5' UUUGUGACUUUCUCCUUCUAGUAC 3'	3' AAACACUGAAAGAGGAAGAUCACG 5'
novel_sir17073	32	73	31	71	1.19555	Up	4.0536e-06	1.20988e-05	BraA05g022220.3C	0	8.38	-5.80392	0.000709709	Down	2	1983-2006	1	5' UUUGUGACUUUCUCCUUCUAGAGC 3'	3' AAACACUGAAAGAGGAAGAUCACG 5'
novel_sir17073	32	73	31	71	1.19555	Up	4.0536e-06	1.20988e-05	BraA10g028630.3C	9.82	17.44	-0.828605	0.00834758	Down	2	1365-1388	1	5' UUUAUGACUUUCUCUUUCUAGUGC 3'	3' AAACACUGAAAGAGGAAGAUCACG 5'
novel_sir17120	69	172	65	170	1.38702	Up	3.09614e-14	2.46591e-13	BraA03g032230.3C	1.8	2.4	-0.415037	0.450106	Down	3.5	2941-2960	1	5' CAUCUGGAGACUUUUGACCG 3'	3' GUACACCUCUGAAAACCGGU 5'	-	K19613|1|4.3e-122|441.8|csat:104703581|leucine-rich repeat protein SHOC2!K22038|5|2.3e-107|392.9|spen:107030488|volume-regulated anion channel	ACP30602.1	0	disease resistance protein [Brassica rapa subsp. pekinensis]
novel_sir17120	69	172	65	170	1.38702	Up	3.09614e-14	2.46591e-13	BraA03g049860.3C	0	3.88	-2.9852	0.0346388	Down	0	2405-2424	1	5' CAUGUGGAGACUUUUGGCCA 3'	3' GUACACCUCUGAAAACCGGU 5'
novel_sir17120	69	172	65	170	1.38702	Up	3.09614e-14	2.46591e-13	BraA05g024420.3C	0	2.66	-4.88536	0.0551242	Down	3.5	4821-4840	1	5' CAUGGAGAGACUUUUGGCUG 3'	3' GUACACCUCUGAAAACCGGU 5'
novel_sir17120	69	172	65	170	1.38702	Up	3.09614e-14	2.46591e-13	BraA08g011430.3C	1.18	0	0.560715	0.968771	Up	4	714-733	1	5' CUUGUUGAGACUUUUGGCGA 3'	3' GUACACCUCUGAAAACCGGU 5'
novel_sir17249	190	81	182	80	-1.18587	Down	7.36576e-09	3.18237e-08	BraA09g018220.3C	0	1.38	-3.52356	0.187486	Down	0	337-357	1	5' GAUGUUAGGAAACAGACCGGA 3'	3' CUACAAUCCUUUGUCUGGCCU 5'	-	K02183|1|1.6e-41|171.4|eus:EUTSA_v10027748mg|calmodulin!K07466|4|2.9e-30|134.0|fve:101313743|replication factor A1	XP_009113336.1	3e-86	PREDICTED: disease resistance protein TAO1-like [Brassica rapa]
novel_sir17249	190	81	182	80	-1.18587	Down	7.36576e-09	3.18237e-08	BraA02g008010.3C	0	1.3	-1.02237	0.430636	Down	2	334-354	1	5' GAUGCUAGGAAGCAGACCGGA 3'	3' CUACAAUCCUUUGUCUGGCCU 5'	-	K19613|1|7.0e-135|484.2|csat:104703581|leucine-rich repeat protein SHOC2!K22038|5|1.5e-105|386.7|spen:107030488|volume-regulated anion channel	XP_009126305.2	0	PREDICTED: disease resistance protein TAO1-like isoform X1 [Brassica rapa]
novel_sir17249	190	81	182	80	-1.18587	Down	7.36576e-09	3.18237e-08	BraA02g008010.3C	0	1.3	-1.02237	0.430636	Down	2	334-354	1	5' GAUGCUAGGAAGCAGACCGGA 3'	3' CUACAAUCCUUUGUCUGGCCU 5'	-	K19613|1|7.0e-135|484.2|csat:104703581|leucine-rich repeat protein SHOC2!K22038|5|1.5e-105|386.7|spen:107030488|volume-regulated anion channel	XP_009126305.2	0	PREDICTED: disease resistance protein TAO1-like isoform X1 [Brassica rapa]
novel_sir17249	190	81	182	80	-1.18587	Down	7.36576e-09	3.18237e-08	BraA02g008010.3C	0	1.3	-1.02237	0.430636	Down	2	334-354	1	5' GAUGCUAGGAAGCAGACCGGA 3'	3' CUACAAUCCUUUGUCUGGCCU 5'	-	K19613|1|7.0e-135|484.2|csat:104703581|leucine-rich repeat protein SHOC2!K22038|5|1.5e-105|386.7|spen:107030488|volume-regulated anion channel	XP_009126305.2	0	PREDICTED: disease resistance protein TAO1-like isoform X1 [Brassica rapa]
novel_sir17249	190	81	182	80	-1.18587	Down	7.36576e-09	3.18237e-08	BraA02g008010.3C	0	1.3	-1.02237	0.430636	Down	2	334-354	1	5' GAUGCUAGGAAGCAGACCGGA 3'	3' CUACAAUCCUUUGUCUGGCCU 5'	-	K19613|1|7.0e-135|484.2|csat:104703581|leucine-rich repeat protein SHOC2!K22038|5|1.5e-105|386.7|spen:107030488|volume-regulated anion channel	XP_009126305.2	0	PREDICTED: disease resistance protein TAO1-like isoform X1 [Brassica rapa]
novel_sir17249	190	81	182	80	-1.18587	Down	7.36576e-09	3.18237e-08	BraA02g008010.3C	0	1.3	-1.02237	0.430636	Down	2	334-354	1	5' GAUGCUAGGAAGCAGACCGGA 3'	3' CUACAAUCCUUUGUCUGGCCU 5'	-	K19613|1|7.0e-135|484.2|csat:104703581|leucine-rich repeat protein SHOC2!K22038|5|1.5e-105|386.7|spen:107030488|volume-regulated anion channel	XP_009126305.2	0	PREDICTED: disease resistance protein TAO1-like isoform X1 [Brassica rapa]
novel_sir17249	190	81	182	80	-1.18587	Down	7.36576e-09	3.18237e-08	BraA10g021760.3C	0	1.37	-3.19114	0.200513	Down	2	337-357	1	5' GAUGUCAGGAAGCAGACCGGA 3'	3' CUACAAUCCUUUGUCUGGCCU 5'
novel_sir17249	190	81	182	80	-1.18587	Down	7.36576e-09	3.18237e-08	BraA04g014020.3C	27.47	3.72	2.88448	0.000400391	Up	3	10747-10767	1	5' GAUGUACGGAAACAGACUGGA 3'	3' CUACAAUCCUUUGUCUGGCCU 5'
novel_sir17249	190	81	182	80	-1.18587	Down	7.36576e-09	3.18237e-08	BraA09g013380.3C	2.54	0	1.48089	0.607271	Up	4	337-357	1	5' CAUGUUCGGAAACAAACCGGA 3'	3' CUACAAUCCUUUGUCUGGCCU 5'
novel_sir17332	269	59	260	57	-2.18948	Down	2.01446e-28	4.06451e-27	BraA03g046870.3C	12.01	12.63	-0.0726185	0.214119	Down	4	1056-1079	1	5' CCUGUCUGUAUGAGACUCUGACCA 3'	3' GGACA-ACAGUCUCUGAGGCUGGU 5'
novel_sir17357	155	59	150	56	-1.42146	Down	4.97e-09	2.20715e-08	BraA10g022390.3C	2.8	1.01	1.47107	0.593175	Up	0	760-782	1	5' GGUGUUUCAGUCCGCUGUGCCCA 3'	3' CCACAAAGUCAGGCGACACGGGU 5'
novel_sir17427	466	224	447	218	-1.03595	Down	4.69998e-15	3.99004e-14	BraA04g000750.3C	0	3.31	-4.4638	0.0335035	Down	0	1199-1220	1	5' AAUUAAAAGAGGCCCCAAUGCA 3'	3' UUAAUUUUCUCCGGGGUUACGU 5'	GO:0016021,GO:0005886,GO:0005452,GO:0048364,	K06573|1|3.5e-93|345.1|cre:CHLREDRAFT_114486|solute carrier family 4 (anion exchanger), member 1!K13862|3|4.0e-36|155.6|ccp:CHC_T00008463001|solute carrier family 4 (sodium borate transporter), member 11	XP_009138732.1	0	PREDICTED: probable boron transporter 2 [Brassica rapa]
novel_sir17427	466	224	447	218	-1.03595	Down	4.69998e-15	3.99004e-14	BraA08g016700.3C	21.82	151.28	-2.7935	3.35179e-38	Down	0	3600-3621	1	5' AAUUAAAAGAGGCCCCAAUGCA 3'	3' UUAAUUUUCUCCGGGGUUACGU 5'
novel_sir17427	466	224	447	218	-1.03595	Down	4.69998e-15	3.99004e-14	BraA09g056140.3C	6.67	72.75	-3.44719	1.70574e-21	Down	0	768-789	1	5' AAUUAAAAGAGGCCCCAAUGCA 3'	3' UUAAUUUUCUCCGGGGUUACGU 5'
novel_sir17427	466	224	447	218	-1.03595	Down	4.69998e-15	3.99004e-14	BraA06g037850.3C	69.19	83.22	-0.266367	8.72653e-05	Down	1	1461-1482	1	5' AAUUAAAAGAGGCUCCAAUGCA 3'	3' UUAAUUUUCUCCGGGGUUACGU 5'
novel_sir17428	824	331	780	321	-1.2809	Down	9.0393e-38	2.5331e-36	BraA04g000750.3C	0	3.31	-4.4638	0.0335035	Down	0	1199-1221	1	5' AAUUAAAAGAGGCCCCAAUGCAU 3'	3' UUAAUUUUCUCCGGGGUUACGUA 5'	GO:0016021,GO:0005886,GO:0005452,GO:0048364,	K06573|1|3.5e-93|345.1|cre:CHLREDRAFT_114486|solute carrier family 4 (anion exchanger), member 1!K13862|3|4.0e-36|155.6|ccp:CHC_T00008463001|solute carrier family 4 (sodium borate transporter), member 11	XP_009138732.1	0	PREDICTED: probable boron transporter 2 [Brassica rapa]
novel_sir17428	824	331	780	321	-1.2809	Down	9.0393e-38	2.5331e-36	BraA08g016700.3C	21.82	151.28	-2.7935	3.35179e-38	Down	0	3600-3622	1	5' AAUUAAAAGAGGCCCCAAUGCAU 3'	3' UUAAUUUUCUCCGGGGUUACGUA 5'
novel_sir17428	824	331	780	321	-1.2809	Down	9.0393e-38	2.5331e-36	BraA09g056140.3C	6.67	72.75	-3.44719	1.70574e-21	Down	0	768-790	1	5' AAUUAAAAGAGGCCCCAAUGCAU 3'	3' UUAAUUUUCUCCGGGGUUACGUA 5'
novel_sir17428	824	331	780	321	-1.2809	Down	9.0393e-38	2.5331e-36	BraA06g037850.3C	69.19	83.22	-0.266367	8.72653e-05	Down	1	1461-1483	1	5' AAUUAAAAGAGGCUCCAAUGCAU 3'	3' UUAAUUUUCUCCGGGGUUACGUA 5'
novel_sir17512	488	202	473	196	-1.27099	Down	9.46024e-22	1.29554e-20	BraA08g021580.3C	0	4.02	-3.06609	0.0301813	Down	0	4597-4620	1	5' AGUUAACCAGUCAUAAGUAUCCCG 3'	3' UCAAUUGGUCAGUAUUCAUAGGGC 5'	-	K01537|1|0.0e+00|1874.8|brp:103835040|Ca2+-transporting ATPase [EC:3.6.3.8]	XP_018509295.1	0	PREDICTED: calcium-transporting ATPase 2, plasma membrane-type-like [Brassica rapa]
novel_sir17512	488	202	473	196	-1.27099	Down	9.46024e-22	1.29554e-20	BraA07g017040.3C	16.7	20.87	-0.321582	0.0390712	Down	4	1190-1213	1	5' AGUUAACCAGUCAUAAGUCACCCG 3'	3' UCAAUUGGUCAGUAUUCAUAGGGC 5'	GO:0005829,GO:0005634,GO:0005524,GO:0004674,GO:0005524,GO:0004674,GO:0010029,GO:0009737,GO:0009739,GO:0009651,GO:0009414,	K14498|1|7.1e-201|701.8|brp:103829556|serine/threonine-protein kinase SRK2 [EC:2.7.11.1]	XP_009103473.1	4.8e-200	PREDICTED: serine/threonine-protein kinase SRK2I [Brassica rapa]
novel_sir17512	488	202	473	196	-1.27099	Down	9.46024e-22	1.29554e-20	BraA07g017040.3C	16.7	20.87	-0.321582	0.0390712	Down	4	1190-1213	1	5' AGUUAACCAGUCAUAAGUCACCCG 3'	3' UCAAUUGGUCAGUAUUCAUAGGGC 5'	GO:0005829,GO:0005634,GO:0005524,GO:0004674,GO:0005524,GO:0004674,GO:0010029,GO:0009737,GO:0009739,GO:0009651,GO:0009414,	K14498|1|7.1e-201|701.8|brp:103829556|serine/threonine-protein kinase SRK2 [EC:2.7.11.1]	XP_009103473.1	4.8e-200	PREDICTED: serine/threonine-protein kinase SRK2I [Brassica rapa]
novel_sir17512	488	202	473	196	-1.27099	Down	9.46024e-22	1.29554e-20	BraA07g017040.3C	16.7	20.87	-0.321582	0.0390712	Down	4	1190-1213	1	5' AGUUAACCAGUCAUAAGUCACCCG 3'	3' UCAAUUGGUCAGUAUUCAUAGGGC 5'	GO:0005829,GO:0005634,GO:0005524,GO:0004674,GO:0005524,GO:0004674,GO:0010029,GO:0009737,GO:0009739,GO:0009651,GO:0009414,	K14498|1|7.1e-201|701.8|brp:103829556|serine/threonine-protein kinase SRK2 [EC:2.7.11.1]	XP_009103473.1	4.8e-200	PREDICTED: serine/threonine-protein kinase SRK2I [Brassica rapa]
novel_sir17512	488	202	473	196	-1.27099	Down	9.46024e-22	1.29554e-20	BraA07g015920.3C	0	1.32	-5.45943	0.17696	Down	4	2050-2073	1	5' AGUUAACCAGUCAUAAGUCACCCG 3'	3' UCAAUUGGUCAGUAUUCAUAGGGC 5'	-	K15333|1|7.1e-76|287.7|nsy:104224633|tRNA guanosine-2'-O-methyltransferase [EC:2.1.1.34]!K12619|3|2.2e-32|143.3|ghi:107940264|5'-3' exoribonuclease 2 [EC:3.1.13.-]!K13199|4|9.7e-17|91.3|mtr:MTR_7g081660|plasminogen activator inhibitor 1 RNA-binding protein!K14568|5|2.4e-07|60.1|dct:110101229|rRNA small subunit pseudouridine methyltransferase Nep1 [EC:2.1.1.260]	XP_009103352.1	0	PREDICTED: subtilisin-like protease SBT5.1 isoform X1 [Brassica rapa]
novel_sir17512	488	202	473	196	-1.27099	Down	9.46024e-22	1.29554e-20	BraA02g026460.3C	1.25	4.29	-1.77905	0.0676893	Down	0	3596-3619	1	5' AGUUAACCAGUCAUAAGUAUCCCG 3'	3' UCAAUUGGUCAGUAUUCAUAGGGC 5'	-	K01068|1|8.3e-258|891.3|brp:103853313|acyl-coenzyme A thioesterase 1/2/4 [EC:3.1.2.2]	XP_009128485.1	5.6e-257	PREDICTED: uncharacterized protein LOC103853313 isoform X3 [Brassica rapa]
novel_sir17512	488	202	473	196	-1.27099	Down	9.46024e-22	1.29554e-20	BraA04g012980.3C	0	1.48	-2.03953	0.25588	Down	3.5	2997-3020	1	5' AGUUGACCAACCGUAAGUAUCCCG 3'	3' UCAAUUGGUCAGUAUUCAUAGGGC 5'	-	K04708|1|5.2e-42|174.9|bna:111206526|3-dehydrosphinganine reductase [EC:1.1.1.102]	XP_013654227.1	6.7e-125	PREDICTED: uncharacterized protein LOC106359004 [Brassica napus]
novel_sir17621	191	94	184	92	-1	Down	1.2645e-06	4.03481e-06	BraA02g031860.3C	1.28	12.77	-3.31854	7.81193e-05	Down	0	8367-8389	1	5' ACUUACACUUCAGUCGUCCAGAC 3'	3' UGAAUGUGAAGUCAGCAGGUCUG 5'
novel_sir17629	40	102	40	100	1.32193	Up	2.91276e-09	1.33064e-08	BraA01g030690.3C	0	6.67	-3.27302	0.00445132	Down	2	534-551	1	5' AGUUACAUAUUUAAACCA 3'	3' UCAAUGUAUGGAUUUGGU 5'
novel_sir17629	40	102	40	100	1.32193	Up	2.91276e-09	1.33064e-08	BraA05g028840.3C	3.64	4.44	-0.286621	0.356208	Down	2	5451-5468	1	5' AGAUACAUACCUAGACCA 3'	3' UCAAUGUAUGGAUUUGGU 5'
novel_sir17629	40	102	40	100	1.32193	Up	2.91276e-09	1.33064e-08	BraA08g028350.3C	124.48	287.6	-1.20815	1.24649e-36	Down	2.5	681-698	1	5' GUUUACAUACCUAGACCA 3'	3' UCAAUGUAUGGAUUUGGU 5'
novel_sir17629	40	102	40	100	1.32193	Up	2.91276e-09	1.33064e-08	BraA06g044170.3C	32.88	10.46	1.65233	0.0306369	Up	2.5	5711-5727	1	5' GGUUACAUACC-AAACCA 3'	3' UCAAUGUAUGGAUUUGGU 5'
novel_sir17629	40	102	40	100	1.32193	Up	2.91276e-09	1.33064e-08	BraA03g020660.3C	8.98	16.47	-0.875053	0.00871384	Down	3	5106-5123	1	5' AGUUAUAUACCUAAAGCA 3'	3' UCAAUGUAUGGAUUUGGU 5'
novel_sir17629	40	102	40	100	1.32193	Up	2.91276e-09	1.33064e-08	BraA01g000090.3C	2.17	7.49	-1.78727	0.0155649	Down	3	1918-1935	1	5' AGGUACAUACUUAAGCCA 3'	3' UCAAUGUAUGGAUUUGGU 5'
novel_sir17629	40	102	40	100	1.32193	Up	2.91276e-09	1.33064e-08	BraA06g003620.3C	0	6.99	-5.05683	0.00186038	Down	3	1332-1349	1	5' AGUUUUAUACUUAAACCA 3'	3' UCAAUGUAUGGAUUUGGU 5'
novel_sir17629	40	102	40	100	1.32193	Up	2.91276e-09	1.33064e-08	BraA06g004910.3C	26.59	29.63	-0.156175	0.0361313	Down	3	288-305	1	5' AGUUUCAUACUUAAACCC 3'	3' UCAAUGUAUGGAUUUGGU 5'
novel_sir17629	40	102	40	100	1.32193	Up	2.91276e-09	1.33064e-08	BraA09g025530.3C	23.85	112.26	-2.23478	9.82225e-25	Down	3.5	3136-3153	1	5' AGUUGCAUACUGAAACCA 3'	3' UCAAUGUAUGGAUUUGGU 5'
novel_sir17629	40	102	40	100	1.32193	Up	2.91276e-09	1.33064e-08	BraA03g007780.3C	0	4.59	-3.035	0.0209283	Down	3.5	1884-1901	1	5' GGUAAUAUACUUAAACCA 3'	3' UCAAUGUAUGGAUUUGGU 5'
novel_sir17629	40	102	40	100	1.32193	Up	2.91276e-09	1.33064e-08	BraA10g029550.3C	0	1.63	-2.82517	0.178425	Down	3.5	788-805	1	5' GGUUCUAUACCUAAAUCA 3'	3' UCAAUGUAUGGAUUUGGU 5'
novel_sir17629	40	102	40	100	1.32193	Up	2.91276e-09	1.33064e-08	BraA07g025010.3C	5.79	8.98	-0.633152	0.089623	Down	3.5	628-646	1	5' GGUGUACAUAUUUAAACCA 3'	3' UCA-AUGUAUGGAUUUGGU 5'
novel_sir17629	40	102	40	100	1.32193	Up	2.91276e-09	1.33064e-08	BraA06g012910.3C	8.79	22.8	-1.3751	0.000167374	Down	4	971-988	1	5' AGUUACAUGCUUGAAUCA 3'	3' UCAAUGUAUGGAUUUGGU 5'
novel_sir17629	40	102	40	100	1.32193	Up	2.91276e-09	1.33064e-08	BraA03g021120.3C	6.09	25.25	-2.05177	2.53941e-06	Down	4	2675-2692	1	5' UGUUACAUAUUUAAACUA 3'	3' UCAAUGUAUGGAUUUGGU 5'
novel_sir17629	40	102	40	100	1.32193	Up	2.91276e-09	1.33064e-08	BraA02g039080.3C	0	1.57	-4.1247	0.147156	Down	4	1980-1997	1	5' AGUUACACAUUUAAACCA 3'	3' UCAAUGUAUGGAUUUGGU 5'
novel_sir17629	40	102	40	100	1.32193	Up	2.91276e-09	1.33064e-08	BraA09g059740.3C	0	1.03	-5.10154	0.23227	Down	4	3388-3405	1	5' ACUUACAUAUUUAAAUCA 3'	3' UCAAUGUAUGGAUUUGGU 5'
novel_sir17629	40	102	40	100	1.32193	Up	2.91276e-09	1.33064e-08	BraA03g007540.3C	2.52	4.97	-0.979822	0.13036	Down	4	1210-1227	1	5' AAUUAUAUACCUAAAUUA 3'	3' UCAAUGUAUGGAUUUGGU 5'
novel_sir17629	40	102	40	100	1.32193	Up	2.91276e-09	1.33064e-08	BraA08g034680.3C	13.24	16.57	-0.32367	0.065494	Down	4	291-308	1	5' AGUUUCAUAUUUAAAUCA 3'	3' UCAAUGUAUGGAUUUGGU 5'
novel_sir17629	40	102	40	100	1.32193	Up	2.91276e-09	1.33064e-08	BraA05g038910.3C	0	1.37	-2.8501	0.216028	Down	4	9702-9720	1	5' AGUUCAUGUACCUGAACCA 3'	3' UCAA-UGUAUGGAUUUGGU 5'
novel_sir17629	40	102	40	100	1.32193	Up	2.91276e-09	1.33064e-08	BraA07g035440.3C	0	1.88	-4.09516	0.113061	Down	4	1813-1831	1	5' GGUUCACAUAUCUAAGCCG 3'	3' UCAA-UGUAUGGAUUUGGU 5'
novel_sir17668	195	66	185	65	-1.50901	Down	4.17214e-13	2.9128e-12	BraA03g034210.3C	0	11.36	-4.2671	8.92252e-05	Down	3	642-664	1	5' CAUUACCCAAGGACCCAGCACCA 3'	3' GUAAUGGGUUCCUGGGCUGUGGU 5'	-	K03006|1|8.4e-76|287.0|egu:105057227|DNA-directed RNA polymerase II subunit RPB1 [EC:2.7.7.6]!K11323|2|1.0e-09|67.4|vcn:VOLCADRAFT_121342|histone arginine demethylase JMJD6 [EC:1.14.11.-]	XP_013736098.1	3.1e-291	PREDICTED: mucin-5AC-like isoform X2 [Brassica napus]
novel_sir17673	330	107	319	107	-1.57595	Down	1.76337e-22	2.5293e-21	BraA09g031950.3C	0	1.45	-0.720477	0.472859	Down	4	6359-6381	1	5' GGAUACCCAAACCACUUCAAGUU 3'	3' CCAAUGGGUCUGGUGGAGUUCGA 5'	GO:0016021,GO:0016021,GO:0015297,GO:0015238,GO:0015297,GO:0015238,GO:0006855,	K03327|1|3.5e-246|852.8|ath:AT1G33080|multidrug resistance protein, MATE family	XP_009123743.1	1.3e-280	PREDICTED: protein DETOXIFICATION 23 [Brassica rapa]
novel_sir17673	330	107	319	107	-1.57595	Down	1.76337e-22	2.5293e-21	BraA07g017210.3C	0	6.04	-3.02895	0.00810981	Down	4	2887-2909	1	5' GGUUAACCAGACCAGCUCAAGUU 3'	3' CCAAUGGGUCUGGUGGAGUUCGA 5'
novel_sir17725	144	703	140	678	2.27586	Up	1.3053e-103	1.1287e-101	BraA09g042670.3C	10.01	78.71	-2.9751	1.95269e-21	Down	0	1439-1459	1	5' CGUUACUACCGUGCAUUGGCC 3'	3' GCAAUGAUGGCACGUAACCGG 5'
novel_sir17725	144	703	140	678	2.27586	Up	1.3053e-103	1.1287e-101	BraA09g009000.3C	3.1	113.83	-5.19847	3.54136e-36	Down	2	1739-1759	1	5' CGUUACUACCGUGCAUUAGCC 3'	3' GCAAUGAUGGCACGUAACCGG 5'
novel_sir17725	144	703	140	678	2.27586	Up	1.3053e-103	1.1287e-101	BraA04g027270.3C	86.32	825.97	-3.25832	1.9262e-220	Down	3	105-124	1	5' CGUGGC-ACCGUGCAUUGGCU 3'	3' GCAAUGAUGGCACGUAACCGG 5'
novel_sir17726	148	404	144	393	1.44846	Up	2.49132e-35	6.47209e-34	BraA09g042670.3C	10.01	78.71	-2.9751	1.95269e-21	Down	0	1439-1460	1	5' CGUUACUACCGUGCAUUGGCCG 3'	3' GCAAUGAUGGCACGUAACCGGC 5'
novel_sir17726	148	404	144	393	1.44846	Up	2.49132e-35	6.47209e-34	BraA09g009000.3C	3.1	113.83	-5.19847	3.54136e-36	Down	2	1739-1760	1	5' CGUUACUACCGUGCAUUAGCCG 3'	3' GCAAUGAUGGCACGUAACCGGC 5'
novel_sir17775	206	95	196	92	-1.09115	Down	3.99988e-08	1.56707e-07	BraA08g024150.3C	0	8.16	-4.02857	0.000992363	Down	1	685-708	1	5' CCUUAGAGGCUGGCCCGCAUGGAU 3'	3' GGAAUCUUUGACCGGGCGUACCUA 5'
novel_sir17850	195	55	188	53	-1.82667	Down	1.96075e-16	1.81474e-15	BraA01g005070.3C	63.39	51.08	0.311497	0.217561	Up	1.5	1114-1136	1	5' CUUUGGGCCAUUGGGUCCAAGUU 3'	3' GAAAUCCGGUAACUCAGGUUCAA 5'
novel_sir17989	53	121	52	117	1.16993	Up	2.73184e-09	1.25177e-08	BraA02g029020.3C	44.85	62.34	-0.47505	5.63049e-05	Down	0	2895-2918	1	5' GGUUAUGCCAAUAGUGUAGAUCGA 3'	3' CCAAUACGGUUAUCACAUCUAGCU 5'
novel_sir18080	51	335	49	327	2.73844	Up	7.59576e-60	3.64898e-58	BraA02g010010.3C	0	2.3	-1.65567	0.194628	Down	4	2130-2150	1	5' GUUUC-AGGGCCGCCGGGAAAG 3'	3' AAAAGUUCCCGGCGGCCCUUAC 5'
novel_sir18081	103	506	102	489	2.26126	Up	2.1653e-75	1.35119e-73	BraA10g011300.3C	0	1.26	-3.07039	0.224717	Down	1	1751-1772	1	5' ACUUCAAGGUUUAAAGUGCUAG 3'	3' UCAAGUUCCAAAUUUCACGAUC 5'
novel_sir18081	103	506	102	489	2.26126	Up	2.1653e-75	1.35119e-73	BraA02g006680.3C	0	3.07	-3.26209	0.0538697	Down	4	274-295	1	5' GGUUUAAACUUUAAAGUGUUAG 3'	3' UCAAGUUCCAAAUUUCACGAUC 5'
novel_sir18132	32	84	32	84	1.39232	Up	3.95642e-08	1.55105e-07	BraA02g029020.3C	44.85	62.34	-0.47505	5.63049e-05	Down	0	4274-4297	1	5' GAUUCAGCGGUUUGUAGUCGAUAA 3'	3' CUAAGUCGCCAAACAUCAGCUAUU 5'
novel_sir18145	585	1739	558	1692	1.60039	Up	2.789e-162	4.3286e-160	BraA07g020790.3C	527.13	0	11.2264	1.39339e-66	Up	2.5	3764-3784	1	5' CGUUCAUGCAAUCGUAAAAGU 3'	3' GCAAGUAUGUUAGCCUUUUCA 5'
novel_sir18145	585	1739	558	1692	1.60039	Up	2.789e-162	4.3286e-160	BraA02g004940.3C	29.29	72.88	-1.31511	4.13527e-11	Down	4	1692-1713	1	5' GGUUCAUUACAAUGGGAAAAGU 3'	3' GCAAGU-AUGUUAGCCUUUUCA 5'
novel_sir18149	176	87	171	84	-1.02554	Down	3.8246e-06	1.14549e-05	BraA09g013320.3C	0	1.25	-2.79586	0.240251	Down	0.5	2520-2542	1	5' UCUUCAUAGGACGGCUCAGGUGA 3'	3' AGAAGUAUCUUGCCGAGUCCACU 5'	-	K17964|1|4.3e-149|531.2|thj:104806936|leucine-rich PPR motif-containing protein, mitochondrial	XP_009112927.1	0	PREDICTED: pentatricopeptide repeat-containing protein At1g64100-like [Brassica rapa]
novel_sir18383	42	164	41	160	1.96438	Up	1.30281e-21	1.76419e-20	BraA06g020450.3C	24189.3	35.69	9.40463	0	Up	4	426-447	1	5' GAUGCCUGAGAGGAAGCCUGAG 3'	3' CUAAGGCCUCUCCCUCGGACUC 5'
novel_sir18383	42	164	41	160	1.96438	Up	1.30281e-21	1.76419e-20	BraA01g005470.3C	15.5	20.57	-0.408274	0.0278226	Down	4	121-141	1	5' GA-UCCGGUGAAGGAGCCUGAG 3'	3' CUAAGGCCUCUCCCUCGGACUC 5'
novel_sir18403	169	71	164	70	-1.22827	Down	3.04732e-08	1.21351e-07	BraA03g051110.3C	7.02	20.51	-1.54678	0.000169812	Down	0	1537-1560	1	5' UAUUCCUAGAAAGUCAUGUUACAU 3'	3' AUAAGGAUCUUUCAGUACAAUGUA 5'
novel_sir18403	169	71	164	70	-1.22827	Down	3.04732e-08	1.21351e-07	BraA06g017050.3C	7.27	11.65	-0.680303	0.046744	Down	2	1267-1290	1	5' UAUUCCUAGAAAGUCAUAUUACAU 3'	3' AUAAGGAUCUUUCAGUACAAUGUA 5'
novel_sir18403	169	71	164	70	-1.22827	Down	3.04732e-08	1.21351e-07	BraA04g025900.3C	3.66	7.19	-0.974148	0.0695445	Down	2.5	877-900	1	5' UAUUCUUAGAAAAUCAUGUUACAU 3'	3' AUAAGGAUCUUUCAGUACAAUGUA 5'
novel_sir18403	169	71	164	70	-1.22827	Down	3.04732e-08	1.21351e-07	BraA01g029020.3C	0	5.71	-2.68161	0.0133212	Down	3	453-476	1	5' UAUUACUAGAAAAUCAUGUUACAU 3'	3' AUAAGGAUCUUUCAGUACAAUGUA 5'
novel_sir18403	169	71	164	70	-1.22827	Down	3.04732e-08	1.21351e-07	BraA04g025900.3C	3.66	7.19	-0.974148	0.0695445	Down	3	1559-1582	1	5' UAUUUUUAGAAAAUCAUGUUACAU 3'	3' AUAAGGAUCUUUCAGUACAAUGUA 5'
novel_sir18430	339	122	328	119	-1.46273	Down	8.50462e-20	1.02957e-18	BraA03g037270.3C	1.96	8.14	-2.05418	0.00753026	Down	1	1811-1833	1	5' GCUUCCUUACGUUUCCGCUUCCA 3'	3' CGAAGGAAUGCGAAGGCGAAGGU 5'	-	K17302|1|0.0e+00|1610.9|eus:EUTSA_v10020009mg|coatomer subunit beta'	XP_018492768.1	0	PREDICTED: coatomer subunit beta'-3-like isoform X2 [Raphanus sativus]
novel_sir18430	339	122	328	119	-1.46273	Down	8.50462e-20	1.02957e-18	BraA02g042070.3C	3.77	37.26	-3.30499	1.57758e-11	Down	0.5	7793-7815	1	5' GCUUCUUUACGCUUCCGCUUCCA 3'	3' CGAAGGAAUGCGAAGGCGAAGGU 5'
novel_sir18430	339	122	328	119	-1.46273	Down	8.50462e-20	1.02957e-18	BraA06g006310.3C	0	1.99	-1.88174	0.20256	Down	1	3305-3327	1	5' GCUUCCAUACGCUUCCGCUUCCA 3'	3' CGAAGGAAUGCGAAGGCGAAGGU 5'
novel_sir18468	339	117	326	114	-1.51584	Down	4.28106e-21	5.59682e-20	BraA10g012140.3C	0	1.07	-1.41954	0.408333	Down	2	3459-3481	1	5' UGUUCAACCGCUCCAUUUGCGCG 3'	3' ACAAGCUGGCGAGGUGAACGCGC 5'
novel_sir18468	339	117	326	114	-1.51584	Down	4.28106e-21	5.59682e-20	BraA09g032690.3C	0	2.98	-2.36119	0.0876699	Down	2	842-864	1	5' UGUUCGACCGCUCCACUUGCACG 3'	3' ACAAGCUGGCGAGGUGAACGCGC 5'
novel_sir18468	339	117	326	114	-1.51584	Down	4.28106e-21	5.59682e-20	BraA03g058950.3C	0	1.3	-0.977974	0.439528	Down	4	8647-8669	1	5' UGUUCGACCGCUACACUUGCACG 3'	3' ACAAGCUGGCGAGGUGAACGCGC 5'
novel_sir18511	1560	589	1497	559	-1.42115	Down	1.72556e-78	1.14778e-76	BraA07g000490.3C	4.81	10.59	-1.13859	0.0183384	Down	0	4027-4047	1	5' GGUUCGAGUCUUGGCCACAAC 3'	3' CCAAGCUCAGAACCGGUGUUG 5'	GO:0016831,GO:0030170,GO:0006520,	K01592|1|1.1e-247|857.8|eus:EUTSA_v10001969mg|tyrosine decarboxylase [EC:4.1.1.25]	XP_018462100.1	5.8e-249	PREDICTED: tyrosine decarboxylase 1-like [Raphanus sativus]
novel_sir18511	1560	589	1497	559	-1.42115	Down	1.72556e-78	1.14778e-76	BraA09g053890.3C	4.41	13.77	-1.64268	0.00156199	Down	0	2849-2869	1	5' GGUUCGAGUCUUGGCCACAAC 3'	3' CCAAGCUCAGAACCGGUGUUG 5'
novel_sir18511	1560	589	1497	559	-1.42115	Down	1.72556e-78	1.14778e-76	BraA05g038930.3C	1.64	0	0.83399	0.915381	Up	0	2502-2522	1	5' GGUUCGAGUCUUGGCCACAAC 3'	3' CCAAGCUCAGAACCGGUGUUG 5'
novel_sir18511	1560	589	1497	559	-1.42115	Down	1.72556e-78	1.14778e-76	BraA03g055800.3C	7.98	20.04	-1.32842	0.000511136	Down	0	2086-2106	1	5' GGUUCGAGUCUUGGCCACAAC 3'	3' CCAAGCUCAGAACCGGUGUUG 5'
novel_sir18511	1560	589	1497	559	-1.42115	Down	1.72556e-78	1.14778e-76	BraA05g026130.3C	1.14	5.84	-2.35693	0.0168858	Down	3.5	41-60	1	5' GGUUUG-GUCUUGGCCACAUC 3'	3' CCAAGCUCAGAACCGGUGUUG 5'
novel_sir18517	179	84	171	79	-1.11407	Down	5.63418e-07	1.8894e-06	BraA07g000490.3C	4.81	10.59	-1.13859	0.0183384	Down	4	4027-4050	1	5' GGUUCGAGUCUUGGCCACAACGGA 3'	3' CCAAGCUCAGAACCGGUGACGCCU 5'	GO:0016831,GO:0030170,GO:0006520,	K01592|1|1.1e-247|857.8|eus:EUTSA_v10001969mg|tyrosine decarboxylase [EC:4.1.1.25]	XP_018462100.1	5.8e-249	PREDICTED: tyrosine decarboxylase 1-like [Raphanus sativus]
novel_sir18517	179	84	171	79	-1.11407	Down	5.63418e-07	1.8894e-06	BraA05g038930.3C	1.64	0	0.83399	0.915381	Up	4	2502-2525	1	5' GGUUCGAGUCUUGGCCACAACGGA 3'	3' CCAAGCUCAGAACCGGUGACGCCU 5'
novel_sir18517	179	84	171	79	-1.11407	Down	5.63418e-07	1.8894e-06	BraA03g055800.3C	7.98	20.04	-1.32842	0.000511136	Down	4	2086-2109	1	5' GGUUCGAGUCUUGGCCACAACGGA 3'	3' CCAAGCUCAGAACCGGUGACGCCU 5'
novel_sir18593	174	50	170	47	-1.8548	Down	1.63611e-14	1.34192e-13	BraA05g019380.3C	0	4.42	-2.5025	0.0335741	Down	2	7589-7611	1	5' GGUUCGGAUGCCAUUUCGGAUAU 3'	3' CCAAGCCCACGGUGAAGCCUAUA 5'	-	K10357|1|0.0e+00|1494.9|egu:105055450|myosin V	CDY22791.1	0	BnaA06g02860D [Brassica napus]
novel_sir18593	174	50	170	47	-1.8548	Down	1.63611e-14	1.34192e-13	BraA09g020930.3C	3.44	2.03	0.760929	0.922789	Up	0	3202-3224	1	5' GGUUCGGGUGCCACUUCGGAUAU 3'	3' CCAAGCCCACGGUGAAGCCUAUA 5'
novel_sir18593	174	50	170	47	-1.8548	Down	1.63611e-14	1.34192e-13	BraAnng001080.3C	0	1.65	-3.36632	0.154121	Down	1	750-772	1	5' GGUUCGGAUGCCACUUCGGAUAU 3'	3' CCAAGCCCACGGUGAAGCCUAUA 5'
novel_sir18593	174	50	170	47	-1.8548	Down	1.63611e-14	1.34192e-13	BraA09g041690.3C	2.76	27.45	-3.31407	7.05545e-09	Down	4	1946-1969	1	5' GGUUCGGUUUGCUAUUUCGGAUAU 3'	3' CCAAGCC-CACGGUGAAGCCUAUA 5'
novel_sir18622	259	127	250	125	-1	Down	1.37731e-08	5.73376e-08	BraA03g008470.3C	5.21	5.66	-0.119519	0.379352	Down	4	3172-3192	1	5' ACUUCGUAGAAAACGGUUAUC 3'	3' UGAAGCAACUUUUACCAGUAG 5'	-	K19613|1|1.7e-109|399.8|csat:104703581|leucine-rich repeat protein SHOC2	CDY51234.1	0	BnaA03g07040D [Brassica napus]
novel_sir18622	259	127	250	125	-1	Down	1.37731e-08	5.73376e-08	BraA02g007600.3C	10.9	3.45	1.65966	0.210588	Up	1	5603-5623	1	5' ACUUCGUAGAAAAUGGUCAUC 3'	3' UGAAGCAACUUUUACCAGUAG 5'	GO:0043531,GO:0007165,	K22038|1|3.2e-67|260.0|spen:107030488|volume-regulated anion channel!K08852|3|3.3e-64|250.0|mdm:103426788|serine/threonine-protein kinase/endoribonuclease IRE1 [EC:2.7.11.1 3.1.26.-]	ACP30622.1	0	disease resistance protein [Brassica rapa subsp. pekinensis]
novel_sir18622	259	127	250	125	-1	Down	1.37731e-08	5.73376e-08	BraA04g006110.3C	0	1.73	-1.36854	0.300934	Down	1	6680-6700	1	5' ACUUCGUAGAAAAUGGUCAUC 3'	3' UGAAGCAACUUUUACCAGUAG 5'	-	K19613|1|9.2e-75|284.3|csat:104703581|leucine-rich repeat protein SHOC2	XP_013742582.1	3.1e-259	PREDICTED: disease resistance protein TAO1-like isoform X1 [Brassica napus]
novel_sir18622	259	127	250	125	-1	Down	1.37731e-08	5.73376e-08	BraA03g032250.3C	3.78	1.98	0.932886	0.810535	Up	2.5	4510-4530	1	5' ACAUUGUAGAAAAUGGUCAUC 3'	3' UGAAGCAACUUUUACCAGUAG 5'	-	K19613|1|5.8e-125|451.4|csat:104703581|leucine-rich repeat protein SHOC2!K22038|4|6.1e-114|414.8|spen:107030488|volume-regulated anion channel	XP_013735941.1	0	PREDICTED: disease resistance protein TAO1-like isoform X4 [Brassica napus]
novel_sir18622	259	127	250	125	-1	Down	1.37731e-08	5.73376e-08	BraA01g002540.3C	0	2.2	-1.85062	0.183363	Down	2.5	10112-10132	1	5' UCUUUGUUGAAGAUGGUCAUC 3'	3' UGAAGCAACUUUUACCAGUAG 5'
novel_sir18622	259	127	250	125	-1	Down	1.37731e-08	5.73376e-08	BraA08g012200.3C	3.45	7.15	-1.05135	0.0613279	Down	3.5	1263-1282	1	5' ACAUC-UUGAGAAUGGUCAUU 3'	3' UGAAGCAACUUUUACCAGUAG 5'
novel_sir18622	259	127	250	125	-1	Down	1.37731e-08	5.73376e-08	BraA05g006190.3C	1.87	6.01	-1.68433	0.0346611	Down	4	2166-2186	1	5' AUUUUGAUGAAAAGGGUCAUC 3'	3' UGAAGCAACUUUUACCAGUAG 5'
novel_sir18622	259	127	250	125	-1	Down	1.37731e-08	5.73376e-08	BraA03g049860.3C	0	3.88	-2.9852	0.0346388	Down	4	4833-4853	1	5' ACUUCAUAGAAAAUGGCCAUC 3'	3' UGAAGCAACUUUUACCAGUAG 5'
novel_sir18622	259	127	250	125	-1	Down	1.37731e-08	5.73376e-08	BraA09g013270.3C	1.11	2.94	-1.40526	0.172427	Down	4	267-287	1	5' ACUCGGUAGAAGAUGGUCAUC 3'	3' UGAAGCAACUUUUACCAGUAG 5'
novel_sir18622	259	127	250	125	-1	Down	1.37731e-08	5.73376e-08	BraA03g004010.3C	1.74	16.3	-3.22771	9.43925e-06	Down	4	215-234	1	5' UCUUC-UUGAAAAUGUUCAUC 3'	3' UGAAGCAACUUUUACCAGUAG 5'
novel_sir18622	259	127	250	125	-1	Down	1.37731e-08	5.73376e-08	BraA06g037700.3C	0	1.68	-1.80735	0.24971	Down	4	4109-4128	1	5' AAUUCAUUGAAAAUGG-CAUC 3'	3' UGAAGCAACUUUUACCAGUAG 5'
novel_sir18646	40	94	36	91	1.33787	Up	8.28684e-08	3.10975e-07	BraA09g018220.3C	0	1.38	-3.52356	0.187486	Down	1.5	314-335	1	5' AUUUCUACGAAGUGGAUCCAUC 3'	3' AAAAGAUGUUUCACCUAGGUAG 5'	-	K02183|1|1.6e-41|171.4|eus:EUTSA_v10027748mg|calmodulin!K07466|4|2.9e-30|134.0|fve:101313743|replication factor A1	XP_009113336.1	3e-86	PREDICTED: disease resistance protein TAO1-like [Brassica rapa]
novel_sir18646	40	94	36	91	1.33787	Up	8.28684e-08	3.10975e-07	BraA03g009600.3C	7.92	1.43	2.46949	0.0960018	Up	1	488-509	1	5' UUUUCUACAGAGUGGAUCCAUC 3'	3' AAAAGAUGUUUCACCUAGGUAG 5'	-	K19613|1|2.8e-180|635.2|csat:104703581|leucine-rich repeat protein SHOC2	XP_009131792.1	0	PREDICTED: disease resistance protein TAO1-like isoform X1 [Brassica rapa]
novel_sir18646	40	94	36	91	1.33787	Up	8.28684e-08	3.10975e-07	BraA02g008010.3C	0	1.3	-1.02237	0.430636	Down	1.5	311-332	1	5' UCUUCUACGAAGUGGAUCCAUC 3'	3' AAAAGAUGUUUCACCUAGGUAG 5'	-	K19613|1|7.0e-135|484.2|csat:104703581|leucine-rich repeat protein SHOC2!K22038|5|1.5e-105|386.7|spen:107030488|volume-regulated anion channel	XP_009126305.2	0	PREDICTED: disease resistance protein TAO1-like isoform X1 [Brassica rapa]
novel_sir18646	40	94	36	91	1.33787	Up	8.28684e-08	3.10975e-07	BraA02g008010.3C	0	1.3	-1.02237	0.430636	Down	1.5	311-332	1	5' UCUUCUACGAAGUGGAUCCAUC 3'	3' AAAAGAUGUUUCACCUAGGUAG 5'	-	K19613|1|7.0e-135|484.2|csat:104703581|leucine-rich repeat protein SHOC2!K22038|5|1.5e-105|386.7|spen:107030488|volume-regulated anion channel	XP_009126305.2	0	PREDICTED: disease resistance protein TAO1-like isoform X1 [Brassica rapa]
novel_sir18646	40	94	36	91	1.33787	Up	8.28684e-08	3.10975e-07	BraA02g008010.3C	0	1.3	-1.02237	0.430636	Down	1.5	311-332	1	5' UCUUCUACGAAGUGGAUCCAUC 3'	3' AAAAGAUGUUUCACCUAGGUAG 5'	-	K19613|1|7.0e-135|484.2|csat:104703581|leucine-rich repeat protein SHOC2!K22038|5|1.5e-105|386.7|spen:107030488|volume-regulated anion channel	XP_009126305.2	0	PREDICTED: disease resistance protein TAO1-like isoform X1 [Brassica rapa]
novel_sir18646	40	94	36	91	1.33787	Up	8.28684e-08	3.10975e-07	BraA02g008010.3C	0	1.3	-1.02237	0.430636	Down	1.5	311-332	1	5' UCUUCUACGAAGUGGAUCCAUC 3'	3' AAAAGAUGUUUCACCUAGGUAG 5'	-	K19613|1|7.0e-135|484.2|csat:104703581|leucine-rich repeat protein SHOC2!K22038|5|1.5e-105|386.7|spen:107030488|volume-regulated anion channel	XP_009126305.2	0	PREDICTED: disease resistance protein TAO1-like isoform X1 [Brassica rapa]
novel_sir18646	40	94	36	91	1.33787	Up	8.28684e-08	3.10975e-07	BraA02g008010.3C	0	1.3	-1.02237	0.430636	Down	1.5	311-332	1	5' UCUUCUACGAAGUGGAUCCAUC 3'	3' AAAAGAUGUUUCACCUAGGUAG 5'	-	K19613|1|7.0e-135|484.2|csat:104703581|leucine-rich repeat protein SHOC2!K22038|5|1.5e-105|386.7|spen:107030488|volume-regulated anion channel	XP_009126305.2	0	PREDICTED: disease resistance protein TAO1-like isoform X1 [Brassica rapa]
novel_sir18646	40	94	36	91	1.33787	Up	8.28684e-08	3.10975e-07	BraA03g056320.3C	0	1.55	-1.32193	0.334955	Down	3.5	3320-3341	1	5' CUUAUUUCAAAGUGGAUCCAUC 3'	3' AAAAGAUGUUUCACCUAGGUAG 5'	-	K14772|1|0.0e+00|3569.6|brp:103862024|U3 small nucleolar RNA-associated protein 20	XP_009137984.1	0	PREDICTED: U3 small nucleolar RNA-associated protein 20 isoform X1 [Brassica rapa]
novel_sir18646	40	94	36	91	1.33787	Up	8.28684e-08	3.10975e-07	BraA09g017440.3C	33.75	1.43	4.5608	2.94776e-07	Up	1	302-323	1	5' UUUUCUACAAAGUGGAUCCAUG 3'	3' AAAAGAUGUUUCACCUAGGUAG 5'
novel_sir18646	40	94	36	91	1.33787	Up	8.28684e-08	3.10975e-07	BraA10g021760.3C	0	1.37	-3.19114	0.200513	Down	1.5	314-335	1	5' UUUUCUACGGAGUGGAUCCAUC 3'	3' AAAAGAUGUUUCACCUAGGUAG 5'
novel_sir18646	40	94	36	91	1.33787	Up	8.28684e-08	3.10975e-07	BraA09g020020.3C	0	1.18	-0.597241	0.547408	Down	3	449-470	1	5' UUUUCUACAGAGUUGAUCCAUC 3'	3' AAAAGAUGUUUCACCUAGGUAG 5'
novel_sir18646	40	94	36	91	1.33787	Up	8.28684e-08	3.10975e-07	BraA06g043500.3C	7.89	7.7	0.0351669	0.401503	Up	3.5	2883-2904	1	5' UUUUUAAAAAAGUGGAUCUAUC 3'	3' AAAAGAUGUUUCACCUAGGUAG 5'
novel_sir18777	47	176	47	172	1.87168	Up	2.6784e-22	3.78793e-21	BraA03g054580.3C	1.89	5.17	-1.45178	0.0664049	Down	4	1102-1124	1	5' UAUAC-GCCAAGCUCGUUCCCUUG 3'	3' CUAAGACGGUUCGGGCAAGGGAAC 5'
novel_sir18866	335	144	325	143	-1.18443	Down	2.56814e-14	2.07543e-13	BraA07g021420.3C	0	3.13	-3.8977	0.0426046	Down	4	4687-4708	1	5' UUUUGAAAG-ACGGGUCAAAAUU 3'	3' GAAACUUUCGCGCCCAGUUUUAG 5'	GO:0016021,GO:0016021,GO:0015299,GO:0015299,	-	XP_009103880.1	0	PREDICTED: cation/H(+) antiporter 20-like [Brassica rapa]
novel_sir18866	335	144	325	143	-1.18443	Down	2.56814e-14	2.07543e-13	BraA07g021420.3C	0	3.13	-3.8977	0.0426046	Down	4	4687-4708	1	5' UUUUGAAAG-ACGGGUCAAAAUU 3'	3' GAAACUUUCGCGCCCAGUUUUAG 5'	GO:0016021,GO:0016021,GO:0015299,GO:0015299,	-	XP_009103880.1	0	PREDICTED: cation/H(+) antiporter 20-like [Brassica rapa]
novel_sir18866	335	144	325	143	-1.18443	Down	2.56814e-14	2.07543e-13	BraA09g031950.3C	0	1.45	-0.720477	0.472859	Down	2.5	14824-14845	1	5' CUUUUAAA-UGCGGGUCAAAAUC 3'	3' GAAACUUUCGCGCCCAGUUUUAG 5'	GO:0016021,GO:0016021,GO:0015297,GO:0015238,GO:0015297,GO:0015238,GO:0006855,	K03327|1|3.5e-246|852.8|ath:AT1G33080|multidrug resistance protein, MATE family	XP_009123743.1	1.3e-280	PREDICTED: protein DETOXIFICATION 23 [Brassica rapa]
novel_sir18866	335	144	325	143	-1.18443	Down	2.56814e-14	2.07543e-13	BraA01g005070.3C	63.39	51.08	0.311497	0.217561	Up	0	1495-1517	1	5' CUUUGAAAGCGCGGGUCAAAAUC 3'	3' GAAACUUUCGCGCCCAGUUUUAG 5'
novel_sir18866	335	144	325	143	-1.18443	Down	2.56814e-14	2.07543e-13	BraA02g013560.3C	0	1.78	-2.95217	0.153877	Down	0	2532-2554	1	5' CUUUGAAAGCGCGGGUCAAAAUC 3'	3' GAAACUUUCGCGCCCAGUUUUAG 5'
novel_sir18866	335	144	325	143	-1.18443	Down	2.56814e-14	2.07543e-13	BraA04g005070.3C	0	1.18	-3.07529	0.239811	Down	2	8351-8373	1	5' CUUUCCAAGCGCGGGUCAAAAUC 3'	3' GAAACUUUCGCGCCCAGUUUUAG 5'
novel_sir18866	335	144	325	143	-1.18443	Down	2.56814e-14	2.07543e-13	BraA06g028820.3C	0	4.91	-3.10669	0.0161752	Down	2	7517-7539	1	5' CUUUCCAAGCGCGGGUCAAAAUC 3'	3' GAAACUUUCGCGCCCAGUUUUAG 5'
novel_sir18866	335	144	325	143	-1.18443	Down	2.56814e-14	2.07543e-13	BraA02g006100.3C	43.25	71.35	-0.722213	4.58352e-07	Down	2	2069-2091	1	5' CUUUCCAAGCGCGGGUCAAAAUC 3'	3' GAAACUUUCGCGCCCAGUUUUAG 5'
novel_sir18866	335	144	325	143	-1.18443	Down	2.56814e-14	2.07543e-13	BraA02g019020.3C	0	1.36	-1.80206	0.300972	Down	3	1673-1695	1	5' CUUUCCAAGCGCGGGUCAAGAUC 3'	3' GAAACUUUCGCGCCCAGUUUUAG 5'
novel_sir18866	335	144	325	143	-1.18443	Down	2.56814e-14	2.07543e-13	BraA09g036730.3C	0	7.49	-3.90497	0.00170343	Down	4	9237-9259	1	5' CUUUUCAAGCGCGGAUCAAAAUC 3'	3' GAAACUUUCGCGCCCAGUUUUAG 5'
novel_sir18866	335	144	325	143	-1.18443	Down	2.56814e-14	2.07543e-13	BraA03g051400.3C	0	1.19	-0.786293	0.500305	Down	4	4886-4908	1	5' CUUUCCAAGCGCGGAUCAAAAUC 3'	3' GAAACUUUCGCGCCCAGUUUUAG 5'
novel_sir18866	335	144	325	143	-1.18443	Down	2.56814e-14	2.07543e-13	BraA06g023760.3C	1.91	5.02	-1.39411	0.0756221	Down	4	2596-2618	1	5' CUUUUUAAGCGCGGAUCAAAAUC 3'	3' GAAACUUUCGCGCCCAGUUUUAG 5'
novel_sir18867	69	417	66	403	2.61024	Up	7.3334e-71	4.26818e-69	BraA10g033090.3C	7.52	12.76	-0.762824	0.0292713	Down	3.5	869-890	1	5' UCUUGAGAGUGUCACUUCACUG 3'	3' GGAACUUUCACAGUGAA-UGAU 5'
novel_sir18867	69	417	66	403	2.61024	Up	7.3334e-71	4.26818e-69	BraA03g043050.3C	1.22	6.26	-2.35928	0.0133408	Down	4	1213-1233	1	5' CAAUGAAAGUGUCACUUUCUA 3'	3' GGAACUUUCACAGUGAAUGAU 5'
novel_sir18891	138	52	134	51	-1.39366	Down	2.59604e-08	1.0448e-07	BraA05g026360.3C	0	4.11	-3.68299	0.0215962	Down	3.5	1348-1370	1	5' AUUUGGAGCGGUUUGGAGCGGUU 3'	3' CAAACUUCGCCAAAUCUCGCUAA 5'	-	-	CDY48211.1	2.1e-31	BnaCnng16020D [Brassica napus]
novel_sir18891	138	52	134	51	-1.39366	Down	2.59604e-08	1.0448e-07	BraA01g000760.3C	1.57	19.64	-3.64496	5.41328e-07	Down	2.5	669-691	1	5' AUUUGGAGCGGUUUAGAGCGGUU 3'	3' CAAACUUCGCCAAAUCUCGCUAA 5'	-	-	XP_009128801.1	3.5e-130	PREDICTED: uncharacterized protein LOC103853564 isoform X2 [Brassica rapa]
novel_sir18891	138	52	134	51	-1.39366	Down	2.59604e-08	1.0448e-07	BraA10g019670.3C	5	3.57	0.486004	0.874584	Up	3	5989-6011	1	5' GUUUGAAACGAUUUAGAGCGAUU 3'	3' CAAACUUCGCCAAAUCUCGCUAA 5'
novel_sir18891	138	52	134	51	-1.39366	Down	2.59604e-08	1.0448e-07	BraA03g016910.3C	0	2.3	-1.41923	0.225463	Down	3	2209-2231	1	5' GUUUGAAGCAGUUUAGAACGAUU 3'	3' CAAACUUCGCCAAAUCUCGCUAA 5'
novel_sir18891	138	52	134	51	-1.39366	Down	2.59604e-08	1.0448e-07	BraA08g027280.3C	0	3.8	-2.86942	0.0389304	Down	4	2652-2673	1	5' GUUAGUAGCGGUUUAGAG-GAUU 3'	3' CAAACUUCGCCAAAUCUCGCUAA 5'
novel_sir19041	546	257	531	255	-1.05821	Down	2.70688e-18	2.9469e-17	BraA05g026360.3C	0	4.11	-3.68299	0.0215962	Down	4	1379-1401	1	5' UGUUGCAAAACGUCAACAACCGC 3'	3' ACAACGUUUGGCGGCUGUUGGCG 5'	-	-	CDY48211.1	2.1e-31	BnaCnng16020D [Brassica napus]
novel_sir19041	546	257	531	255	-1.05821	Down	2.70688e-18	2.9469e-17	BraA01g000760.3C	1.57	19.64	-3.64496	5.41328e-07	Down	4	700-722	1	5' UGUUGCAAAACGCCAGCAACCGC 3'	3' ACAACGUUUGGCGGCUGUUGGCG 5'	-	-	XP_009128801.1	3.5e-130	PREDICTED: uncharacterized protein LOC103853564 isoform X2 [Brassica rapa]
novel_sir19041	546	257	531	255	-1.05821	Down	2.70688e-18	2.9469e-17	BraA03g016910.3C	0	2.3	-1.41923	0.225463	Down	1	2240-2262	1	5' UGUUGCAAACCGCCGAUAACCGC 3'	3' ACAACGUUUGGCGGCUGUUGGCG 5'
novel_sir19041	546	257	531	255	-1.05821	Down	2.70688e-18	2.9469e-17	BraA10g019670.3C	5	3.57	0.486004	0.874584	Up	4	6020-6042	1	5' UGUUGCAAACCACUGACAAUCGC 3'	3' ACAACGUUUGGCGGCUGUUGGCG 5'
novel_sir19041	546	257	531	255	-1.05821	Down	2.70688e-18	2.9469e-17	BraA03g037400.3C	0	3.78	-1.93289	0.0757208	Down	4	2113-2135	1	5' UGUUGCAAAACGUCAACAACCGC 3'	3' ACAACGUUUGGCGGCUGUUGGCG 5'
novel_sir19153	168	766	159	740	2.2185	Up	2.0809e-107	1.9378e-105	BraA08g021580.3C	0	4.02	-3.06609	0.0301813	Down	2	4289-4311	1	5' GGUUGCGGGCGUUUGCGGGAGGA 3'	3' CCAACGCCCGCCAACGCCCUCCU 5'	-	K01537|1|0.0e+00|1874.8|brp:103835040|Ca2+-transporting ATPase [EC:3.6.3.8]	XP_018509295.1	0	PREDICTED: calcium-transporting ATPase 2, plasma membrane-type-like [Brassica rapa]
novel_sir19153	168	766	159	740	2.2185	Up	2.0809e-107	1.9378e-105	BraA02g026460.3C	1.25	4.29	-1.77905	0.0676893	Down	2	3291-3313	1	5' GGUUGCGGGCGUUUGCGGGAGGA 3'	3' CCAACGCCCGCCAACGCCCUCCU 5'	-	K01068|1|8.3e-258|891.3|brp:103853313|acyl-coenzyme A thioesterase 1/2/4 [EC:3.1.2.2]	XP_009128485.1	5.6e-257	PREDICTED: uncharacterized protein LOC103853313 isoform X3 [Brassica rapa]
novel_sir19154	96	332	94	317	1.75375	Up	7.65662e-38	2.15561e-36	BraA08g021580.3C	0	4.02	-3.06609	0.0301813	Down	0	4289-4310	1	5' GGUUGCGGGCGUUUGCGGGAGG 3'	3' CCAACGCCCGCAAACGCCCUCC 5'	-	K01537|1|0.0e+00|1874.8|brp:103835040|Ca2+-transporting ATPase [EC:3.6.3.8]	XP_018509295.1	0	PREDICTED: calcium-transporting ATPase 2, plasma membrane-type-like [Brassica rapa]
novel_sir19154	96	332	94	317	1.75375	Up	7.65662e-38	2.15561e-36	BraA02g026460.3C	1.25	4.29	-1.77905	0.0676893	Down	0	3291-3312	1	5' GGUUGCGGGCGUUUGCGGGAGG 3'	3' CCAACGCCCGCAAACGCCCUCC 5'	-	K01068|1|8.3e-258|891.3|brp:103853313|acyl-coenzyme A thioesterase 1/2/4 [EC:3.1.2.2]	XP_009128485.1	5.6e-257	PREDICTED: uncharacterized protein LOC103853313 isoform X3 [Brassica rapa]
novel_sir19319	557	268	528	254	-1.05571	Down	1.16725e-17	1.21398e-16	BraA07g000490.3C	4.81	10.59	-1.13859	0.0183384	Down	0	4035-4058	1	5' UCUUGGCCACAACGGAUUUAACAU 3'	3' AGAACCGGUGUUGCCUAAAUUGUA 5'	GO:0016831,GO:0030170,GO:0006520,	K01592|1|1.1e-247|857.8|eus:EUTSA_v10001969mg|tyrosine decarboxylase [EC:4.1.1.25]	XP_018462100.1	5.8e-249	PREDICTED: tyrosine decarboxylase 1-like [Raphanus sativus]
novel_sir19319	557	268	528	254	-1.05571	Down	1.16725e-17	1.21398e-16	BraA05g038930.3C	1.64	0	0.83399	0.915381	Up	0	2510-2533	1	5' UCUUGGCCACAACGGAUUUAACAU 3'	3' AGAACCGGUGUUGCCUAAAUUGUA 5'
novel_sir19319	557	268	528	254	-1.05571	Down	1.16725e-17	1.21398e-16	BraA03g055800.3C	7.98	20.04	-1.32842	0.000511136	Down	0	2094-2117	1	5' UCUUGGCCACAACGGAUUUAACAU 3'	3' AGAACCGGUGUUGCCUAAAUUGUA 5'
novel_sir19319	557	268	528	254	-1.05571	Down	1.16725e-17	1.21398e-16	BraA09g053890.3C	4.41	13.77	-1.64268	0.00156199	Down	2	2857-2881	1	5' UCUUGGCCACAACGGGAUUUAACAU 3'	3' AGAACCGGUGUUG-CCUAAAUUGUA 5'
novel_sir1936	70	144	68	141	1.05209	Up	3.22242e-09	1.45129e-08	BraA03g001290.3C	2.94	15.81	-2.42695	7.05215e-05	Down	3.5	4271-4294	1	5' UCUAUUUGGAGUAAAAUAUGGAGU 3'	3' GUUAAAACCUCAUUUUAUACCUCA 5'	-	K14510|1|0.0e+00|1627.5|brp:103855536|serine/threonine-protein kinase CTR1 [EC:2.7.11.1]	XP_009130777.1	0	PREDICTED: serine/threonine-protein kinase CTR1-like [Brassica rapa]
novel_sir1936	70	144	68	141	1.05209	Up	3.22242e-09	1.45129e-08	BraA03g001290.3C	2.94	15.81	-2.42695	7.05215e-05	Down	3.5	4271-4294	1	5' UCUAUUUGGAGUAAAAUAUGGAGU 3'	3' GUUAAAACCUCAUUUUAUACCUCA 5'	-	K14510|1|0.0e+00|1627.5|brp:103855536|serine/threonine-protein kinase CTR1 [EC:2.7.11.1]	XP_009130777.1	0	PREDICTED: serine/threonine-protein kinase CTR1-like [Brassica rapa]
novel_sir1936	70	144	68	141	1.05209	Up	3.22242e-09	1.45129e-08	BraA03g001290.3C	2.94	15.81	-2.42695	7.05215e-05	Down	3.5	4271-4294	1	5' UCUAUUUGGAGUAAAAUAUGGAGU 3'	3' GUUAAAACCUCAUUUUAUACCUCA 5'	-	K14510|1|0.0e+00|1627.5|brp:103855536|serine/threonine-protein kinase CTR1 [EC:2.7.11.1]	XP_009130777.1	0	PREDICTED: serine/threonine-protein kinase CTR1-like [Brassica rapa]
novel_sir1936	70	144	68	141	1.05209	Up	3.22242e-09	1.45129e-08	BraA03g001290.3C	2.94	15.81	-2.42695	7.05215e-05	Down	3.5	4271-4294	1	5' UCUAUUUGGAGUAAAAUAUGGAGU 3'	3' GUUAAAACCUCAUUUUAUACCUCA 5'	-	K14510|1|0.0e+00|1627.5|brp:103855536|serine/threonine-protein kinase CTR1 [EC:2.7.11.1]	XP_009130777.1	0	PREDICTED: serine/threonine-protein kinase CTR1-like [Brassica rapa]
novel_sir1936	70	144	68	141	1.05209	Up	3.22242e-09	1.45129e-08	BraA03g001290.3C	2.94	15.81	-2.42695	7.05215e-05	Down	4	4193-4216	1	5' CAAUUUUGGAGUAAAAAAUGAAGU 3'	3' GUUAAAACCUCAUUUUAUACCUCA 5'	-	K14510|1|0.0e+00|1627.5|brp:103855536|serine/threonine-protein kinase CTR1 [EC:2.7.11.1]	XP_009130777.1	0	PREDICTED: serine/threonine-protein kinase CTR1-like [Brassica rapa]
novel_sir1936	70	144	68	141	1.05209	Up	3.22242e-09	1.45129e-08	BraA03g001290.3C	2.94	15.81	-2.42695	7.05215e-05	Down	4	4193-4216	1	5' CAAUUUUGGAGUAAAAAAUGAAGU 3'	3' GUUAAAACCUCAUUUUAUACCUCA 5'	-	K14510|1|0.0e+00|1627.5|brp:103855536|serine/threonine-protein kinase CTR1 [EC:2.7.11.1]	XP_009130777.1	0	PREDICTED: serine/threonine-protein kinase CTR1-like [Brassica rapa]
novel_sir1936	70	144	68	141	1.05209	Up	3.22242e-09	1.45129e-08	BraA03g001290.3C	2.94	15.81	-2.42695	7.05215e-05	Down	4	4193-4216	1	5' CAAUUUUGGAGUAAAAAAUGAAGU 3'	3' GUUAAAACCUCAUUUUAUACCUCA 5'	-	K14510|1|0.0e+00|1627.5|brp:103855536|serine/threonine-protein kinase CTR1 [EC:2.7.11.1]	XP_009130777.1	0	PREDICTED: serine/threonine-protein kinase CTR1-like [Brassica rapa]
novel_sir1936	70	144	68	141	1.05209	Up	3.22242e-09	1.45129e-08	BraA03g001290.3C	2.94	15.81	-2.42695	7.05215e-05	Down	4	4193-4216	1	5' CAAUUUUGGAGUAAAAAAUGAAGU 3'	3' GUUAAAACCUCAUUUUAUACCUCA 5'	-	K14510|1|0.0e+00|1627.5|brp:103855536|serine/threonine-protein kinase CTR1 [EC:2.7.11.1]	XP_009130777.1	0	PREDICTED: serine/threonine-protein kinase CTR1-like [Brassica rapa]
novel_sir1936	70	144	68	141	1.05209	Up	3.22242e-09	1.45129e-08	BraA02g030920.3C	11.65	46.58	-1.99938	2.55219e-10	Down	3	3401-3424	1	5' CCAUUUUGGAGUAAAAAAUGGAGU 3'	3' GUUAAAACCUCAUUUUAUACCUCA 5'
novel_sir1936	70	144	68	141	1.05209	Up	3.22242e-09	1.45129e-08	BraA02g009480.3C	0	2.26	-3.23522	0.0988635	Down	3.5	3282-3305	1	5' UUAUUUUGGAGUAAAAUAUAGAGU 3'	3' GUUAAAACCUCAUUUUAUACCUCA 5'
novel_sir1936	70	144	68	141	1.05209	Up	3.22242e-09	1.45129e-08	BraA05g004340.3C	2.24	2.41	-0.105534	0.572461	Down	4	3727-3750	1	5' CUAUUUUAGAGUAAAAUAUGAAGU 3'	3' GUUAAAACCUCAUUUUAUACCUCA 5'
novel_sir1948	460	222	441	215	-1.03644	Down	9.81298e-15	8.14787e-14	BraA03g051610.3C	13.21	29.24	-1.14631	8.43902e-05	Down	3.5	468-492	1	5' UGAUUUUGUGUUUGACUUUGGAGUU 3'	3' AUUAAAACACAAACUGAAA-UUCAA 5'
novel_sir19548	175	67	166	64	-1.37504	Down	6.26586e-10	3.13967e-09	BraA07g009230.3C	6.41	2.75	1.22089	0.55532	Up	2	1474-1496	1	5' UCUUGGUGAUUAGUCAUUGGGCC 3'	3' AGAACCACUAAUCAGGAACCCGG 5'
novel_sir19548	175	67	166	64	-1.37504	Down	6.26586e-10	3.13967e-09	BraA09g046260.3C	0	6.6	-4.08092	0.00300322	Down	4	175-197	1	5' UCGUGGUGAUUAGUUUUUGGGUC 3'	3' AGAACCACUAAUCAGGAACCCGG 5'
novel_sir19551	207	88	203	82	-1.30778	Down	1.3986e-09	6.7135e-09	BraA03g016910.3C	0	2.3	-1.41923	0.225463	Down	0	1814-1837	1	5' AAUUGGUGCGUUUGCGGGUGACUU 3'	3' UUAACCACGCAAACGCCCACUGAA 5'
novel_sir19551	207	88	203	82	-1.30778	Down	1.3986e-09	6.7135e-09	BraA10g019670.3C	5	3.57	0.486004	0.874584	Up	2.5	5598-5621	1	5' AAUUGGUGUGUUUGCGGAUGACUU 3'	3' UUAACCACGCAAACGCCCACUGAA 5'
novel_sir19551	207	88	203	82	-1.30778	Down	1.3986e-09	6.7135e-09	BraA09g057080.3C	38.04	155.38	-2.03021	2.95541e-31	Down	4	282-305	1	5' AAUUGGUGCGUUUGCGGGAUACUU 3'	3' UUAACCACGCAAACGCCCACUGAA 5'
novel_sir19656	56	213	56	204	1.86507	Up	5.0815e-27	9.26455e-26	BraA01g022170.3C	0	5.09	-3.10888	0.0143203	Down	0	5134-5156	1	5' GCUUGUCCCGCACCGCUCAAACC 3'	3' CGAACAGGGCGUGGCGAGUUUGG 5'	GO:0008236,	K01303|1|0.0e+00|1527.7|brp:103872033|acylaminoacyl-peptidase [EC:3.4.19.1]	XP_009148621.1	0	PREDICTED: acylamino-acid-releasing enzyme-like [Brassica rapa]
novel_sir19656	56	213	56	204	1.86507	Up	5.0815e-27	9.26455e-26	BraA01g022170.3C	0	5.09	-3.10888	0.0143203	Down	0	5134-5156	1	5' GCUUGUCCCGCACCGCUCAAACC 3'	3' CGAACAGGGCGUGGCGAGUUUGG 5'	GO:0008236,	K01303|1|0.0e+00|1527.7|brp:103872033|acylaminoacyl-peptidase [EC:3.4.19.1]	XP_009148621.1	0	PREDICTED: acylamino-acid-releasing enzyme-like [Brassica rapa]
novel_sir19656	56	213	56	204	1.86507	Up	5.0815e-27	9.26455e-26	BraA08g024900.3C	2.28	7.32	-1.68281	0.0197918	Down	2.5	1233-1255	1	5' GUUUGUACGGCACCGCUCAAACC 3'	3' CGAACAGGGCGUGGCGAGUUUGG 5'	GO:0005737,GO:0003999,GO:0006168,GO:0009116,	K00759|1|4.4e-133|476.1|brp:103835394|adenine phosphoribosyltransferase [EC:2.4.2.7]	XP_009109802.1	2.9e-132	PREDICTED: adenine phosphoribosyltransferase 1-like isoform X1 [Brassica rapa]
novel_sir19656	56	213	56	204	1.86507	Up	5.0815e-27	9.26455e-26	BraA06g004080.3C	1.88	15.52	-3.04532	2.12994e-05	Down	0	499-521	1	5' GCUUGUCCCGCACCGCUCAAACC 3'	3' CGAACAGGGCGUGGCGAGUUUGG 5'	-	K20163|1|4.7e-47|192.6|mng:MNEG_11246|DENN domain-containing protein 4!K10260|2|3.8e-28|129.8|csl:COCSUDRAFT_23114|F-box and WD-40 domain protein 7	XP_009147917.1	0	PREDICTED: DENN domain and WD repeat-containing protein SCD1 isoform X1 [Brassica rapa]
novel_sir19656	56	213	56	204	1.86507	Up	5.0815e-27	9.26455e-26	BraA06g004080.3C	1.88	15.52	-3.04532	2.12994e-05	Down	0	499-521	1	5' GCUUGUCCCGCACCGCUCAAACC 3'	3' CGAACAGGGCGUGGCGAGUUUGG 5'	-	K20163|1|4.7e-47|192.6|mng:MNEG_11246|DENN domain-containing protein 4!K10260|2|3.8e-28|129.8|csl:COCSUDRAFT_23114|F-box and WD-40 domain protein 7	XP_009147917.1	0	PREDICTED: DENN domain and WD repeat-containing protein SCD1 isoform X1 [Brassica rapa]
novel_sir19656	56	213	56	204	1.86507	Up	5.0815e-27	9.26455e-26	BraA01g030450.3C	0	1.51	-0.73061	0.461308	Down	1	605-627	1	5' GCUUGUCCCGCACCGCUCAAAUC 3'	3' CGAACAGGGCGUGGCGAGUUUGG 5'	-	K05766|1|8.8e-92|338.6|brp:103832356|protein phosphatase slingshot [EC:3.1.3.16 3.1.3.48]	XP_009106598.1	5.9e-91	PREDICTED: dual specificity protein phosphatase 1-like isoform X2 [Brassica rapa]
novel_sir19656	56	213	56	204	1.86507	Up	5.0815e-27	9.26455e-26	BraA02g031720.3C	0	1.81	-4.69249	0.114397	Down	1	2343-2365	1	5' ACUUGUCCCGCACCGCUCAAACC 3'	3' CGAACAGGGCGUGGCGAGUUUGG 5'	GO:0016021,	K14794|1|1.9e-38|162.9|aly:ARALYDRAFT_321151|ribosomal RNA-processing protein 12	XP_009128776.1	0	PREDICTED: protein NUCLEAR FUSION DEFECTIVE 4-like isoform X1 [Brassica rapa]
novel_sir19656	56	213	56	204	1.86507	Up	5.0815e-27	9.26455e-26	BraA08g009100.3C	0	2.43	-2.60288	0.110044	Down	2	860-882	1	5' GCUUGUCCCAUACCGCUCAAACC 3'	3' CGAACAGGGCGUGGCGAGUUUGG 5'	-	K00142|1|0.0e+00|2302.3|brp:103833690|acyl-CoA synthetase [EC:6.2.1.-]	XP_009108010.1	0	PREDICTED: putative acyl-activating enzyme 19 isoform X1 [Brassica rapa]
novel_sir19656	56	213	56	204	1.86507	Up	5.0815e-27	9.26455e-26	BraA06g030320.3C	4.09	7.5	-0.87479	0.0767684	Down	1	582-604	1	5' GCUCGUCCCGCACCGCUCAAACC 3'	3' CGAACAGGGCGUGGCGAGUUUGG 5'
novel_sir19656	56	213	56	204	1.86507	Up	5.0815e-27	9.26455e-26	BraA03g019300.3C	14.65	12.42	0.238235	0.463186	Up	3.5	722-744	1	5' GCCGGUUCCACACCGCUCAAACC 3'	3' CGAACAGGGCGUGGCGAGUUUGG 5'
novel_sir19668	242	590	232	562	1.27645	Up	1.19377e-43	3.94857e-42	BraA01g022170.3C	0	5.09	-3.10888	0.0143203	Down	3	5134-5156	1	5' GCUUGUCCCGCACCGCUCAAACC 3'	3' GGAACAGGGCGUGGCGAGUUAGG 5'	GO:0008236,	K01303|1|0.0e+00|1527.7|brp:103872033|acylaminoacyl-peptidase [EC:3.4.19.1]	XP_009148621.1	0	PREDICTED: acylamino-acid-releasing enzyme-like [Brassica rapa]
novel_sir19668	242	590	232	562	1.27645	Up	1.19377e-43	3.94857e-42	BraA01g022170.3C	0	5.09	-3.10888	0.0143203	Down	3	5134-5156	1	5' GCUUGUCCCGCACCGCUCAAACC 3'	3' GGAACAGGGCGUGGCGAGUUAGG 5'	GO:0008236,	K01303|1|0.0e+00|1527.7|brp:103872033|acylaminoacyl-peptidase [EC:3.4.19.1]	XP_009148621.1	0	PREDICTED: acylamino-acid-releasing enzyme-like [Brassica rapa]
novel_sir19668	242	590	232	562	1.27645	Up	1.19377e-43	3.94857e-42	BraA01g022170.3C	0	5.09	-3.10888	0.0143203	Down	3.5	5042-5064	1	5' GUUUGUCCCGCAACGCUCAAUCC 3'	3' GGAACAGGGCGUGGCGAGUUAGG 5'	GO:0008236,	K01303|1|0.0e+00|1527.7|brp:103872033|acylaminoacyl-peptidase [EC:3.4.19.1]	XP_009148621.1	0	PREDICTED: acylamino-acid-releasing enzyme-like [Brassica rapa]
novel_sir19668	242	590	232	562	1.27645	Up	1.19377e-43	3.94857e-42	BraA01g022170.3C	0	5.09	-3.10888	0.0143203	Down	3.5	5042-5064	1	5' GUUUGUCCCGCAACGCUCAAUCC 3'	3' GGAACAGGGCGUGGCGAGUUAGG 5'	GO:0008236,	K01303|1|0.0e+00|1527.7|brp:103872033|acylaminoacyl-peptidase [EC:3.4.19.1]	XP_009148621.1	0	PREDICTED: acylamino-acid-releasing enzyme-like [Brassica rapa]
novel_sir19668	242	590	232	562	1.27645	Up	1.19377e-43	3.94857e-42	BraA06g004080.3C	1.88	15.52	-3.04532	2.12994e-05	Down	3	499-521	1	5' GCUUGUCCCGCACCGCUCAAACC 3'	3' GGAACAGGGCGUGGCGAGUUAGG 5'	-	K20163|1|4.7e-47|192.6|mng:MNEG_11246|DENN domain-containing protein 4!K10260|2|3.8e-28|129.8|csl:COCSUDRAFT_23114|F-box and WD-40 domain protein 7	XP_009147917.1	0	PREDICTED: DENN domain and WD repeat-containing protein SCD1 isoform X1 [Brassica rapa]
novel_sir19668	242	590	232	562	1.27645	Up	1.19377e-43	3.94857e-42	BraA06g004080.3C	1.88	15.52	-3.04532	2.12994e-05	Down	3	499-521	1	5' GCUUGUCCCGCACCGCUCAAACC 3'	3' GGAACAGGGCGUGGCGAGUUAGG 5'	-	K20163|1|4.7e-47|192.6|mng:MNEG_11246|DENN domain-containing protein 4!K10260|2|3.8e-28|129.8|csl:COCSUDRAFT_23114|F-box and WD-40 domain protein 7	XP_009147917.1	0	PREDICTED: DENN domain and WD repeat-containing protein SCD1 isoform X1 [Brassica rapa]
novel_sir19668	242	590	232	562	1.27645	Up	1.19377e-43	3.94857e-42	BraA01g030450.3C	0	1.51	-0.73061	0.461308	Down	4	605-627	1	5' GCUUGUCCCGCACCGCUCAAAUC 3'	3' GGAACAGGGCGUGGCGAGUUAGG 5'	-	K05766|1|8.8e-92|338.6|brp:103832356|protein phosphatase slingshot [EC:3.1.3.16 3.1.3.48]	XP_009106598.1	5.9e-91	PREDICTED: dual specificity protein phosphatase 1-like isoform X2 [Brassica rapa]
novel_sir19668	242	590	232	562	1.27645	Up	1.19377e-43	3.94857e-42	BraA02g031720.3C	0	1.81	-4.69249	0.114397	Down	3	2343-2365	1	5' ACUUGUCCCGCACCGCUCAAACC 3'	3' GGAACAGGGCGUGGCGAGUUAGG 5'	GO:0016021,	K14794|1|1.9e-38|162.9|aly:ARALYDRAFT_321151|ribosomal RNA-processing protein 12	XP_009128776.1	0	PREDICTED: protein NUCLEAR FUSION DEFECTIVE 4-like isoform X1 [Brassica rapa]
novel_sir19668	242	590	232	562	1.27645	Up	1.19377e-43	3.94857e-42	BraA06g030320.3C	4.09	7.5	-0.87479	0.0767684	Down	4	568-589	1	5' GCUUGUCCCGCACCGCUC-GUCC 3'	3' GGAACAGGGCGUGGCGAGUUAGG 5'
novel_sir19803	69	162	68	160	1.23446	Up	1.89229e-12	1.2356e-11	BraA02g029020.3C	44.85	62.34	-0.47505	5.63049e-05	Down	0	3757-3778	1	5' AAUUGUUGGACUUGUCGCUUUG 3'	3' UUAACAACCUGAACAGCGAAAC 5'
novel_sir19808	75	146	72	146	1.0199	Up	1.67151e-08	6.87342e-08	BraA02g029020.3C	44.85	62.34	-0.47505	5.63049e-05	Down	0	2554-2575	1	5' GCUUGUUGUCGUUGAGGUUGAA 3'	3' CGAACAACAGCAACUCCAACUU 5'
novel_sir19808	75	146	72	146	1.0199	Up	1.67151e-08	6.87342e-08	BraA02g009110.3C	0	14.63	-4.00692	1.0579e-05	Down	2	1798-1819	1	5' GUUUGUUGUUGUUGAGGUUGAG 3'	3' CGAACAACAGCAACUCCAACUU 5'
novel_sir19808	75	146	72	146	1.0199	Up	1.67151e-08	6.87342e-08	BraA07g032770.3C	0	4.7	-4.17608	0.011978	Down	3.5	2432-2453	1	5' GCUCGUUGUCGUGGAGGUUGAG 3'	3' CGAACAACAGCAACUCCAACUU 5'
novel_sir19808	75	146	72	146	1.0199	Up	1.67151e-08	6.87342e-08	BraA05g004320.3C	1.75	3.92	-1.1635	0.147389	Down	4	966-987	1	5' ACUUGUCCUCGUUGAGGUUGAU 3'	3' CGAACAACAGCAACUCCAACUU 5'
novel_sir19809	50	115	49	114	1.21818	Up	5.47772e-09	2.39398e-08	BraA02g029020.3C	44.85	62.34	-0.47505	5.63049e-05	Down	0	2554-2577	1	5' GCUUGUUGUCGUUGAGGUUGAAAU 3'	3' CGAACAACAGCAACUCCAACUUUA 5'
novel_sir19809	50	115	49	114	1.21818	Up	5.47772e-09	2.39398e-08	BraA02g009110.3C	0	14.63	-4.00692	1.0579e-05	Down	2	1798-1821	1	5' GUUUGUUGUUGUUGAGGUUGAGAU 3'	3' CGAACAACAGCAACUCCAACUUUA 5'
novel_sir20008	141	57	137	57	-1.26514	Down	1.42509e-07	5.14374e-07	BraA05g023340.3C	1.77	1.19	0.572788	0.967589	Up	2.5	1656-1678	1	5' GGUUUAGGAUUUAGGGUUUAGGG 3'	3' UCAAAUCCAAAAUCCCAAAUCUC 5'	GO:0016021,GO:0070469,GO:0009916,GO:0046872,GO:0102721,	K17893|1|2.8e-188|659.8|brp:103874740|ubiquinol oxidase [EC:1.10.3.11]	XP_009151424.1	1.9e-187	PREDICTED: ubiquinol oxidase 3, mitochondrial [Brassica rapa]
novel_sir20008	141	57	137	57	-1.26514	Down	1.42509e-07	5.14374e-07	BraA08g023310.3C	4.18	18.72	-2.16301	3.50625e-05	Down	0	1249-1271	1	5' AGUUUAGGUUUUAGGGUUUAGAG 3'	3' UCAAAUCCAAAAUCCCAAAUCUC 5'
novel_sir20008	141	57	137	57	-1.26514	Down	1.42509e-07	5.14374e-07	BraA10g007650.3C	0	2.53	-2.4284	0.11179	Down	0	1894-1916	1	5' AGUUUAGGUUUUAGGGUUUAGAG 3'	3' UCAAAUCCAAAAUCCCAAAUCUC 5'
novel_sir20008	141	57	137	57	-1.26514	Down	1.42509e-07	5.14374e-07	BraA06g029670.3C	1	3.69	-1.88362	0.0825694	Down	0	2803-2825	1	5' AGUUUAGGUUUUAGGGUUUAGAG 3'	3' UCAAAUCCAAAAUCCCAAAUCUC 5'
novel_sir20008	141	57	137	57	-1.26514	Down	1.42509e-07	5.14374e-07	BraA06g037720.3C	0	1.74	-0.935149	0.380424	Down	0	3033-3055	1	5' AGUUUAGGUUUUAGGGUUUAGAG 3'	3' UCAAAUCCAAAAUCCCAAAUCUC 5'
novel_sir20008	141	57	137	57	-1.26514	Down	1.42509e-07	5.14374e-07	BraA04g029660.3C	0	2.39	-3.44144	0.0845741	Down	0	1463-1485	1	5' AGUUUAGGUUUUAGGGUUUAGAG 3'	3' UCAAAUCCAAAAUCCCAAAUCUC 5'
novel_sir20008	141	57	137	57	-1.26514	Down	1.42509e-07	5.14374e-07	BraA06g025540.3C	11.9	27.36	-1.20111	0.000103349	Down	0	2087-2109	1	5' AGUUUAGGUUUUAGGGUUUAGAG 3'	3' UCAAAUCCAAAAUCCCAAAUCUC 5'
novel_sir20008	141	57	137	57	-1.26514	Down	1.42509e-07	5.14374e-07	BraA06g038810.3C	26.64	167.23	-2.65017	1.20965e-40	Down	1	5524-5546	1	5' AGUUUAAGUUUUAGGGUUUAGAG 3'	3' UCAAAUCCAAAAUCCCAAAUCUC 5'
novel_sir20008	141	57	137	57	-1.26514	Down	1.42509e-07	5.14374e-07	BraA04g002670.3C	29.44	62.82	-1.09345	1.65213e-08	Down	1	768-790	1	5' AGUUUAGAUUUUAGGGUUUAGAG 3'	3' UCAAAUCCAAAAUCCCAAAUCUC 5'
novel_sir20008	141	57	137	57	-1.26514	Down	1.42509e-07	5.14374e-07	BraA08g004750.3C	14.54	18.41	-0.340462	0.0488915	Down	1	894-916	1	5' AAUUUAGGUUUUAGGGUUUAGAG 3'	3' UCAAAUCCAAAAUCCCAAAUCUC 5'
novel_sir20008	141	57	137	57	-1.26514	Down	1.42509e-07	5.14374e-07	BraA03g019300.3C	14.65	12.42	0.238235	0.463186	Up	2	490-512	1	5' AGUUUAGGUUUUAGGAUUUAGAG 3'	3' UCAAAUCCAAAAUCCCAAAUCUC 5'
novel_sir20008	141	57	137	57	-1.26514	Down	1.42509e-07	5.14374e-07	BraA07g011370.3C	0	2.16	-2.32862	0.148079	Down	2.5	3478-3500	1	5' GGUUUAGGAUUUAGGGUUUAGGG 3'	3' UCAAAUCCAAAAUCCCAAAUCUC 5'
novel_sir20008	141	57	137	57	-1.26514	Down	1.42509e-07	5.14374e-07	BraA09g016980.3C	0	3.99	-3.83289	0.0224876	Down	2.5	328-350	1	5' GGUUUAGGGUUUAGGGUUUAGGG 3'	3' UCAAAUCCAAAAUCCCAAAUCUC 5'
novel_sir20008	141	57	137	57	-1.26514	Down	1.42509e-07	5.14374e-07	BraA08g025160.3C	1.12	6.72	-2.58496	0.00802571	Down	2.5	2398-2420	1	5' GGUUUAGAAUUUAGGGUUUAGAG 3'	3' UCAAAUCCAAAAUCCCAAAUCUC 5'
novel_sir20008	141	57	137	57	-1.26514	Down	1.42509e-07	5.14374e-07	BraA09g003610.3C	0	3.23	-3.69153	0.0415851	Down	3	4789-4811	1	5' AGUUUAGGGUUUAGGGUUUAAAG 3'	3' UCAAAUCCAAAAUCCCAAAUCUC 5'
novel_sir20008	141	57	137	57	-1.26514	Down	1.42509e-07	5.14374e-07	BraA05g033190.3C	1.66	19.04	-3.51978	9.83845e-07	Down	3	4994-5016	1	5' AGUUUAAGGUUUAGGGUUUAGGG 3'	3' UCAAAUCCAAAAUCCCAAAUCUC 5'
novel_sir20008	141	57	137	57	-1.26514	Down	1.42509e-07	5.14374e-07	BraA02g003370.3C	0	1.4	-0.91983	0.434692	Down	3	2780-2802	1	5' AGUUUAAGGUUUAGGGUUUAGGG 3'	3' UCAAAUCCAAAAUCCCAAAUCUC 5'
novel_sir20008	141	57	137	57	-1.26514	Down	1.42509e-07	5.14374e-07	BraA10g007800.3C	5.78	38.92	-2.75137	7.07687e-11	Down	3.5	2593-2615	1	5' GGUUUAGGAUUUAGGGUUUAGGA 3'	3' UCAAAUCCAAAAUCCCAAAUCUC 5'
novel_sir20008	141	57	137	57	-1.26514	Down	1.42509e-07	5.14374e-07	BraA06g028820.3C	0	4.91	-3.10669	0.0161752	Down	3.5	2878-2900	1	5' GGUUUAUGAUUUAGGGUUUAGGG 3'	3' UCAAAUCCAAAAUCCCAAAUCUC 5'
novel_sir20008	141	57	137	57	-1.26514	Down	1.42509e-07	5.14374e-07	BraA02g035340.3C	1.55	9.08	-2.55042	0.0021632	Down	3.5	2421-2443	1	5' GGUUUACGAUUUAGGGUUUAGGG 3'	3' UCAAAUCCAAAAUCCCAAAUCUC 5'
novel_sir20008	141	57	137	57	-1.26514	Down	1.42509e-07	5.14374e-07	BraA09g028870.3C	2.18	5.01	-1.20048	0.0967507	Down	3.5	1106-1128	1	5' GGUUUAGAAUUUAGGGUUUAGGG 3'	3' UCAAAUCCAAAAUCCCAAAUCUC 5'
novel_sir20008	141	57	137	57	-1.26514	Down	1.42509e-07	5.14374e-07	BraA06g012910.3C	8.79	22.8	-1.3751	0.000167374	Down	3.5	374-396	1	5' AUUUGGGGUUUUAGGGUUUAGAU 3'	3' UCAAAUCCAAAAUCCCAAAUCUC 5'
novel_sir20008	141	57	137	57	-1.26514	Down	1.42509e-07	5.14374e-07	BraA05g004140.3C	10.75	14.49	-0.430721	0.0603317	Down	3.5	347-369	1	5' GAAUUAGGGUUUAGGGUUUAGAG 3'	3' UCAAAUCCAAAAUCCCAAAUCUC 5'
novel_sir20008	141	57	137	57	-1.26514	Down	1.42509e-07	5.14374e-07	BraA10g007650.3C	0	2.53	-2.4284	0.11179	Down	3.5	1852-1874	1	5' GGUUUAGGAUUUAGGGUUUAUAG 3'	3' UCAAAUCCAAAAUCCCAAAUCUC 5'
novel_sir20008	141	57	137	57	-1.26514	Down	1.42509e-07	5.14374e-07	BraA04g002670.3C	29.44	62.82	-1.09345	1.65213e-08	Down	3.5	740-762	1	5' GGUUUAGAAUUUAGGGUUUAGGG 3'	3' UCAAAUCCAAAAUCCCAAAUCUC 5'
novel_sir20008	141	57	137	57	-1.26514	Down	1.42509e-07	5.14374e-07	BraA06g037720.3C	0	1.74	-0.935149	0.380424	Down	3.5	3005-3027	1	5' GGUUUAGAAUUUAGGGUUUAGGG 3'	3' UCAAAUCCAAAAUCCCAAAUCUC 5'
novel_sir20008	141	57	137	57	-1.26514	Down	1.42509e-07	5.14374e-07	BraA06g029670.3C	1	3.69	-1.88362	0.0825694	Down	3.5	2775-2797	1	5' GGUUUAGAAUUUAGGGUUUAGGG 3'	3' UCAAAUCCAAAAUCCCAAAUCUC 5'
novel_sir20008	141	57	137	57	-1.26514	Down	1.42509e-07	5.14374e-07	BraA08g023310.3C	4.18	18.72	-2.16301	3.50625e-05	Down	3.5	1221-1243	1	5' GGUUUAGAAUUUAGGGUUUAGGG 3'	3' UCAAAUCCAAAAUCCCAAAUCUC 5'
novel_sir20008	141	57	137	57	-1.26514	Down	1.42509e-07	5.14374e-07	BraA09g016980.3C	0	3.99	-3.83289	0.0224876	Down	3.5	370-393	1	5' GGUUUAGGAUUUAGGGUUUCAGAG 3'	3' UCAAAUCCAAAAUCCCAAA-UCUC 5'
novel_sir20008	141	57	137	57	-1.26514	Down	1.42509e-07	5.14374e-07	BraA10g021340.3C	0	13.23	-5.3696	1.88852e-05	Down	4	5498-5520	1	5' CGUUUAGGGUUUAGGGUUUAGGA 3'	3' UCAAAUCCAAAAUCCCAAAUCUC 5'
novel_sir20008	141	57	137	57	-1.26514	Down	1.42509e-07	5.14374e-07	BraA07g025510.3C	31.71	38.76	-0.289631	0.00625321	Down	4	497-519	1	5' AUUUUAGGUUUUCGGGUUUAGAA 3'	3' UCAAAUCCAAAAUCCCAAAUCUC 5'
novel_sir20008	141	57	137	57	-1.26514	Down	1.42509e-07	5.14374e-07	BraA03g028740.3C	1.02	11.25	-3.46328	0.000178332	Down	4	4128-4149	1	5' AG-UAAGGGUUUAGGGUUUGGAG 3'	3' UCAAAUCCAAAAUCCCAAAUCUC 5'
novel_sir20040	325	156	309	150	-1.04264	Down	5.67508e-11	3.23458e-10	BraA06g040440.3C	0	2.88	-2.46949	0.0877947	Down	4	1378-1400	1	5' AUUUUAUAAUACGUGGCAUAGCU 3'	3' UAAAAUAGGAUCCACCGUAUCGA 5'
novel_sir2031	2462	632	2358	607	-1.95779	Down	1.6024e-210	3.8797e-208	BraA04g015390.3C	6.12	16.38	-1.42033	0.00121156	Down	4	6179-6201	1	5' UACAUCAUUUGUCUUAAGAGCUU 3'	3' AUGUUGUAAACAGAAUCCUCGGA 5'	GO:0005634,	K13119|1|1.1e-135|486.1|brp:103864250|protein FAM50	CDY15913.1	1.8e-136	BnaA04g11980D [Brassica napus]
novel_sir2031	2462	632	2358	607	-1.95779	Down	1.6024e-210	3.8797e-208	BraA06g029270.3C	4.61	9.24	-1.00313	0.0371744	Down	0	10710-10732	1	5' UACAACAUUUGUCUUAGGAGCCU 3'	3' AUGUUGUAAACAGAAUCCUCGGA 5'
novel_sir2031	2462	632	2358	607	-1.95779	Down	1.6024e-210	3.8797e-208	BraA06g029270.3C	4.61	9.24	-1.00313	0.0371744	Down	0	5196-5218	1	5' UACAACAUUUGUCUUAGGAGCCU 3'	3' AUGUUGUAAACAGAAUCCUCGGA 5'
novel_sir2043	162	77	154	73	-1.07696	Down	2.88462e-06	8.79627e-06	BraA07g012220.3C	24.39	19.03	0.358014	0.514855	Up	1.5	2273-2295	1	5' CCCAGCGGUCCCGAUCAGUACAU 3'	3' UGGUUGCCAGGGCUAGUCAUGUA 5'	-	K13065|1|1.2e-13|79.3|mdm:103424194|shikimate O-hydroxycinnamoyltransferase [EC:2.3.1.133]	XP_009102979.1	1.8e-100	PREDICTED: uncharacterized protein LOC103829066 isoform X1 [Brassica rapa]
novel_sir20434	434	209	422	200	-1.07724	Down	4.65024e-14	3.64138e-13	BraA07g004260.3C	8.86	8.17	0.116971	0.448385	Up	3	5068-5091	1	5' GCUUUCUAAACGCGGAUCAAAAUC 3'	3' CGAAACUUUCGCGCCUAGUUUUAG 5'	GO:0016758,GO:0008152,	K13496|1|1.9e-67|258.8|atr:18438318|UDP-glucosyl transferase 73C [EC:2.4.1.-]	CDY31401.1	2e-248	BnaA07g03360D [Brassica napus]
novel_sir20434	434	209	422	200	-1.07724	Down	4.65024e-14	3.64138e-13	BraA07g004260.3C	8.86	8.17	0.116971	0.448385	Up	3	5068-5091	1	5' GCUUUCUAAACGCGGAUCAAAAUC 3'	3' CGAAACUUUCGCGCCUAGUUUUAG 5'	GO:0016758,GO:0008152,	K13496|1|1.9e-67|258.8|atr:18438318|UDP-glucosyl transferase 73C [EC:2.4.1.-]	CDY31401.1	2e-248	BnaA07g03360D [Brassica napus]
novel_sir20434	434	209	422	200	-1.07724	Down	4.65024e-14	3.64138e-13	BraA01g005070.3C	63.39	51.08	0.311497	0.217561	Up	1	1494-1517	1	5' GCUUUGAAAGCGCGGGUCAAAAUC 3'	3' CGAAACUUUCGCGCCUAGUUUUAG 5'
novel_sir20434	434	209	422	200	-1.07724	Down	4.65024e-14	3.64138e-13	BraA02g013560.3C	0	1.78	-2.95217	0.153877	Down	1	2531-2554	1	5' GCUUUGAAAGCGCGGGUCAAAAUC 3'	3' CGAAACUUUCGCGCCUAGUUUUAG 5'
novel_sir20434	434	209	422	200	-1.07724	Down	4.65024e-14	3.64138e-13	BraA09g036730.3C	0	7.49	-3.90497	0.00170343	Down	2	9236-9259	1	5' GCUUUUCAAGCGCGGAUCAAAAUC 3'	3' CGAAACUUUCGCGCCUAGUUUUAG 5'
novel_sir20434	434	209	422	200	-1.07724	Down	4.65024e-14	3.64138e-13	BraA03g051400.3C	0	1.19	-0.786293	0.500305	Down	2	4885-4908	1	5' GCUUUCCAAGCGCGGAUCAAAAUC 3'	3' CGAAACUUUCGCGCCUAGUUUUAG 5'
novel_sir20434	434	209	422	200	-1.07724	Down	4.65024e-14	3.64138e-13	BraA06g023760.3C	1.91	5.02	-1.39411	0.0756221	Down	2	2595-2618	1	5' GCUUUUUAAGCGCGGAUCAAAAUC 3'	3' CGAAACUUUCGCGCCUAGUUUUAG 5'
novel_sir20434	434	209	422	200	-1.07724	Down	4.65024e-14	3.64138e-13	BraA04g005070.3C	0	1.18	-3.07529	0.239811	Down	3	8350-8373	1	5' GCUUUCCAAGCGCGGGUCAAAAUC 3'	3' CGAAACUUUCGCGCCUAGUUUUAG 5'
novel_sir20434	434	209	422	200	-1.07724	Down	4.65024e-14	3.64138e-13	BraA06g028820.3C	0	4.91	-3.10669	0.0161752	Down	3	7516-7539	1	5' GCUUUCCAAGCGCGGGUCAAAAUC 3'	3' CGAAACUUUCGCGCCUAGUUUUAG 5'
novel_sir20434	434	209	422	200	-1.07724	Down	4.65024e-14	3.64138e-13	BraA02g006100.3C	43.25	71.35	-0.722213	4.58352e-07	Down	3	2068-2091	1	5' GCUUUCCAAGCGCGGGUCAAAAUC 3'	3' CGAAACUUUCGCGCCUAGUUUUAG 5'
novel_sir20434	434	209	422	200	-1.07724	Down	4.65024e-14	3.64138e-13	BraA02g019020.3C	0	1.36	-1.80206	0.300972	Down	4	1672-1695	1	5' GCUUUCCAAGCGCGGGUCAAGAUC 3'	3' CGAAACUUUCGCGCCUAGUUUUAG 5'
novel_sir205	48	129	46	125	1.44222	Up	4.35858e-12	2.77127e-11	BraA02g002450.3C	1.61	11.99	-2.8967	0.000234047	Down	3	291-310	1	5' GU-CUGGUCGGCUUGUCUCUA 3'	3' CGUGGCCAGCCGAACAGAGAA 5'
novel_sir205	48	129	46	125	1.44222	Up	4.35858e-12	2.77127e-11	BraA04g012570.3C	49.91	51.64	-0.0491601	0.0146784	Down	4	128-148	1	5' GCGCUCGUUGGCUUGUCUCUC 3'	3' CGUGGCCAGCCGAACAGAGAA 5'
novel_sir205	48	129	46	125	1.44222	Up	4.35858e-12	2.77127e-11	BraA06g004620.3C	6	33.82	-2.49484	4.28899e-09	Down	4	4224-4244	1	5' GAAAAUGUCGGCUUGUCUCUU 3'	3' CGUGGCCAGCCGAACAGAGAA 5'
novel_sir20546	81	264	79	255	1.69057	Up	9.95996e-29	2.03674e-27	BraA05g026360.3C	0	4.11	-3.68299	0.0215962	Down	1	892-915	1	5' AGUUUGCGGAUGCGGGUGGUUGCG 3'	3' GCAAACGCCUACGCCCACCAACGC 5'	-	-	CDY48211.1	2.1e-31	BnaCnng16020D [Brassica napus]
novel_sir20546	81	264	79	255	1.69057	Up	9.95996e-29	2.03674e-27	BraA07g017040.3C	16.7	20.87	-0.321582	0.0390712	Down	4	875-898	1	5' CGUUUGCGGUUGCGGGCGGUUGUG 3'	3' GCAAACGCCUACGCCCACCAACGC 5'	GO:0005829,GO:0005634,GO:0005524,GO:0004674,GO:0005524,GO:0004674,GO:0010029,GO:0009737,GO:0009739,GO:0009651,GO:0009414,	K14498|1|7.1e-201|701.8|brp:103829556|serine/threonine-protein kinase SRK2 [EC:2.7.11.1]	XP_009103473.1	4.8e-200	PREDICTED: serine/threonine-protein kinase SRK2I [Brassica rapa]
novel_sir20546	81	264	79	255	1.69057	Up	9.95996e-29	2.03674e-27	BraA07g017040.3C	16.7	20.87	-0.321582	0.0390712	Down	4	875-898	1	5' CGUUUGCGGUUGCGGGCGGUUGUG 3'	3' GCAAACGCCUACGCCCACCAACGC 5'	GO:0005829,GO:0005634,GO:0005524,GO:0004674,GO:0005524,GO:0004674,GO:0010029,GO:0009737,GO:0009739,GO:0009651,GO:0009414,	K14498|1|7.1e-201|701.8|brp:103829556|serine/threonine-protein kinase SRK2 [EC:2.7.11.1]	XP_009103473.1	4.8e-200	PREDICTED: serine/threonine-protein kinase SRK2I [Brassica rapa]
novel_sir20546	81	264	79	255	1.69057	Up	9.95996e-29	2.03674e-27	BraA07g017040.3C	16.7	20.87	-0.321582	0.0390712	Down	4	875-898	1	5' CGUUUGCGGUUGCGGGCGGUUGUG 3'	3' GCAAACGCCUACGCCCACCAACGC 5'	GO:0005829,GO:0005634,GO:0005524,GO:0004674,GO:0005524,GO:0004674,GO:0010029,GO:0009737,GO:0009739,GO:0009651,GO:0009414,	K14498|1|7.1e-201|701.8|brp:103829556|serine/threonine-protein kinase SRK2 [EC:2.7.11.1]	XP_009103473.1	4.8e-200	PREDICTED: serine/threonine-protein kinase SRK2I [Brassica rapa]
novel_sir20546	81	264	79	255	1.69057	Up	9.95996e-29	2.03674e-27	BraA01g000760.3C	1.57	19.64	-3.64496	5.41328e-07	Down	1	195-218	1	5' AGUUUGCGGAUGCGGGUGGUUGCG 3'	3' GCAAACGCCUACGCCCACCAACGC 5'	-	-	XP_009128801.1	3.5e-130	PREDICTED: uncharacterized protein LOC103853564 isoform X2 [Brassica rapa]
novel_sir20546	81	264	79	255	1.69057	Up	9.95996e-29	2.03674e-27	BraA10g002520.3C	19.72	15.82	0.31791	0.500734	Up	0	734-757	1	5' CGUUUGCGGAUGCGGGUGGUUGCG 3'	3' GCAAACGCCUACGCCCACCAACGC 5'
novel_sir20546	81	264	79	255	1.69057	Up	9.95996e-29	2.03674e-27	BraA01g010750.3C	21.05	48.4	-1.20119	2.40643e-07	Down	2	4531-4554	1	5' CGUUUGCGGAUGCGGGUGGCUGCG 3'	3' GCAAACGCCUACGCCCACCAACGC 5'
novel_sir20546	81	264	79	255	1.69057	Up	9.95996e-29	2.03674e-27	BraA03g037400.3C	0	3.78	-1.93289	0.0757208	Down	4	1629-1652	1	5' AGUUUGCGGAUACGGGUGGUUGCA 3'	3' GCAAACGCCUACGCCCACCAACGC 5'
novel_sir20557	93	396	91	383	2.07341	Up	1.44143e-53	6.059e-52	BraA05g026360.3C	0	4.11	-3.68299	0.0215962	Down	3	892-915	1	5' AGUUUGCGGAUGCGGGUGGUUGCG 3'	3' GCAAACGCCAACGCCCGCCAACGC 5'	-	-	CDY48211.1	2.1e-31	BnaCnng16020D [Brassica napus]
novel_sir20557	93	396	91	383	2.07341	Up	1.44143e-53	6.059e-52	BraA08g021580.3C	0	4.02	-3.06609	0.0301813	Down	2	4282-4305	1	5' CGUUUGCGGUUGCGGGCGUUUGCG 3'	3' GCAAACGCCAACGCCCGCCAACGC 5'	-	K01537|1|0.0e+00|1874.8|brp:103835040|Ca2+-transporting ATPase [EC:3.6.3.8]	XP_018509295.1	0	PREDICTED: calcium-transporting ATPase 2, plasma membrane-type-like [Brassica rapa]
novel_sir20557	93	396	91	383	2.07341	Up	1.44143e-53	6.059e-52	BraA07g017040.3C	16.7	20.87	-0.321582	0.0390712	Down	1	875-898	1	5' CGUUUGCGGUUGCGGGCGGUUGUG 3'	3' GCAAACGCCAACGCCCGCCAACGC 5'	GO:0005829,GO:0005634,GO:0005524,GO:0004674,GO:0005524,GO:0004674,GO:0010029,GO:0009737,GO:0009739,GO:0009651,GO:0009414,	K14498|1|7.1e-201|701.8|brp:103829556|serine/threonine-protein kinase SRK2 [EC:2.7.11.1]	XP_009103473.1	4.8e-200	PREDICTED: serine/threonine-protein kinase SRK2I [Brassica rapa]
novel_sir20557	93	396	91	383	2.07341	Up	1.44143e-53	6.059e-52	BraA07g017040.3C	16.7	20.87	-0.321582	0.0390712	Down	1	875-898	1	5' CGUUUGCGGUUGCGGGCGGUUGUG 3'	3' GCAAACGCCAACGCCCGCCAACGC 5'	GO:0005829,GO:0005634,GO:0005524,GO:0004674,GO:0005524,GO:0004674,GO:0010029,GO:0009737,GO:0009739,GO:0009651,GO:0009414,	K14498|1|7.1e-201|701.8|brp:103829556|serine/threonine-protein kinase SRK2 [EC:2.7.11.1]	XP_009103473.1	4.8e-200	PREDICTED: serine/threonine-protein kinase SRK2I [Brassica rapa]
novel_sir20557	93	396	91	383	2.07341	Up	1.44143e-53	6.059e-52	BraA07g017040.3C	16.7	20.87	-0.321582	0.0390712	Down	1	875-898	1	5' CGUUUGCGGUUGCGGGCGGUUGUG 3'	3' GCAAACGCCAACGCCCGCCAACGC 5'	GO:0005829,GO:0005634,GO:0005524,GO:0004674,GO:0005524,GO:0004674,GO:0010029,GO:0009737,GO:0009739,GO:0009651,GO:0009414,	K14498|1|7.1e-201|701.8|brp:103829556|serine/threonine-protein kinase SRK2 [EC:2.7.11.1]	XP_009103473.1	4.8e-200	PREDICTED: serine/threonine-protein kinase SRK2I [Brassica rapa]
novel_sir20557	93	396	91	383	2.07341	Up	1.44143e-53	6.059e-52	BraA02g026460.3C	1.25	4.29	-1.77905	0.0676893	Down	2	3284-3307	1	5' CGUUUGCGGUUGCGGGCGUUUGCG 3'	3' GCAAACGCCAACGCCCGCCAACGC 5'	-	K01068|1|8.3e-258|891.3|brp:103853313|acyl-coenzyme A thioesterase 1/2/4 [EC:3.1.2.2]	XP_009128485.1	5.6e-257	PREDICTED: uncharacterized protein LOC103853313 isoform X3 [Brassica rapa]
novel_sir20557	93	396	91	383	2.07341	Up	1.44143e-53	6.059e-52	BraA01g000760.3C	1.57	19.64	-3.64496	5.41328e-07	Down	3	195-218	1	5' AGUUUGCGGAUGCGGGUGGUUGCG 3'	3' GCAAACGCCAACGCCCGCCAACGC 5'	-	-	XP_009128801.1	3.5e-130	PREDICTED: uncharacterized protein LOC103853564 isoform X2 [Brassica rapa]
novel_sir20557	93	396	91	383	2.07341	Up	1.44143e-53	6.059e-52	BraA10g002520.3C	19.72	15.82	0.31791	0.500734	Up	2	734-757	1	5' CGUUUGCGGAUGCGGGUGGUUGCG 3'	3' GCAAACGCCAACGCCCGCCAACGC 5'
novel_sir20557	93	396	91	383	2.07341	Up	1.44143e-53	6.059e-52	BraA10g019670.3C	5	3.57	0.486004	0.874584	Up	3.5	5527-5550	1	5' AGUUUGUAGAUGCGGGCGGUUGCG 3'	3' GCAAACGCCAACGCCCGCCAACGC 5'
novel_sir20557	93	396	91	383	2.07341	Up	1.44143e-53	6.059e-52	BraA01g010750.3C	21.05	48.4	-1.20119	2.40643e-07	Down	4	4531-4554	1	5' CGUUUGCGGAUGCGGGUGGCUGCG 3'	3' GCAAACGCCAACGCCCGCCAACGC 5'
novel_sir20558	34	75	34	73	1.10236	Up	5.56844e-06	1.6362e-05	BraA08g021580.3C	0	4.02	-3.06609	0.0301813	Down	0	4282-4305	1	5' CGUUUGCGGUUGCGGGCGUUUGCG 3'	3' GCAAACGCCAACGCCCGCAAACGC 5'	-	K01537|1|0.0e+00|1874.8|brp:103835040|Ca2+-transporting ATPase [EC:3.6.3.8]	XP_018509295.1	0	PREDICTED: calcium-transporting ATPase 2, plasma membrane-type-like [Brassica rapa]
novel_sir20558	34	75	34	73	1.10236	Up	5.56844e-06	1.6362e-05	BraA07g017040.3C	16.7	20.87	-0.321582	0.0390712	Down	3	875-898	1	5' CGUUUGCGGUUGCGGGCGGUUGUG 3'	3' GCAAACGCCAACGCCCGCAAACGC 5'	GO:0005829,GO:0005634,GO:0005524,GO:0004674,GO:0005524,GO:0004674,GO:0010029,GO:0009737,GO:0009739,GO:0009651,GO:0009414,	K14498|1|7.1e-201|701.8|brp:103829556|serine/threonine-protein kinase SRK2 [EC:2.7.11.1]	XP_009103473.1	4.8e-200	PREDICTED: serine/threonine-protein kinase SRK2I [Brassica rapa]
novel_sir20558	34	75	34	73	1.10236	Up	5.56844e-06	1.6362e-05	BraA07g017040.3C	16.7	20.87	-0.321582	0.0390712	Down	3	875-898	1	5' CGUUUGCGGUUGCGGGCGGUUGUG 3'	3' GCAAACGCCAACGCCCGCAAACGC 5'	GO:0005829,GO:0005634,GO:0005524,GO:0004674,GO:0005524,GO:0004674,GO:0010029,GO:0009737,GO:0009739,GO:0009651,GO:0009414,	K14498|1|7.1e-201|701.8|brp:103829556|serine/threonine-protein kinase SRK2 [EC:2.7.11.1]	XP_009103473.1	4.8e-200	PREDICTED: serine/threonine-protein kinase SRK2I [Brassica rapa]
novel_sir20558	34	75	34	73	1.10236	Up	5.56844e-06	1.6362e-05	BraA07g017040.3C	16.7	20.87	-0.321582	0.0390712	Down	3	875-898	1	5' CGUUUGCGGUUGCGGGCGGUUGUG 3'	3' GCAAACGCCAACGCCCGCAAACGC 5'	GO:0005829,GO:0005634,GO:0005524,GO:0004674,GO:0005524,GO:0004674,GO:0010029,GO:0009737,GO:0009739,GO:0009651,GO:0009414,	K14498|1|7.1e-201|701.8|brp:103829556|serine/threonine-protein kinase SRK2 [EC:2.7.11.1]	XP_009103473.1	4.8e-200	PREDICTED: serine/threonine-protein kinase SRK2I [Brassica rapa]
novel_sir20558	34	75	34	73	1.10236	Up	5.56844e-06	1.6362e-05	BraA02g026460.3C	1.25	4.29	-1.77905	0.0676893	Down	0	3284-3307	1	5' CGUUUGCGGUUGCGGGCGUUUGCG 3'	3' GCAAACGCCAACGCCCGCAAACGC 5'	-	K01068|1|8.3e-258|891.3|brp:103853313|acyl-coenzyme A thioesterase 1/2/4 [EC:3.1.2.2]	XP_009128485.1	5.6e-257	PREDICTED: uncharacterized protein LOC103853313 isoform X3 [Brassica rapa]
novel_sir20558	34	75	34	73	1.10236	Up	5.56844e-06	1.6362e-05	BraA01g000760.3C	1.57	19.64	-3.64496	5.41328e-07	Down	3	179-202	1	5' CGGUUGCGGUUGCGGGAGUUUGCG 3'	3' GCAAACGCCAACGCCCGCAAACGC 5'	-	-	XP_009128801.1	3.5e-130	PREDICTED: uncharacterized protein LOC103853564 isoform X2 [Brassica rapa]
novel_sir20558	34	75	34	73	1.10236	Up	5.56844e-06	1.6362e-05	BraA10g002520.3C	19.72	15.82	0.31791	0.500734	Up	2	718-741	1	5' CGGUUGCGGCUGCGGGCGUUUGCG 3'	3' GCAAACGCCAACGCCCGCAAACGC 5'
novel_sir20593	32	108	30	105	1.80736	Up	4.93856e-13	3.42026e-12	BraA03g009600.3C	7.92	1.43	2.46949	0.0960018	Up	0	844-865	1	5' CAUUUGGAAAAGAUGGAGCCAU 3'	3' GUAAACCUUUUCUACCUCGGUA 5'	-	K19613|1|2.8e-180|635.2|csat:104703581|leucine-rich repeat protein SHOC2	XP_009131792.1	0	PREDICTED: disease resistance protein TAO1-like isoform X1 [Brassica rapa]
novel_sir20593	32	108	30	105	1.80736	Up	4.93856e-13	3.42026e-12	BraA09g020020.3C	0	1.18	-0.597241	0.547408	Down	2	838-859	1	5' CAUUUGGAAAAGAUGGAACCAU 3'	3' GUAAACCUUUUCUACCUCGGUA 5'
novel_sir20593	32	108	30	105	1.80736	Up	4.93856e-13	3.42026e-12	BraA06g035360.3C	0	1.45	-1.62532	0.306985	Down	3.5	399-420	1	5' CAUUUGGAGAAGAUCGAGUCAU 3'	3' GUAAACCUUUUCUACCUCGGUA 5'
novel_sir20650	167	59	163	58	-1.49075	Down	9.2153e-11	5.16006e-10	BraA03g060900.3C	0	3.74	-2.64	0.0463359	Down	0	2618-2641	1	5' CUUUUGGCCUUGAGUGCUAGUUUG 3'	3' GAAAACCGGAACUCACGAUCAAAC 5'
novel_sir20650	167	59	163	58	-1.49075	Down	9.2153e-11	5.16006e-10	BraA10g023690.3C	0	1.49	-2.63421	0.208916	Down	1	2221-2244	1	5' CUUUUGGCCUUGAGUGUUAGUUUG 3'	3' GAAAACCGGAACUCACGAUCAAAC 5'
novel_sir20650	167	59	163	58	-1.49075	Down	9.2153e-11	5.16006e-10	BraA04g001550.3C	141.99	578.89	-2.0275	6.8017e-112	Down	1	1300-1323	1	5' CUUUUGACCUUGAGUGCUAGUUUG 3'	3' GAAAACCGGAACUCACGAUCAAAC 5'
novel_sir20650	167	59	163	58	-1.49075	Down	9.2153e-11	5.16006e-10	BraA03g011330.3C	5.01	8.62	-0.782877	0.0701617	Down	2	2642-2665	1	5' CUUUUGGCCUUGAAUGCUAGUUUG 3'	3' GAAAACCGGAACUCACGAUCAAAC 5'
novel_sir20650	167	59	163	58	-1.49075	Down	9.2153e-11	5.16006e-10	BraA09g009850.3C	4.65	10.41	-1.16267	0.0182577	Down	2	756-779	1	5' CUUUUAGCCUUGAGUGCUAGUUUA 3'	3' GAAAACCGGAACUCACGAUCAAAC 5'
novel_sir20650	167	59	163	58	-1.49075	Down	9.2153e-11	5.16006e-10	BraA07g022090.3C	0	3.84	-2.75207	0.0406005	Down	2	2341-2364	1	5' CUUUGAGCCUUGAGUGCUAGUUUG 3'	3' GAAAACCGGAACUCACGAUCAAAC 5'
novel_sir20650	167	59	163	58	-1.49075	Down	9.2153e-11	5.16006e-10	BraA09g033180.3C	0	2.2	-3.974	0.0880574	Down	2.5	1370-1393	1	5' CUUUGAGUCUUGAGUGCUAGUUUG 3'	3' GAAAACCGGAACUCACGAUCAAAC 5'
novel_sir20650	167	59	163	58	-1.49075	Down	9.2153e-11	5.16006e-10	BraA03g006200.3C	0	3.32	-2.16559	0.0812879	Down	3	1307-1330	1	5' CUUUUAGCCUUGAGUGCUACUUUG 3'	3' GAAAACCGGAACUCACGAUCAAAC 5'
novel_sir20650	167	59	163	58	-1.49075	Down	9.2153e-11	5.16006e-10	BraA09g036730.3C	0	7.49	-3.90497	0.00170343	Down	4	3369-3392	1	5' CUUUGAGCCUUGAGUGCUACUUUG 3'	3' GAAAACCGGAACUCACGAUCAAAC 5'
novel_sir20650	167	59	163	58	-1.49075	Down	9.2153e-11	5.16006e-10	BraA09g035520.3C	0	6.21	-2.81902	0.00867346	Down	4	4186-4209	1	5' CUUUGAGCCUUGAGUGCUACUUUG 3'	3' GAAAACCGGAACUCACGAUCAAAC 5'
novel_sir20650	167	59	163	58	-1.49075	Down	9.2153e-11	5.16006e-10	BraA09g022210.3C	0	2.19	-3.52686	0.0967575	Down	4	1602-1625	1	5' CUUUGAGCCUUGAGUGCUACUUUG 3'	3' GAAAACCGGAACUCACGAUCAAAC 5'
novel_sir20650	167	59	163	58	-1.49075	Down	9.2153e-11	5.16006e-10	BraA09g033180.3C	0	2.2	-3.974	0.0880574	Down	4	894-917	1	5' CUUUGAGCCUUGAGUGCUACUUUG 3'	3' GAAAACCGGAACUCACGAUCAAAC 5'
novel_sir20900	129	278	125	270	1.11103	Up	8.47434e-18	8.88998e-17	BraA02g010010.3C	0	2.3	-1.65567	0.194628	Down	3	2128-2148	1	5' UAGUUUC-AGGGCCGCCGGGAA 3'	3' CUAAAAGUUCCCGGCGGCCCUU 5'
novel_sir2094	311	147	302	139	-1.11946	Down	6.06514e-11	3.41828e-10	BraA02g024150.3C	0	2.7	-3.98935	0.0586371	Down	0	11588-11611	1	5' UUCAAGGCUCCUAAGACAAAUGUU 3'	3' AAGUUCCGAGGAUUCUGUUUACAA 5'	-	-	XP_013685365.1	0	PREDICTED: uncharacterized protein LOC106389607 [Brassica napus]
novel_sir2094	311	147	302	139	-1.11946	Down	6.06514e-11	3.41828e-10	BraA02g024150.3C	0	2.7	-3.98935	0.0586371	Down	0	3558-3581	1	5' UUCAAGGCUCCUAAGACAAAUGUU 3'	3' AAGUUCCGAGGAUUCUGUUUACAA 5'	-	-	XP_013685365.1	0	PREDICTED: uncharacterized protein LOC106389607 [Brassica napus]
novel_sir2094	311	147	302	139	-1.11946	Down	6.06514e-11	3.41828e-10	BraA02g012200.3C	666.86	21.43	4.95968	1.1424e-121	Up	0	6418-6441	1	5' UUCAAGGCUCCUAAGACAAAUGUU 3'	3' AAGUUCCGAGGAUUCUGUUUACAA 5'
novel_sir2094	311	147	302	139	-1.11946	Down	6.06514e-11	3.41828e-10	BraA02g012200.3C	666.86	21.43	4.95968	1.1424e-121	Up	0	758-781	1	5' UUCAAGGCUCCUAAGACAAAUGUU 3'	3' AAGUUCCGAGGAUUCUGUUUACAA 5'
novel_sir21023	68	424	66	418	2.66296	Up	2.89516e-73	1.77014e-71	BraA03g001290.3C	2.94	15.81	-2.42695	7.05215e-05	Down	3	4272-4293	1	5' CUAUUUGGAGUAAAAUAUGGAG 3'	3' UUAAAACCUCAUUUUAUACCUC 5'	-	K14510|1|0.0e+00|1627.5|brp:103855536|serine/threonine-protein kinase CTR1 [EC:2.7.11.1]	XP_009130777.1	0	PREDICTED: serine/threonine-protein kinase CTR1-like [Brassica rapa]
novel_sir21023	68	424	66	418	2.66296	Up	2.89516e-73	1.77014e-71	BraA03g001290.3C	2.94	15.81	-2.42695	7.05215e-05	Down	3	4272-4293	1	5' CUAUUUGGAGUAAAAUAUGGAG 3'	3' UUAAAACCUCAUUUUAUACCUC 5'	-	K14510|1|0.0e+00|1627.5|brp:103855536|serine/threonine-protein kinase CTR1 [EC:2.7.11.1]	XP_009130777.1	0	PREDICTED: serine/threonine-protein kinase CTR1-like [Brassica rapa]
novel_sir21023	68	424	66	418	2.66296	Up	2.89516e-73	1.77014e-71	BraA03g001290.3C	2.94	15.81	-2.42695	7.05215e-05	Down	3	4272-4293	1	5' CUAUUUGGAGUAAAAUAUGGAG 3'	3' UUAAAACCUCAUUUUAUACCUC 5'	-	K14510|1|0.0e+00|1627.5|brp:103855536|serine/threonine-protein kinase CTR1 [EC:2.7.11.1]	XP_009130777.1	0	PREDICTED: serine/threonine-protein kinase CTR1-like [Brassica rapa]
novel_sir21023	68	424	66	418	2.66296	Up	2.89516e-73	1.77014e-71	BraA03g001290.3C	2.94	15.81	-2.42695	7.05215e-05	Down	3	4272-4293	1	5' CUAUUUGGAGUAAAAUAUGGAG 3'	3' UUAAAACCUCAUUUUAUACCUC 5'	-	K14510|1|0.0e+00|1627.5|brp:103855536|serine/threonine-protein kinase CTR1 [EC:2.7.11.1]	XP_009130777.1	0	PREDICTED: serine/threonine-protein kinase CTR1-like [Brassica rapa]
novel_sir21023	68	424	66	418	2.66296	Up	2.89516e-73	1.77014e-71	BraA03g001290.3C	2.94	15.81	-2.42695	7.05215e-05	Down	4	4194-4215	1	5' AAUUUUGGAGUAAAAAAUGAAG 3'	3' UUAAAACCUCAUUUUAUACCUC 5'	-	K14510|1|0.0e+00|1627.5|brp:103855536|serine/threonine-protein kinase CTR1 [EC:2.7.11.1]	XP_009130777.1	0	PREDICTED: serine/threonine-protein kinase CTR1-like [Brassica rapa]
novel_sir21023	68	424	66	418	2.66296	Up	2.89516e-73	1.77014e-71	BraA03g001290.3C	2.94	15.81	-2.42695	7.05215e-05	Down	4	4194-4215	1	5' AAUUUUGGAGUAAAAAAUGAAG 3'	3' UUAAAACCUCAUUUUAUACCUC 5'	-	K14510|1|0.0e+00|1627.5|brp:103855536|serine/threonine-protein kinase CTR1 [EC:2.7.11.1]	XP_009130777.1	0	PREDICTED: serine/threonine-protein kinase CTR1-like [Brassica rapa]
novel_sir21023	68	424	66	418	2.66296	Up	2.89516e-73	1.77014e-71	BraA03g001290.3C	2.94	15.81	-2.42695	7.05215e-05	Down	4	4194-4215	1	5' AAUUUUGGAGUAAAAAAUGAAG 3'	3' UUAAAACCUCAUUUUAUACCUC 5'	-	K14510|1|0.0e+00|1627.5|brp:103855536|serine/threonine-protein kinase CTR1 [EC:2.7.11.1]	XP_009130777.1	0	PREDICTED: serine/threonine-protein kinase CTR1-like [Brassica rapa]
novel_sir21023	68	424	66	418	2.66296	Up	2.89516e-73	1.77014e-71	BraA03g001290.3C	2.94	15.81	-2.42695	7.05215e-05	Down	4	4194-4215	1	5' AAUUUUGGAGUAAAAAAUGAAG 3'	3' UUAAAACCUCAUUUUAUACCUC 5'	-	K14510|1|0.0e+00|1627.5|brp:103855536|serine/threonine-protein kinase CTR1 [EC:2.7.11.1]	XP_009130777.1	0	PREDICTED: serine/threonine-protein kinase CTR1-like [Brassica rapa]
novel_sir21023	68	424	66	418	2.66296	Up	2.89516e-73	1.77014e-71	BraA02g009480.3C	0	2.26	-3.23522	0.0988635	Down	3	3283-3304	1	5' UAUUUUGGAGUAAAAUAUAGAG 3'	3' UUAAAACCUCAUUUUAUACCUC 5'
novel_sir21023	68	424	66	418	2.66296	Up	2.89516e-73	1.77014e-71	BraA02g030920.3C	11.65	46.58	-1.99938	2.55219e-10	Down	3	3402-3423	1	5' CAUUUUGGAGUAAAAAAUGGAG 3'	3' UUAAAACCUCAUUUUAUACCUC 5'
novel_sir21023	68	424	66	418	2.66296	Up	2.89516e-73	1.77014e-71	BraA07g040500.3C	12.78	116.47	-3.188	3.72479e-32	Down	3	748-769	1	5' CAUUUUAGAGUAAAAUAUGGAA 3'	3' UUAAAACCUCAUUUUAUACCUC 5'
novel_sir21023	68	424	66	418	2.66296	Up	2.89516e-73	1.77014e-71	BraA04g007900.3C	8.75	20.19	-1.20629	0.000833261	Down	4	609-630	1	5' UAUUAUGGAGUGAGAUAUGGAG 3'	3' UUAAAACCUCAUUUUAUACCUC 5'
novel_sir21023	68	424	66	418	2.66296	Up	2.89516e-73	1.77014e-71	BraA09g001310.3C	14.76	36.72	-1.31487	2.83003e-06	Down	4	980-1001	1	5' CAUUAUGGAGUGAGAUAUGGAG 3'	3' UUAAAACCUCAUUUUAUACCUC 5'
novel_sir21023	68	424	66	418	2.66296	Up	2.89516e-73	1.77014e-71	BraA05g004340.3C	2.24	2.41	-0.105534	0.572461	Down	4	3728-3749	1	5' UAUUUUAGAGUAAAAUAUGAAG 3'	3' UUAAAACCUCAUUUUAUACCUC 5'
novel_sir21023	68	424	66	418	2.66296	Up	2.89516e-73	1.77014e-71	BraA03g018710.3C	40.55	137.13	-1.75777	8.32681e-25	Down	4	1141-1162	1	5' UAUUUUAGAGUAAAAUAUAGAG 3'	3' UUAAAACCUCAUUUUAUACCUC 5'
novel_sir21023	68	424	66	418	2.66296	Up	2.89516e-73	1.77014e-71	BraA06g017830.3C	0	5.19	-3.77166	0.00947466	Down	4	2687-2707	1	5' UAUUAUGGAGUAAAAU-UGGAG 3'	3' UUAAAACCUCAUUUUAUACCUC 5'
novel_sir21023	68	424	66	418	2.66296	Up	2.89516e-73	1.77014e-71	BraA02g030920.3C	11.65	46.58	-1.99938	2.55219e-10	Down	4	3338-3359	1	5' AUUUUUGGAGUAGAAAAUGGAG 3'	3' UUAAAACCUCAUUUUAUACCUC 5'
novel_sir2230	174	432	171	426	1.31686	Up	3.0048e-33	7.10471e-32	BraA02g029020.3C	44.85	62.34	-0.47505	5.63049e-05	Down	0	8205-8226	1	5' UACACUAUUGGCAUAACCUUUG 3'	3' AUGUGAUAACCGUAUUGGAAAC 5'
novel_sir2230	174	432	171	426	1.31686	Up	3.0048e-33	7.10471e-32	BraA07g023110.3C	0	3.3	-3.72247	0.0390911	Down	4	938-959	1	5' UACAUUGCUGGCAAAACCUUUG 3'	3' AUGUGAUAACCGUAUUGGAAAC 5'
novel_sir2230	174	432	171	426	1.31686	Up	3.0048e-33	7.10471e-32	BraA10g002660.3C	3.69	6.79	-0.879791	0.0914139	Down	4	99-121	1	5' UAUCAAUAUUGGUAUAACCUUUU 3'	3' AU-GUGAUAACCGUAUUGGAAAC 5'
novel_sir2230	174	432	171	426	1.31686	Up	3.0048e-33	7.10471e-32	BraA09g049110.3C	5.61	28.87	-2.3635	1.04797e-07	Down	4	599-619	1	5' UUUGCU-UUGGCAUAACCUUUU 3'	3' AUGUGAUAACCGUAUUGGAAAC 5'
novel_sir2296	170	55	166	53	-1.64712	Down	2.55348e-12	1.64954e-11	BraA03g021720.3C	0	1	-3.18442	0.27439	Down	0	652-674	1	5' AACAGCGGUAUUCUGACGGACGU 3'	3' UUGUCGCCAUAAGACUGCCUGCA 5'
novel_sir2296	170	55	166	53	-1.64712	Down	2.55348e-12	1.64954e-11	BraA03g043380.3C	2.76	4.77	-0.789321	0.176496	Down	0	1836-1858	1	5' AACAGCGGUAUUCUGACGGACGU 3'	3' UUGUCGCCAUAAGACUGCCUGCA 5'
novel_sir2296	170	55	166	53	-1.64712	Down	2.55348e-12	1.64954e-11	BraA04g022890.3C	8.44	6.45	0.387944	0.733288	Up	4	2158-2181	1	5' AACACGCUAUAUUCUGAUGGACGU 3'	3' UUGU-CGCCAUAAGACUGCCUGCA 5'
novel_sir2434	688	231	652	221	-1.56083	Down	6.42322e-43	2.07913e-41	BraA07g012220.3C	24.39	19.03	0.358014	0.514855	Up	1	3353-3376	1	5' UUCAUGUACUGAUCGGGACCGUUG 3'	3' AAGUACAUGACUAGCCCUGGCGAC 5'	-	K13065|1|1.2e-13|79.3|mdm:103424194|shikimate O-hydroxycinnamoyltransferase [EC:2.3.1.133]	XP_009102979.1	1.8e-100	PREDICTED: uncharacterized protein LOC103829066 isoform X1 [Brassica rapa]
novel_sir2481	360	173	346	169	-1.03375	Down	5.72952e-12	3.60882e-11	BraA05g014270.3C	33.5	112.07	-1.74217	2.03995e-20	Down	1	3002-3025	1	5' ACCAUUGGUCAUACAACAUUAAUU 3'	3' UUGUAACCAGUAUGUUGUAAUUAA 5'
novel_sir2481	360	173	346	169	-1.03375	Down	5.72952e-12	3.60882e-11	BraA09g038950.3C	15.28	3.82	2	0.0622926	Up	1	2402-2425	1	5' ACCAUUGGUCAUACAACAUUAAUU 3'	3' UUGUAACCAGUAUGUUGUAAUUAA 5'
novel_sir2481	360	173	346	169	-1.03375	Down	5.72952e-12	3.60882e-11	BraA03g005380.3C	0	3.23	-2.87596	0.0567609	Down	1	1155-1178	1	5' ACCAUUGGUCAUACAACAUUAAUU 3'	3' UUGUAACCAGUAUGUUGUAAUUAA 5'
novel_sir2481	360	173	346	169	-1.03375	Down	5.72952e-12	3.60882e-11	BraA02g036600.3C	0	6.88	-5.3388	0.0020331	Down	1	226-249	1	5' AUCAUUGGUCAUACAACAUUAAUU 3'	3' UUGUAACCAGUAUGUUGUAAUUAA 5'
novel_sir2481	360	173	346	169	-1.03375	Down	5.72952e-12	3.60882e-11	BraA02g029730.3C	1.42	2.7	-0.927068	0.276359	Down	2	1292-1315	1	5' ACCAUUGGUCAUACAAUAUUAAUU 3'	3' UUGUAACCAGUAUGUUGUAAUUAA 5'
novel_sir2481	360	173	346	169	-1.03375	Down	5.72952e-12	3.60882e-11	BraA06g038810.3C	26.64	167.23	-2.65017	1.20965e-40	Down	2	1891-1914	1	5' ACCAUUAGUCAUACAACAUUAAUU 3'	3' UUGUAACCAGUAUGUUGUAAUUAA 5'
novel_sir2481	360	173	346	169	-1.03375	Down	5.72952e-12	3.60882e-11	BraA06g041780.3C	0	5.23	-2.49151	0.0209989	Down	3	2101-2124	1	5' AUCAUUGGUCAGACAACAUUAAUU 3'	3' UUGUAACCAGUAUGUUGUAAUUAA 5'
novel_sir2481	360	173	346	169	-1.03375	Down	5.72952e-12	3.60882e-11	BraA01g015780.3C	87.86	468.9	-2.416	6.1484e-104	Down	3	262-285	1	5' AUCAUUGGUCAGACAACAUUAAUU 3'	3' UUGUAACCAGUAUGUUGUAAUUAA 5'
novel_sir2481	360	173	346	169	-1.03375	Down	5.72952e-12	3.60882e-11	BraA03g017330.3C	0	3.76	-2.57731	0.0476058	Down	4	2420-2443	1	5' AUCAUUGGUCAUAUAACAUUAAAU 3'	3' UUGUAACCAGUAUGUUGUAAUUAA 5'
novel_sir2481	360	173	346	169	-1.03375	Down	5.72952e-12	3.60882e-11	BraA10g001190.3C	24.2	31.41	-0.376217	0.0080456	Down	4	1347-1370	1	5' AUCAUUGGUCAUAUAACAUUAAGU 3'	3' UUGUAACCAGUAUGUUGUAAUUAA 5'
novel_sir2481	360	173	346	169	-1.03375	Down	5.72952e-12	3.60882e-11	BraA04g023310.3C	3.73	5.81	-0.639363	0.170544	Down	4	280-303	1	5' AUCAUUGGUCAUAUAACAUUAAGU 3'	3' UUGUAACCAGUAUGUUGUAAUUAA 5'
novel_sir2581	619	265	598	259	-1.20719	Down	2.20858e-25	3.72383e-24	BraA01g037040.3C	0	1.69	-1.84629	0.24404	Down	3	6776-6799	1	5' UCCCAGACCACCUCAAUCUUGAGU 3'	3' UGGGUCUGGUGGAGUUCGAACUCA 5'
novel_sir2598	245	87	230	82	-1.48794	Down	5.12794e-15	4.34118e-14	BraA07g012220.3C	24.39	19.03	0.358014	0.514855	Up	1	2272-2295	1	5' ACCCAGCGGUCCCGAUCAGUACAU 3'	3' CGGGUCGCCAGGGCUAGUCAUGUA 5'	-	K13065|1|1.2e-13|79.3|mdm:103424194|shikimate O-hydroxycinnamoyltransferase [EC:2.3.1.133]	XP_009102979.1	1.8e-100	PREDICTED: uncharacterized protein LOC103829066 isoform X1 [Brassica rapa]
novel_sir2744	133	294	130	285	1.13245	Up	1.6285e-19	1.94808e-18	BraA02g013230.3C	0	1.08	-1.848	0.351528	Down	3	8458-8479	1	5' UCCCCGUUACCCGACCAUGAGC 3'	3' AGGGGCAAUGGGCUGGUACUAC 5'	GO:0005618,GO:0045330,GO:0030599,GO:0042545,	K01051|1|3.9e-191|670.2|bna:106418408|pectinesterase [EC:3.1.1.11]	XP_009126995.1	2.6e-190	PREDICTED: pectinesterase QRT1-like [Brassica rapa]
novel_sir2744	133	294	130	285	1.13245	Up	1.6285e-19	1.94808e-18	BraA02g013230.3C	0	1.08	-1.848	0.351528	Down	3	5458-5479	1	5' UCCCCGUUACCCGACCAUGAGC 3'	3' AGGGGCAAUGGGCUGGUACUAC 5'	GO:0005618,GO:0045330,GO:0030599,GO:0042545,	K01051|1|3.9e-191|670.2|bna:106418408|pectinesterase [EC:3.1.1.11]	XP_009126995.1	2.6e-190	PREDICTED: pectinesterase QRT1-like [Brassica rapa]
novel_sir2744	133	294	130	285	1.13245	Up	1.6285e-19	1.94808e-18	BraA06g008530.3C	1.84	4.3	-1.22463	0.12059	Down	0	4634-4655	1	5' UCCCCGUUACCCGACCAUGAUG 3'	3' AGGGGCAAUGGGCUGGUACUAC 5'
novel_sir2744	133	294	130	285	1.13245	Up	1.6285e-19	1.94808e-18	BraA06g008530.3C	1.84	4.3	-1.22463	0.12059	Down	0	966-987	1	5' UCCCCGUUACCCGACCAUGAUG 3'	3' AGGGGCAAUGGGCUGGUACUAC 5'
novel_sir2744	133	294	130	285	1.13245	Up	1.6285e-19	1.94808e-18	BraA01g019890.3C	6.97	6.34	0.136676	0.518997	Up	3	5022-5043	1	5' UCCCCGUUACCCGACCAUGAGC 3'	3' AGGGGCAAUGGGCUGGUACUAC 5'
novel_sir2744	133	294	130	285	1.13245	Up	1.6285e-19	1.94808e-18	BraA01g019890.3C	6.97	6.34	0.136676	0.518997	Up	3	2856-2877	1	5' UCCCCGUUACCCGACCAUGAGC 3'	3' AGGGGCAAUGGGCUGGUACUAC 5'
novel_sir2744	133	294	130	285	1.13245	Up	1.6285e-19	1.94808e-18	BraA09g002310.3C	1.91	8.06	-2.07721	0.00755549	Down	4	735-755	1	5' UCACCG-UACCCGACCGUGGUG 3'	3' AGGGGCAAUGGGCUGGUACUAC 5'
novel_sir2756	95	204	94	195	1.05274	Up	2.21978e-13	1.60338e-12	BraA03g051590.3C	2.25	10.39	-2.2072	0.00188839	Down	0	2553-2574	1	5' AACCCUCAACUUUAGUUCCGUU 3'	3' UUGGGAGUUGAAAUCAAGGCAA 5'	GO:0016021,GO:0016021,GO:0016760,GO:0016760,GO:0071555,GO:0030244,GO:0071555,GO:0030244,	K10999|1|2.8e-106|388.7|obr:102716805|cellulose synthase A [EC:2.4.1.12]	XP_009137409.1	0	PREDICTED: cellulose synthase-like protein G3 isoform X1 [Brassica rapa]
novel_sir2756	95	204	94	195	1.05274	Up	2.21978e-13	1.60338e-12	BraA02g008010.3C	0	1.3	-1.02237	0.430636	Down	0	2744-2765	1	5' AACCCUCAACUUUAGUUCCGUU 3'	3' UUGGGAGUUGAAAUCAAGGCAA 5'	-	K19613|1|7.0e-135|484.2|csat:104703581|leucine-rich repeat protein SHOC2!K22038|5|1.5e-105|386.7|spen:107030488|volume-regulated anion channel	XP_009126305.2	0	PREDICTED: disease resistance protein TAO1-like isoform X1 [Brassica rapa]
novel_sir2756	95	204	94	195	1.05274	Up	2.21978e-13	1.60338e-12	BraA02g008010.3C	0	1.3	-1.02237	0.430636	Down	0	2744-2765	1	5' AACCCUCAACUUUAGUUCCGUU 3'	3' UUGGGAGUUGAAAUCAAGGCAA 5'	-	K19613|1|7.0e-135|484.2|csat:104703581|leucine-rich repeat protein SHOC2!K22038|5|1.5e-105|386.7|spen:107030488|volume-regulated anion channel	XP_009126305.2	0	PREDICTED: disease resistance protein TAO1-like isoform X1 [Brassica rapa]
novel_sir2756	95	204	94	195	1.05274	Up	2.21978e-13	1.60338e-12	BraA02g008010.3C	0	1.3	-1.02237	0.430636	Down	0	2744-2765	1	5' AACCCUCAACUUUAGUUCCGUU 3'	3' UUGGGAGUUGAAAUCAAGGCAA 5'	-	K19613|1|7.0e-135|484.2|csat:104703581|leucine-rich repeat protein SHOC2!K22038|5|1.5e-105|386.7|spen:107030488|volume-regulated anion channel	XP_009126305.2	0	PREDICTED: disease resistance protein TAO1-like isoform X1 [Brassica rapa]
novel_sir2756	95	204	94	195	1.05274	Up	2.21978e-13	1.60338e-12	BraA02g008010.3C	0	1.3	-1.02237	0.430636	Down	0	2744-2765	1	5' AACCCUCAACUUUAGUUCCGUU 3'	3' UUGGGAGUUGAAAUCAAGGCAA 5'	-	K19613|1|7.0e-135|484.2|csat:104703581|leucine-rich repeat protein SHOC2!K22038|5|1.5e-105|386.7|spen:107030488|volume-regulated anion channel	XP_009126305.2	0	PREDICTED: disease resistance protein TAO1-like isoform X1 [Brassica rapa]
novel_sir2756	95	204	94	195	1.05274	Up	2.21978e-13	1.60338e-12	BraA02g008010.3C	0	1.3	-1.02237	0.430636	Down	0	2744-2765	1	5' AACCCUCAACUUUAGUUCCGUU 3'	3' UUGGGAGUUGAAAUCAAGGCAA 5'	-	K19613|1|7.0e-135|484.2|csat:104703581|leucine-rich repeat protein SHOC2!K22038|5|1.5e-105|386.7|spen:107030488|volume-regulated anion channel	XP_009126305.2	0	PREDICTED: disease resistance protein TAO1-like isoform X1 [Brassica rapa]
novel_sir2756	95	204	94	195	1.05274	Up	2.21978e-13	1.60338e-12	BraA03g037170.3C	6.07	18.07	-1.57383	0.000376145	Down	0	1284-1305	1	5' AACCCUCAACUUUAGUUCCGUU 3'	3' UUGGGAGUUGAAAUCAAGGCAA 5'	GO:0016021,GO:0016021,	-	XP_009135457.1	4.3e-159	PREDICTED: phosphatidylcholine:diacylglycerol cholinephosphotransferase 1-like isoform X1 [Brassica rapa]
novel_sir2756	95	204	94	195	1.05274	Up	2.21978e-13	1.60338e-12	BraA02g042310.3C	5.82	6.89	-0.243485	0.269549	Down	4	384-405	1	5' AACCAUCAACUUUAAUUUCGUU 3'	3' UUGGGAGUUGAAAUCAAGGCAA 5'	-	K00511|1|5.1e-248|859.0|eus:EUTSA_v10004005mg|squalene monooxygenase [EC:1.14.14.17]	XP_009130085.1	9.6e-298	PREDICTED: squalene epoxidase 5-like isoform X2 [Brassica rapa]
novel_sir2756	95	204	94	195	1.05274	Up	2.21978e-13	1.60338e-12	BraA03g049860.3C	0	3.88	-2.9852	0.0346388	Down	4	6845-6866	1	5' AACCAUCAACUUUAAUUUCGUU 3'	3' UUGGGAGUUGAAAUCAAGGCAA 5'
novel_sir2843	133	354	130	342	1.39549	Up	3.42414e-30	7.40226e-29	BraA01g022170.3C	0	5.09	-3.10888	0.0143203	Down	1	5139-5162	1	5' UCCCGCACCGCUCAAACCGCAGUC 3'	3' AGGGCGUGGCGAGUUUGGCGUCAA 5'	GO:0008236,	K01303|1|0.0e+00|1527.7|brp:103872033|acylaminoacyl-peptidase [EC:3.4.19.1]	XP_009148621.1	0	PREDICTED: acylamino-acid-releasing enzyme-like [Brassica rapa]
novel_sir2843	133	354	130	342	1.39549	Up	3.42414e-30	7.40226e-29	BraA01g022170.3C	0	5.09	-3.10888	0.0143203	Down	1	5139-5162	1	5' UCCCGCACCGCUCAAACCGCAGUC 3'	3' AGGGCGUGGCGAGUUUGGCGUCAA 5'	GO:0008236,	K01303|1|0.0e+00|1527.7|brp:103872033|acylaminoacyl-peptidase [EC:3.4.19.1]	XP_009148621.1	0	PREDICTED: acylamino-acid-releasing enzyme-like [Brassica rapa]
novel_sir2843	133	354	130	342	1.39549	Up	3.42414e-30	7.40226e-29	BraA08g024900.3C	2.28	7.32	-1.68281	0.0197918	Down	2	1238-1261	1	5' UACGGCACCGCUCAAACCGCAGUU 3'	3' AGGGCGUGGCGAGUUUGGCGUCAA 5'	GO:0005737,GO:0003999,GO:0006168,GO:0009116,	K00759|1|4.4e-133|476.1|brp:103835394|adenine phosphoribosyltransferase [EC:2.4.2.7]	XP_009109802.1	2.9e-132	PREDICTED: adenine phosphoribosyltransferase 1-like isoform X1 [Brassica rapa]
novel_sir2843	133	354	130	342	1.39549	Up	3.42414e-30	7.40226e-29	BraA06g004080.3C	1.88	15.52	-3.04532	2.12994e-05	Down	0	504-527	1	5' UCCCGCACCGCUCAAACCGCAGUU 3'	3' AGGGCGUGGCGAGUUUGGCGUCAA 5'	-	K20163|1|4.7e-47|192.6|mng:MNEG_11246|DENN domain-containing protein 4!K10260|2|3.8e-28|129.8|csl:COCSUDRAFT_23114|F-box and WD-40 domain protein 7	XP_009147917.1	0	PREDICTED: DENN domain and WD repeat-containing protein SCD1 isoform X1 [Brassica rapa]
novel_sir2843	133	354	130	342	1.39549	Up	3.42414e-30	7.40226e-29	BraA06g004080.3C	1.88	15.52	-3.04532	2.12994e-05	Down	0	504-527	1	5' UCCCGCACCGCUCAAACCGCAGUU 3'	3' AGGGCGUGGCGAGUUUGGCGUCAA 5'	-	K20163|1|4.7e-47|192.6|mng:MNEG_11246|DENN domain-containing protein 4!K10260|2|3.8e-28|129.8|csl:COCSUDRAFT_23114|F-box and WD-40 domain protein 7	XP_009147917.1	0	PREDICTED: DENN domain and WD repeat-containing protein SCD1 isoform X1 [Brassica rapa]
novel_sir2843	133	354	130	342	1.39549	Up	3.42414e-30	7.40226e-29	BraA01g030450.3C	0	1.51	-0.73061	0.461308	Down	4	610-633	1	5' UCCCGCACCGCUCAAAUCGCAAUC 3'	3' AGGGCGUGGCGAGUUUGGCGUCAA 5'	-	K05766|1|8.8e-92|338.6|brp:103832356|protein phosphatase slingshot [EC:3.1.3.16 3.1.3.48]	XP_009106598.1	5.9e-91	PREDICTED: dual specificity protein phosphatase 1-like isoform X2 [Brassica rapa]
novel_sir2843	133	354	130	342	1.39549	Up	3.42414e-30	7.40226e-29	BraA02g031720.3C	0	1.81	-4.69249	0.114397	Down	1	2348-2371	1	5' UCCCGCACCGCUCAAACCGCAGUC 3'	3' AGGGCGUGGCGAGUUUGGCGUCAA 5'	GO:0016021,	K14794|1|1.9e-38|162.9|aly:ARALYDRAFT_321151|ribosomal RNA-processing protein 12	XP_009128776.1	0	PREDICTED: protein NUCLEAR FUSION DEFECTIVE 4-like isoform X1 [Brassica rapa]
novel_sir2843	133	354	130	342	1.39549	Up	3.42414e-30	7.40226e-29	BraA08g009100.3C	0	2.43	-2.60288	0.110044	Down	2.5	865-888	1	5' UCCCAUACCGCUCAAACCGCAGUC 3'	3' AGGGCGUGGCGAGUUUGGCGUCAA 5'	-	K00142|1|0.0e+00|2302.3|brp:103833690|acyl-CoA synthetase [EC:6.2.1.-]	XP_009108010.1	0	PREDICTED: putative acyl-activating enzyme 19 isoform X1 [Brassica rapa]
novel_sir2843	133	354	130	342	1.39549	Up	3.42414e-30	7.40226e-29	BraA03g019300.3C	14.65	12.42	0.238235	0.463186	Up	1.5	727-750	1	5' UUCCACACCGCUCAAACCGCAGUU 3'	3' AGGGCGUGGCGAGUUUGGCGUCAA 5'
novel_sir2843	133	354	130	342	1.39549	Up	3.42414e-30	7.40226e-29	BraA06g030320.3C	4.09	7.5	-0.87479	0.0767684	Down	3	587-610	1	5' UCCCGCACCGCUCAAACCGUAAUU 3'	3' AGGGCGUGGCGAGUUUGGCGUCAA 5'
novel_sir285	864	394	829	379	-1.12917	Down	3.0229e-30	6.55828e-29	BraA03g058570.3C	0	4.49	-2.85638	0.0250063	Down	0	1894-1916	1	5' ACACGUGGCAUAAAAUAUAGUUU 3'	3' UGUGCACCGUAUUUUAUAUCAAA 5'
novel_sir285	864	394	829	379	-1.12917	Down	3.0229e-30	6.55828e-29	BraA01g013650.3C	0	1.67	-2.86014	0.17148	Down	0	1817-1839	1	5' ACACGUGGCAUAAAAUAUAGUUU 3'	3' UGUGCACCGUAUUUUAUAUCAAA 5'
novel_sir285	864	394	829	379	-1.12917	Down	3.0229e-30	6.55828e-29	BraA01g013650.3C	0	1.67	-2.86014	0.17148	Down	0	1446-1468	1	5' ACACGUGGCAUAAAAUAUAGUUU 3'	3' UGUGCACCGUAUUUUAUAUCAAA 5'
novel_sir285	864	394	829	379	-1.12917	Down	3.0229e-30	6.55828e-29	BraA03g058570.3C	0	4.49	-2.85638	0.0250063	Down	1	2024-2046	1	5' ACACGUGACAUAAAAUAUAGUUU 3'	3' UGUGCACCGUAUUUUAUAUCAAA 5'
novel_sir285	864	394	829	379	-1.12917	Down	3.0229e-30	6.55828e-29	BraA01g013650.3C	0	1.67	-2.86014	0.17148	Down	1	2424-2446	1	5' ACACGUGUCAUAAAAUAUAGUUU 3'	3' UGUGCACCGUAUUUUAUAUCAAA 5'
novel_sir285	864	394	829	379	-1.12917	Down	3.0229e-30	6.55828e-29	BraA05g014250.3C	3.54	33.72	-3.25178	1.72011e-10	Down	3.5	1835-1856	1	5' CUACGU-ACAUAAAAUAUAGUUU 3'	3' UGUGCACCGUAUUUUAUAUCAAA 5'
novel_sir285	864	394	829	379	-1.12917	Down	3.0229e-30	6.55828e-29	BraA09g024020.3C	0	8.01	-4.94522	0.00087003	Down	4	520-541	1	5' ACA-GUUUCUUAAAAUAUAGUUU 3'	3' UGUGCACCGUAUUUUAUAUCAAA 5'
novel_sir2855	58	121	55	119	1.11346	Up	3.8704e-08	1.51831e-07	BraA01g017770.3C	0	6.49	-3.19233	0.00532843	Down	1	2899-2922	1	5' AGCCGCAGGACGCAGCGUUCGGAC 3'	3' UCGGCGUCCUGCGUCGCAAGCCUA 5'
novel_sir2855	58	121	55	119	1.11346	Up	3.8704e-08	1.51831e-07	BraA06g011400.3C	9.35	11.75	-0.329622	0.119016	Down	2	557-580	1	5' AGCCGCAGAACGCAGCGUUCGGAC 3'	3' UCGGCGUCCUGCGUCGCAAGCCUA 5'
novel_sir2855	58	121	55	119	1.11346	Up	3.8704e-08	1.51831e-07	BraA06g039500.3C	7.37	9.61	-0.382872	0.140616	Down	3.5	789-812	1	5' AGCCGCGAGACGCGGCGUUCGGAC 3'	3' UCGGCGUCCUGCGUCGCAAGCCUA 5'
novel_sir2855	58	121	55	119	1.11346	Up	3.8704e-08	1.51831e-07	BraA06g043960.3C	3.26	12.76	-1.96868	0.00100814	Down	4	2823-2845	1	5' AGCCGCAGGACGCAGCG-UCAGAU 3'	3' UCGGCGUCCUGCGUCGCAAGCCUA 5'
novel_sir2861	47	100	43	99	1.20309	Up	3.66578e-07	1.25931e-06	BraA07g000490.3C	4.81	10.59	-1.13859	0.0183384	Down	1	4015-4038	1	5' GCCCACCACCCGGGUUCGAGUCUU 3'	3' CGGGCGGUGGGCCCAAGCUCAGAA 5'	GO:0016831,GO:0030170,GO:0006520,	K01592|1|1.1e-247|857.8|eus:EUTSA_v10001969mg|tyrosine decarboxylase [EC:4.1.1.25]	XP_018462100.1	5.8e-249	PREDICTED: tyrosine decarboxylase 1-like [Raphanus sativus]
novel_sir2861	47	100	43	99	1.20309	Up	3.66578e-07	1.25931e-06	BraA09g053890.3C	4.41	13.77	-1.64268	0.00156199	Down	0	2837-2860	1	5' GCCCGCCACCCGGGUUCGAGUCUU 3'	3' CGGGCGGUGGGCCCAAGCUCAGAA 5'
novel_sir2861	47	100	43	99	1.20309	Up	3.66578e-07	1.25931e-06	BraA05g038930.3C	1.64	0	0.83399	0.915381	Up	0	2490-2513	1	5' GCCCGCCACCCGGGUUCGAGUCUU 3'	3' CGGGCGGUGGGCCCAAGCUCAGAA 5'
novel_sir2861	47	100	43	99	1.20309	Up	3.66578e-07	1.25931e-06	BraA03g055800.3C	7.98	20.04	-1.32842	0.000511136	Down	1.5	2074-2097	1	5' ACCCGCCAUCCGGGUUCGAGUCUU 3'	3' CGGGCGGUGGGCCCAAGCUCAGAA 5'
novel_sir2974	42	128	40	124	1.63227	Up	9.20512e-14	7.01745e-13	BraA09g042670.3C	10.01	78.71	-2.9751	1.95269e-21	Down	0	1436-1456	1	5' GACCGUUACUACCGUGCAUUG 3'	3' CUGGCAAUGAUGGCACGUAAC 5'
novel_sir2974	42	128	40	124	1.63227	Up	9.20512e-14	7.01745e-13	BraA09g009000.3C	3.1	113.83	-5.19847	3.54136e-36	Down	1	1736-1756	1	5' GACCGUUACUACCGUGCAUUA 3'	3' CUGGCAAUGAUGGCACGUAAC 5'
novel_sir2975	164	377	155	371	1.25915	Up	3.91684e-26	6.7546e-25	BraA04g012510.3C	0	1.71	-4.09592	0.130715	Down	3.5	507-528	1	5' GGUCGUUCCCGUGGCUGUGGUU 3'	3' CGGGCAAGGGAACCGACACCAA 5'
novel_sir2975	164	377	155	371	1.25915	Up	3.91684e-26	6.7546e-25	BraAnng006350.3C	8.72	12.84	-0.558245	0.0529477	Down	4	988-1009	1	5' GUUUAGUCUCUUGGCUGUGGUU 3'	3' CGGGCAAGGGAACCGACACCAA 5'
novel_sir2975	164	377	155	371	1.25915	Up	3.91684e-26	6.7546e-25	BraA03g044550.3C	6.37	11.1	-0.801194	0.0380055	Down	4	1631-1652	1	5' UCUGGUUUACUUGGCUGUGGUU 3'	3' CGGGCAAGGGAACCGACACCAA 5'
novel_sir3173	79	244	79	241	1.60911	Up	3.02538e-25	5.03094e-24	BraA10g018330.3C	0	2.65	-2.02748	0.129349	Down	2	732-754	1	5' CUCGAACCCAGGUCCUCACCCUU 3'	3' GAGCUUGGGUCCUGGAGUGGGAA 5'	GO:0003725,GO:0003725,	K04499|1|3.0e-64|247.7|nta:107761826|RuvB-like protein 1 (pontin 52)!K19612|2|1.2e-49|199.1|csl:COCSUDRAFT_65132|2',5'-phosphodiesterase [EC:3.1.13.4 3.1.4.-]!K07566|4|4.5e-12|74.3|mng:MNEG_0543|L-threonylcarbamoyladenylate synthase [EC:2.7.7.87]	XP_009120592.1	9e-157	PREDICTED: yrdC domain-containing protein, mitochondrial isoform X1 [Brassica rapa]
novel_sir3173	79	244	79	241	1.60911	Up	3.02538e-25	5.03094e-24	BraA10g018330.3C	0	2.65	-2.02748	0.129349	Down	2	732-754	1	5' CUCGAACCCAGGUCCUCACCCUU 3'	3' GAGCUUGGGUCCUGGAGUGGGAA 5'	GO:0003725,GO:0003725,	K04499|1|3.0e-64|247.7|nta:107761826|RuvB-like protein 1 (pontin 52)!K19612|2|1.2e-49|199.1|csl:COCSUDRAFT_65132|2',5'-phosphodiesterase [EC:3.1.13.4 3.1.4.-]!K07566|4|4.5e-12|74.3|mng:MNEG_0543|L-threonylcarbamoyladenylate synthase [EC:2.7.7.87]	XP_009120592.1	9e-157	PREDICTED: yrdC domain-containing protein, mitochondrial isoform X1 [Brassica rapa]
novel_sir3173	79	244	79	241	1.60911	Up	3.02538e-25	5.03094e-24	BraA02g040560.3C	1.45	4.49	-1.63066	0.07182	Down	2.5	10511-10533	1	5' CUCGAAUCCAAGACCUCACCCUU 3'	3' GAGCUUGGGUCCUGGAGUGGGAA 5'
novel_sir3173	79	244	79	241	1.60911	Up	3.02538e-25	5.03094e-24	BraA09g012230.3C	0	6.2	-2.72154	0.00953982	Down	3.5	1028-1050	1	5' UUCGAACUCGGUACCUCACCCUU 3'	3' GAGCUUGGGUCCUGGAGUGGGAA 5'
novel_sir3173	79	244	79	241	1.60911	Up	3.02538e-25	5.03094e-24	BraA05g005390.3C	2.57	5.22	-1.02228	0.114286	Down	4	1514-1536	1	5' CUCGAACCCAAGACUUCAUCCUU 3'	3' GAGCUUGGGUCCUGGAGUGGGAA 5'
novel_sir3217	186	83	184	79	-1.21978	Down	5.63318e-08	2.18715e-07	BraA03g051590.3C	2.25	10.39	-2.2072	0.00188839	Down	3.5	4240-4263	1	5' UGCAACAUUUUUUUGUAGCCACGU 3'	3' AUGCUGUAUAAAAACAUCGGUGUA 5'	GO:0016021,GO:0016021,GO:0016760,GO:0016760,GO:0071555,GO:0030244,GO:0071555,GO:0030244,	K10999|1|2.8e-106|388.7|obr:102716805|cellulose synthase A [EC:2.4.1.12]	XP_009137409.1	0	PREDICTED: cellulose synthase-like protein G3 isoform X1 [Brassica rapa]
novel_sir3217	186	83	184	79	-1.21978	Down	5.63318e-08	2.18715e-07	BraA02g041280.3C	4.83	23.25	-2.26714	2.63771e-06	Down	3	2852-2875	1	5' UACAACUUUUUUUUGUAGCCACAU 3'	3' AUGCUGUAUAAAAACAUCGGUGUA 5'	GO:0005634,GO:0005524,GO:0004386,GO:0003723,GO:0008270,	K16911|1|0.0e+00|1449.1|brp:103854713|ATP-dependent RNA helicase DDX21 [EC:3.6.4.13]	XP_009129927.1	0	PREDICTED: DEAD-box ATP-dependent RNA helicase 3, chloroplastic-like [Brassica rapa]
novel_sir3217	186	83	184	79	-1.21978	Down	5.63318e-08	2.18715e-07	BraA06g037470.3C	0	9.32	-4.57878	0.000349056	Down	3	4545-4568	1	5' UACAACAUUUUUUUGUAGUCACAU 3'	3' AUGCUGUAUAAAAACAUCGGUGUA 5'	GO:0043531,GO:0006952,	K19613|1|1.4e-69|266.9|cpap:110822548|leucine-rich repeat protein SHOC2	XP_018508139.1	0	PREDICTED: probable disease resistance protein At5g66900 [Brassica rapa]
novel_sir3217	186	83	184	79	-1.21978	Down	5.63318e-08	2.18715e-07	BraA06g028820.3C	0	4.91	-3.10669	0.0161752	Down	2	5168-5191	1	5' UACAACAUUUUUUUGUAGCCACAU 3'	3' AUGCUGUAUAAAAACAUCGGUGUA 5'
novel_sir3217	186	83	184	79	-1.21978	Down	5.63318e-08	2.18715e-07	BraA06g004700.3C	0	1.48	-2.45457	0.222063	Down	2	2331-2353	1	5' UACAACAU-UUUUUGUAGCCACAU 3'	3' AUGCUGUAUAAAAACAUCGGUGUA 5'
novel_sir3217	186	83	184	79	-1.21978	Down	5.63318e-08	2.18715e-07	BraA09g045660.3C	3.68	30.27	-3.04011	2.96033e-09	Down	2.5	2141-2164	1	5' UGCAACAUUUUUUUGUAGCCACAU 3'	3' AUGCUGUAUAAAAACAUCGGUGUA 5'
novel_sir3217	186	83	184	79	-1.21978	Down	5.63318e-08	2.18715e-07	BraA03g049860.3C	0	3.88	-2.9852	0.0346388	Down	3	3264-3287	1	5' UACAAUAUGUUUUUGUAGCCACGU 3'	3' AUGCUGUAUAAAAACAUCGGUGUA 5'
novel_sir3217	186	83	184	79	-1.21978	Down	5.63318e-08	2.18715e-07	BraA06g031190.3C	5.01	5.84	-0.221158	0.319901	Down	3	3288-3311	1	5' AACAACAUUUUUUUGUAGCCACAU 3'	3' AUGCUGUAUAAAAACAUCGGUGUA 5'
novel_sir3217	186	83	184	79	-1.21978	Down	5.63318e-08	2.18715e-07	BraA08g000140.3C	11.2	6.43	0.800608	0.817276	Up	4	6166-6189	1	5' UACAACAACUUUUUGUAGCCACGU 3'	3' AUGCUGUAUAAAAACAUCGGUGUA 5'
novel_sir3248	1316	299	1250	296	-2.07826	Down	2.3846e-128	2.6243e-126	BraA06g007810.3C	1.8	7.25	-2.00998	0.0124258	Down	4	3570-3591	1	5' GAUGACGAAGAAGCUGUUUUAG 3'	3' UUGCUGCUUCUUCGACAGGAUA 5'
novel_sir3248	1316	299	1250	296	-2.07826	Down	2.3846e-128	2.6243e-126	BraA07g037680.3C	0	2.25	-2.6845	0.120131	Down	4	2277-2298	1	5' AACGUCGAAGAAGCUUUCCUAG 3'	3' UUGCUGCUUCUUCGACAGGAUA 5'
novel_sir3285	362	799	344	777	1.17551	Up	4.06366e-50	1.55679e-48	BraA08g034190.3C	1.15	2.51	-1.12605	0.253184	Down	4	6556-6576	1	5' GUUAGUAUCCCUUGCCUACAU 3'	3' CGGCUGAAGGGAACGGAUGUA 5'
novel_sir3285	362	799	344	777	1.17551	Up	4.06366e-50	1.55679e-48	BraA03g054580.3C	1.89	5.17	-1.45178	0.0664049	Down	4	1112-1131	1	5' GCUCG-UUCCCUUGCCUGCAU 3'	3' CGGCUGAAGGGAACGGAUGUA 5'
novel_sir3285	362	799	344	777	1.17551	Up	4.06366e-50	1.55679e-48	BraA10g015060.3C	0	2.47	-2.01763	0.143921	Down	4	5789-5809	1	5' GACGCCAUCCCUUGCCUACGU 3'	3' CGGCUGAAGGGAACGGAUGUA 5'
novel_sir3325	75	154	72	151	1.06848	Up	9.8448e-10	4.77871e-09	BraA02g029020.3C	44.85	62.34	-0.47505	5.63049e-05	Down	0	8275-8298	1	5' AACGAGGUCACAAGGAAUGUCUUG 3'	3' UUGCUCCAGUGUUCCUUACAGAAC 5'
novel_sir3424	33	90	31	89	1.52154	Up	5.42806e-09	2.37399e-08	BraA02g011390.3C	0	2.62	-6.03342	0.059547	Down	4	5220-5240	1	5' GCCAGAAUCUCCACUCCUGGU 3'	3' CGGCGUCCGAGGUGAGGACCA 5'
novel_sir3442	288	893	279	865	1.63244	Up	2.44274e-88	1.82542e-86	BraA03g015420.3C	0	1.48	-4.20945	0.158058	Down	3.5	1966-1986	1	5' CUUACUUGGUCCGCCUUUGGU 3'	3' CAGCGGGCCAGGCGGAAACCA 5'
novel_sir3570	317	1214	305	1188	1.96165	Up	5.441e-147	6.8614e-145	BraA10g018330.3C	0	2.65	-2.02748	0.129349	Down	0	908-929	1	5' UGCGCUGCAGCGCUGUGAGCCU 3'	3' ACGCGACGUCGCGACACUCGGA 5'	GO:0003725,GO:0003725,	K04499|1|3.0e-64|247.7|nta:107761826|RuvB-like protein 1 (pontin 52)!K19612|2|1.2e-49|199.1|csl:COCSUDRAFT_65132|2',5'-phosphodiesterase [EC:3.1.13.4 3.1.4.-]!K07566|4|4.5e-12|74.3|mng:MNEG_0543|L-threonylcarbamoyladenylate synthase [EC:2.7.7.87]	XP_009120592.1	9e-157	PREDICTED: yrdC domain-containing protein, mitochondrial isoform X1 [Brassica rapa]
novel_sir3570	317	1214	305	1188	1.96165	Up	5.441e-147	6.8614e-145	BraA10g018330.3C	0	2.65	-2.02748	0.129349	Down	0	908-929	1	5' UGCGCUGCAGCGCUGUGAGCCU 3'	3' ACGCGACGUCGCGACACUCGGA 5'	GO:0003725,GO:0003725,	K04499|1|3.0e-64|247.7|nta:107761826|RuvB-like protein 1 (pontin 52)!K19612|2|1.2e-49|199.1|csl:COCSUDRAFT_65132|2',5'-phosphodiesterase [EC:3.1.13.4 3.1.4.-]!K07566|4|4.5e-12|74.3|mng:MNEG_0543|L-threonylcarbamoyladenylate synthase [EC:2.7.7.87]	XP_009120592.1	9e-157	PREDICTED: yrdC domain-containing protein, mitochondrial isoform X1 [Brassica rapa]
novel_sir3600	64	718	61	687	3.49343	Up	8.7922e-158	1.298e-155	BraA01g022170.3C	0	5.09	-3.10888	0.0143203	Down	1	5131-5154	1	5' ACCGCUUGUCCCGCACCGCUCAAA 3'	3' UGGCGAACAGGGCGUGGCGAGUUA 5'	GO:0008236,	K01303|1|0.0e+00|1527.7|brp:103872033|acylaminoacyl-peptidase [EC:3.4.19.1]	XP_009148621.1	0	PREDICTED: acylamino-acid-releasing enzyme-like [Brassica rapa]
novel_sir3600	64	718	61	687	3.49343	Up	8.7922e-158	1.298e-155	BraA01g022170.3C	0	5.09	-3.10888	0.0143203	Down	1	5131-5154	1	5' ACCGCUUGUCCCGCACCGCUCAAA 3'	3' UGGCGAACAGGGCGUGGCGAGUUA 5'	GO:0008236,	K01303|1|0.0e+00|1527.7|brp:103872033|acylaminoacyl-peptidase [EC:3.4.19.1]	XP_009148621.1	0	PREDICTED: acylamino-acid-releasing enzyme-like [Brassica rapa]
novel_sir3600	64	718	61	687	3.49343	Up	8.7922e-158	1.298e-155	BraA01g022170.3C	0	5.09	-3.10888	0.0143203	Down	2.5	5039-5062	1	5' ACCGUUUGUCCCGCAACGCUCAAU 3'	3' UGGCGAACAGGGCGUGGCGAGUUA 5'	GO:0008236,	K01303|1|0.0e+00|1527.7|brp:103872033|acylaminoacyl-peptidase [EC:3.4.19.1]	XP_009148621.1	0	PREDICTED: acylamino-acid-releasing enzyme-like [Brassica rapa]
novel_sir3600	64	718	61	687	3.49343	Up	8.7922e-158	1.298e-155	BraA01g022170.3C	0	5.09	-3.10888	0.0143203	Down	2.5	5039-5062	1	5' ACCGUUUGUCCCGCAACGCUCAAU 3'	3' UGGCGAACAGGGCGUGGCGAGUUA 5'	GO:0008236,	K01303|1|0.0e+00|1527.7|brp:103872033|acylaminoacyl-peptidase [EC:3.4.19.1]	XP_009148621.1	0	PREDICTED: acylamino-acid-releasing enzyme-like [Brassica rapa]
novel_sir3600	64	718	61	687	3.49343	Up	8.7922e-158	1.298e-155	BraA06g004080.3C	1.88	15.52	-3.04532	2.12994e-05	Down	1	496-519	1	5' ACCGCUUGUCCCGCACCGCUCAAA 3'	3' UGGCGAACAGGGCGUGGCGAGUUA 5'	-	K20163|1|4.7e-47|192.6|mng:MNEG_11246|DENN domain-containing protein 4!K10260|2|3.8e-28|129.8|csl:COCSUDRAFT_23114|F-box and WD-40 domain protein 7	XP_009147917.1	0	PREDICTED: DENN domain and WD repeat-containing protein SCD1 isoform X1 [Brassica rapa]
novel_sir3600	64	718	61	687	3.49343	Up	8.7922e-158	1.298e-155	BraA06g004080.3C	1.88	15.52	-3.04532	2.12994e-05	Down	1	496-519	1	5' ACCGCUUGUCCCGCACCGCUCAAA 3'	3' UGGCGAACAGGGCGUGGCGAGUUA 5'	-	K20163|1|4.7e-47|192.6|mng:MNEG_11246|DENN domain-containing protein 4!K10260|2|3.8e-28|129.8|csl:COCSUDRAFT_23114|F-box and WD-40 domain protein 7	XP_009147917.1	0	PREDICTED: DENN domain and WD repeat-containing protein SCD1 isoform X1 [Brassica rapa]
novel_sir3600	64	718	61	687	3.49343	Up	8.7922e-158	1.298e-155	BraA01g030450.3C	0	1.51	-0.73061	0.461308	Down	1	602-625	1	5' ACCGCUUGUCCCGCACCGCUCAAA 3'	3' UGGCGAACAGGGCGUGGCGAGUUA 5'	-	K05766|1|8.8e-92|338.6|brp:103832356|protein phosphatase slingshot [EC:3.1.3.16 3.1.3.48]	XP_009106598.1	5.9e-91	PREDICTED: dual specificity protein phosphatase 1-like isoform X2 [Brassica rapa]
novel_sir3600	64	718	61	687	3.49343	Up	8.7922e-158	1.298e-155	BraA02g031720.3C	0	1.81	-4.69249	0.114397	Down	2.5	2340-2363	1	5' ACUACUUGUCCCGCACCGCUCAAA 3'	3' UGGCGAACAGGGCGUGGCGAGUUA 5'	GO:0016021,	K14794|1|1.9e-38|162.9|aly:ARALYDRAFT_321151|ribosomal RNA-processing protein 12	XP_009128776.1	0	PREDICTED: protein NUCLEAR FUSION DEFECTIVE 4-like isoform X1 [Brassica rapa]
novel_sir3600	64	718	61	687	3.49343	Up	8.7922e-158	1.298e-155	BraA08g009100.3C	0	2.43	-2.60288	0.110044	Down	4	857-880	1	5' ACCGCUUGUCCCAUACCGCUCAAA 3'	3' UGGCGAACAGGGCGUGGCGAGUUA 5'	-	K00142|1|0.0e+00|2302.3|brp:103833690|acyl-CoA synthetase [EC:6.2.1.-]	XP_009108010.1	0	PREDICTED: putative acyl-activating enzyme 19 isoform X1 [Brassica rapa]
novel_sir3600	64	718	61	687	3.49343	Up	8.7922e-158	1.298e-155	BraA08g009450.3C	31.76	69.86	-1.13726	1.38395e-09	Down	3.5	2023-2046	1	5' ACCGCUUGUCUCGUACCGCUAAAU 3'	3' UGGCGAACAGGGCGUGGCGAGUUA 5'	GO:0005829,GO:0009505,GO:0005773,GO:0003993,GO:0046872,GO:0004601,GO:0003993,GO:0046872,GO:0003993,GO:0046872,GO:0042744,GO:0055062,	K14407|1|7.6e-20|100.9|apro:F751_3712|cleavage stimulation factor subunit 2	NP_198334.1	3.3e-260	purple acid phosphatase 26 [Arabidopsis thaliana]
novel_sir3600	64	718	61	687	3.49343	Up	8.7922e-158	1.298e-155	BraA05g020840.3C	2.76	3.72	-0.430634	0.341305	Down	3.5	490-514	1	5' ACCGCUUUGUUCCGUACCGCUUAAU 3'	3' UGGCG-AACAGGGCGUGGCGAGUUA 5'
novel_sir3600	64	718	61	687	3.49343	Up	8.7922e-158	1.298e-155	BraA06g030320.3C	4.09	7.5	-0.87479	0.0767684	Down	4	565-588	1	5' ACCGCUUGUCCCGCACCGCUCGUC 3'	3' UGGCGAACAGGGCGUGGCGAGUUA 5'
novel_sir3601	43	96	40	93	1.21723	Up	2.03418e-07	7.25568e-07	BraA01g022170.3C	0	5.09	-3.10888	0.0143203	Down	3	5131-5154	1	5' ACCGCUUGUCCCGCACCGCUCAAA 3'	3' UGGCGAACAGGGCGUGGCAAGUUA 5'	GO:0008236,	K01303|1|0.0e+00|1527.7|brp:103872033|acylaminoacyl-peptidase [EC:3.4.19.1]	XP_009148621.1	0	PREDICTED: acylamino-acid-releasing enzyme-like [Brassica rapa]
novel_sir3601	43	96	40	93	1.21723	Up	2.03418e-07	7.25568e-07	BraA01g022170.3C	0	5.09	-3.10888	0.0143203	Down	3	5131-5154	1	5' ACCGCUUGUCCCGCACCGCUCAAA 3'	3' UGGCGAACAGGGCGUGGCAAGUUA 5'	GO:0008236,	K01303|1|0.0e+00|1527.7|brp:103872033|acylaminoacyl-peptidase [EC:3.4.19.1]	XP_009148621.1	0	PREDICTED: acylamino-acid-releasing enzyme-like [Brassica rapa]
novel_sir3601	43	96	40	93	1.21723	Up	2.03418e-07	7.25568e-07	BraA06g004080.3C	1.88	15.52	-3.04532	2.12994e-05	Down	3	496-519	1	5' ACCGCUUGUCCCGCACCGCUCAAA 3'	3' UGGCGAACAGGGCGUGGCAAGUUA 5'	-	K20163|1|4.7e-47|192.6|mng:MNEG_11246|DENN domain-containing protein 4!K10260|2|3.8e-28|129.8|csl:COCSUDRAFT_23114|F-box and WD-40 domain protein 7	XP_009147917.1	0	PREDICTED: DENN domain and WD repeat-containing protein SCD1 isoform X1 [Brassica rapa]
novel_sir3601	43	96	40	93	1.21723	Up	2.03418e-07	7.25568e-07	BraA06g004080.3C	1.88	15.52	-3.04532	2.12994e-05	Down	3	496-519	1	5' ACCGCUUGUCCCGCACCGCUCAAA 3'	3' UGGCGAACAGGGCGUGGCAAGUUA 5'	-	K20163|1|4.7e-47|192.6|mng:MNEG_11246|DENN domain-containing protein 4!K10260|2|3.8e-28|129.8|csl:COCSUDRAFT_23114|F-box and WD-40 domain protein 7	XP_009147917.1	0	PREDICTED: DENN domain and WD repeat-containing protein SCD1 isoform X1 [Brassica rapa]
[truncated: 5,734 more rows]

## Sheet: Table s5
Table S5. Gene ontology (GO) annotation of target genes of heat stress-responsive siRNA in the libraries of flowering Chinese cabbage
[truncated: 40 more rows]

[truncated: 1 more sheets: Table s6]
